# Supplementary material for: The temporal transcriptomic signature of cartilage formation
Source: Nucleic Acids Res. 2023 Mar 29;51(8):3590–617. doi: 10.1093/nar/gkad210 (PMC10164575; doi:10.1093/nar/gkad210)
Supplement: gkad210_Supplemental_Files [file gkad210_supplemental_files.zip]

Archive with 2 entries (2 files):
- Supplementary-file-1.pdf
- Supplementary-file-2.xlsx
