# Supplementary material for: The temporal transcriptomic signature of cartilage formation
Source: Nucleic Acids Res. 2023 Mar 29;51(8):3590–617. doi: 10.1093/nar/gkad210 (PMC10164575; doi:10.1093/nar/gkad210)
Supplement: gkad210_Supplemental_Files [file gkad210_supplemental_files.zip › Supplementary-file-2.xlsx]

## Sheet: DEG-full-list
	Day_One_vs_Zero.baseMean	Day_One_vs_Zero.log2FoldChange	Day_One_vs_Zero.lfcSE	Day_One_vs_Zero.stat	Day_One_vs_Zero.pvalue	Day_One_vs_Zero.padj	Day_Two_vs_One.baseMean	Day_Two_vs_One.log2FoldChange	Day_Two_vs_One.lfcSE	Day_Two_vs_One.stat	Day_Two_vs_One.pvalue	Day_Two_vs_One.padj	Day_Three_vs_Two.baseMean	Day_Three_vs_Two.log2FoldChange	Day_Three_vs_Two.lfcSE	Day_Three_vs_Two.stat	Day_Three_vs_Two.pvalue	Day_Three_vs_Two.padj	Day_Four_vs_Three.baseMean	Day_Four_vs_Three.log2FoldChange	Day_Four_vs_Three.lfcSE	Day_Four_vs_Three.stat	Day_Four_vs_Three.pvalue	Day_Four_vs_Three.padj	Day_Six_vs_Four.baseMean	Day_Six_vs_Four.log2FoldChange	Day_Six_vs_Four.lfcSE	Day_Six_vs_Four.stat	Day_Six_vs_Four.pvalue	Day_Six_vs_Four.padj	Day_Ten_vs_Six.baseMean	Day_Ten_vs_Six.log2FoldChange	Day_Ten_vs_Six.lfcSE	Day_Ten_vs_Six.stat	Day_Ten_vs_Six.pvalue	Day_Ten_vs_Six.padj	Day_Fifteen_vs_Ten.baseMean	Day_Fifteen_vs_Ten.log2FoldChange	Day_Fifteen_vs_Ten.lfcSE	Day_Fifteen_vs_Ten.stat	Day_Fifteen_vs_Ten.pvalue	Day_Fifteen_vs_Ten.padj	Day_Adult_vs_Fifteen.baseMean	Day_Adult_vs_Fifteen.log2FoldChange	Day_Adult_vs_Fifteen.lfcSE	Day_Adult_vs_Fifteen.stat	Day_Adult_vs_Fifteen.pvalue	Day_Adult_vs_Fifteen.padj	Day_Fifteen_vs_Zero.baseMean
ENSGALG00000000003	7.579e+01	-9.200e-02	0.26284	-3.500e-01	7.263e-01	8.501e-01	7.579e+01	-3.627e-01	0.26571	-1.365e+00	1.722e-01	6.480e-01	7.579e+01	-5.762e-01	0.27200	-2.1185672	3.413e-02	6.609e-01	7.579e+01	-3.785e-01	0.28059	-1.349e+00	1.773e-01	1.000e+00	7.579e+01	-6.519e-01	0.30098	-2.1660434	3.031e-02	2.962e-01	7.579e+01	-1.037e+00	0.35299	-2.937e+00	3.313e-03	1.815e-02	7.579e+01	2.285e-01	0.40076	5.702e-01	5.686e-01	7.507e-01	7.579e+01	-1.056e+00	0.45013	-2.347e+00	1.894e-02	3.597e-02	7.579e+01
ENSGALG00000000011	6.682e+02	-5.998e-01	0.28321	-2.118e+00	3.420e-02	1.125e-01	6.682e+02	-1.432e-01	0.28403	-5.041e-01	6.142e-01	9.077e-01	6.682e+02	-5.070e-02	0.28438	-0.1782865	8.585e-01	1.000e+00	6.682e+02	1.864e-01	0.28426	6.556e-01	5.121e-01	1.000e+00	6.682e+02	1.126e-01	0.28446	0.3958139	6.922e-01	9.375e-01	6.682e+02	1.937e-01	0.28484	6.799e-01	4.966e-01	6.720e-01	6.682e+02	2.169e-01	0.28584	7.589e-01	4.479e-01	6.570e-01	6.682e+02	-8.400e-01	0.28713	-2.925e+00	3.440e-03	7.867e-03	6.682e+02
ENSGALG00000000038	4.107e-01	-3.523e+00	3.99173	-8.825e-01	3.775e-01	NA	4.107e-01	1.181e+00	4.11836	2.867e-01	7.743e-01	NA	4.107e-01	3.962e-01	4.09778	0.0966789	9.230e-01	NA	4.107e-01	4.546e-01	4.06463	1.118e-01	9.109e-01	NA	4.107e-01	4.548e-01	4.03801	0.1126420	9.103e-01	NA	4.107e-01	-7.329e-01	4.07139	-1.800e-01	8.571e-01	NA	4.107e-01	-3.712e-01	4.11836	-9.014e-02	9.282e-01	NA	4.107e-01	0.000e+00	4.11836	0.000e+00	1.000e+00	NA	4.107e-01
ENSGALG00000000044	2.823e+01	9.555e-03	0.42528	2.247e-02	9.821e-01	9.927e-01	2.823e+01	-1.557e+00	0.44023	-3.537e+00	4.046e-04	3.079e-02	2.823e+01	-3.223e-01	0.45838	-0.7030691	4.820e-01	1.000e+00	2.823e+01	-1.399e+00	0.50551	-2.768e+00	5.636e-03	3.649e-01	2.823e+01	-6.931e-01	0.60138	-1.1525244	2.491e-01	7.317e-01	2.823e+01	-1.110e+00	0.78108	-1.421e+00	1.553e-01	3.141e-01	2.823e+01	-2.986e-02	0.96215	-3.103e-02	9.752e-01	9.897e-01	2.823e+01	-2.418e+00	1.41436	-1.710e+00	8.731e-02	1.366e-01	2.823e+01
ENSGALG00000000048	3.876e+01	-5.714e-01	0.59026	-9.680e-01	3.330e-01	5.313e-01	3.876e+01	6.395e-02	0.59377	1.077e-01	9.142e-01	9.832e-01	3.876e+01	-2.069e-01	0.59568	-0.3473114	7.284e-01	1.000e+00	3.876e+01	-4.092e-01	0.60172	-6.800e-01	4.965e-01	1.000e+00	3.876e+01	-3.878e-01	0.61451	-0.6310793	5.280e-01	8.900e-01	3.876e+01	-4.825e-01	0.63526	-7.596e-01	4.475e-01	6.319e-01	3.876e+01	-4.589e-01	0.68417	-6.708e-01	5.024e-01	7.032e-01	3.876e+01	3.017e-01	0.69037	4.370e-01	6.621e-01	7.371e-01	3.876e+01
ENSGALG00000000055	7.485e+02	1.647e-01	0.12674	1.299e+00	1.938e-01	3.718e-01	7.485e+02	2.477e-01	0.12589	1.968e+00	4.910e-02	4.240e-01	7.485e+02	2.435e-02	0.12552	0.1939723	8.462e-01	1.000e+00	7.485e+02	1.577e-01	0.12519	1.259e+00	2.079e-01	1.000e+00	7.485e+02	1.030e-01	0.12566	0.8193837	4.126e-01	8.472e-01	7.485e+02	1.940e-01	0.12634	1.535e+00	1.247e-01	2.717e-01	7.485e+02	1.610e-01	0.12821	1.256e+00	2.091e-01	4.191e-01	7.485e+02	-2.788e-01	0.12878	-2.165e+00	3.036e-02	5.452e-02	7.485e+02
ENSGALG00000000059	3.945e+02	-2.078e+00	0.38329	-5.421e+00	5.929e-08	2.148e-06	3.945e+02	-1.247e+00	0.38617	-3.229e+00	1.244e-03	6.283e-02	3.945e+02	-1.086e+00	0.39118	-2.7753808	5.514e-03	2.508e-01	3.945e+02	-8.147e-01	0.39992	-2.037e+00	4.163e-02	7.309e-01	3.945e+02	-6.949e-01	0.41680	-1.6672254	9.547e-02	5.045e-01	3.945e+02	1.222e-01	0.42997	2.843e-01	7.762e-01	8.809e-01	3.945e+02	2.760e-01	0.43935	6.281e-01	5.299e-01	7.214e-01	3.945e+02	-1.048e+00	0.45818	-2.288e+00	2.214e-02	4.128e-02	3.945e+02
ENSGALG00000000067	3.461e+02	-6.724e-01	0.19196	-3.503e+00	4.608e-04	3.927e-03	3.461e+02	2.230e-01	0.19323	1.154e+00	2.484e-01	7.198e-01	3.461e+02	-1.579e-01	0.19338	-0.8166779	4.141e-01	1.000e+00	3.461e+02	-1.345e-01	0.19441	-6.921e-01	4.889e-01	1.000e+00	3.461e+02	-1.424e-01	0.19711	-0.7224278	4.700e-01	8.723e-01	3.461e+02	-4.103e-01	0.20281	-2.023e+00	4.306e-02	1.270e-01	3.461e+02	2.921e-01	0.20967	1.393e+00	1.635e-01	3.602e-01	3.461e+02	9.940e-01	0.20392	4.874e+00	1.091e-06	5.438e-06	3.461e+02
ENSGALG00000000071	1.358e+02	3.605e-01	0.19478	1.851e+00	6.419e-02	1.777e-01	1.358e+02	-1.674e-01	0.19405	-8.627e-01	3.883e-01	8.050e-01	1.358e+02	1.551e-01	0.19495	0.7953508	4.264e-01	1.000e+00	1.358e+02	9.489e-02	0.19314	4.913e-01	6.232e-01	1.000e+00	1.358e+02	-1.386e-02	0.19655	-0.0705333	9.438e-01	9.906e-01	1.358e+02	2.635e-01	0.19924	1.323e+00	1.859e-01	3.538e-01	1.358e+02	-1.460e-01	0.20868	-6.997e-01	4.841e-01	6.885e-01	1.358e+02	3.827e-01	0.20737	1.845e+00	6.500e-02	1.060e-01	1.358e+02
ENSGALG00000000081	5.125e+00	-8.411e-01	1.18197	-7.116e-01	4.767e-01	6.646e-01	5.125e+00	-7.769e-01	1.46892	-5.289e-01	5.969e-01	9.030e-01	5.125e+00	6.606e-01	1.47864	0.4467897	6.550e-01	NA	5.125e+00	-5.644e-01	1.46806	-3.845e-01	7.006e-01	1.000e+00	5.125e+00	2.285e+00	1.36394	1.6751188	9.391e-02	5.017e-01	5.125e+00	-1.888e-02	1.06599	-1.771e-02	9.859e-01	9.942e-01	5.125e+00	-7.590e-01	1.25538	-6.046e-01	5.454e-01	7.342e-01	5.125e+00	4.302e+00	1.13896	3.778e+00	1.584e-04	4.960e-04	5.125e+00
ENSGALG00000000086	1.224e+03	-5.380e-01	0.14936	-3.602e+00	3.162e-04	2.909e-03	1.224e+03	1.710e-01	0.14990	1.141e+00	2.539e-01	7.252e-01	1.224e+03	-7.393e-02	0.14993	-0.4930679	6.220e-01	1.000e+00	1.224e+03	1.028e-01	0.14994	6.853e-01	4.932e-01	1.000e+00	1.224e+03	1.606e-01	0.15021	1.0690072	2.851e-01	7.591e-01	1.224e+03	2.869e-01	0.15041	1.907e+00	5.647e-02	1.562e-01	1.224e+03	2.351e-01	0.15124	1.554e+00	1.201e-01	2.957e-01	1.224e+03	7.477e-02	0.15091	4.954e-01	6.203e-01	6.996e-01	1.224e+03
ENSGALG00000000091	4.729e+02	-2.852e-01	0.14048	-2.030e+00	4.233e-02	1.309e-01	4.729e+02	-1.483e-01	0.14172	-1.046e+00	2.954e-01	7.520e-01	4.729e+02	-1.067e-01	0.14261	-0.7484514	4.542e-01	1.000e+00	4.729e+02	-1.651e-01	0.14357	-1.150e+00	2.501e-01	1.000e+00	4.729e+02	-7.605e-02	0.14600	-0.5208830	6.024e-01	9.143e-01	4.729e+02	-8.005e-02	0.14910	-5.369e-01	5.913e-01	7.494e-01	4.729e+02	-8.957e-02	0.15581	-5.749e-01	5.654e-01	7.489e-01	4.729e+02	3.384e-01	0.15506	2.182e+00	2.909e-02	5.253e-02	4.729e+02
ENSGALG00000000094	1.633e+03	-2.205e-01	0.23877	-9.234e-01	3.558e-01	5.527e-01	1.633e+03	1.128e-01	0.23897	4.720e-01	6.369e-01	9.151e-01	1.633e+03	1.296e-01	0.23885	0.5427655	5.873e-01	1.000e+00	1.633e+03	2.120e-01	0.23855	8.885e-01	3.743e-01	1.000e+00	1.633e+03	3.451e-01	0.23844	1.4474188	1.478e-01	5.995e-01	1.633e+03	9.097e-01	0.23796	3.823e+00	1.318e-04	1.420e-03	1.633e+03	1.117e+00	0.23733	4.708e+00	2.506e-06	1.096e-04	1.633e+03	-1.410e+00	0.23760	-5.935e+00	2.944e-09	2.516e-08	1.633e+03
ENSGALG00000000102	2.415e+02	-8.100e-01	0.25768	-3.143e+00	1.670e-03	1.113e-02	2.415e+02	4.923e-02	0.25940	1.898e-01	8.495e-01	9.704e-01	2.415e+02	9.929e-03	0.25956	0.0382528	9.695e-01	1.000e+00	2.415e+02	-2.584e-01	0.26047	-9.920e-01	3.212e-01	1.000e+00	2.415e+02	-2.371e-01	0.26392	-0.8985331	3.689e-01	8.210e-01	2.415e+02	-4.856e-01	0.27066	-1.794e+00	7.277e-02	1.875e-01	2.415e+02	1.216e-01	0.28038	4.336e-01	6.646e-01	8.162e-01	2.415e+02	-1.986e+00	0.30809	-6.446e+00	1.150e-10	1.275e-09	2.415e+02
ENSGALG00000000104	8.141e+01	2.532e+00	0.63192	4.006e+00	6.165e-05	7.656e-04	8.141e+01	7.544e-01	0.50640	1.490e+00	1.363e-01	6.017e-01	8.141e+01	1.208e-01	0.49605	0.2435228	8.076e-01	1.000e+00	8.141e+01	1.004e+00	0.48659	2.063e+00	3.908e-02	7.269e-01	8.141e+01	8.636e-01	0.47696	1.8106010	7.020e-02	4.422e-01	8.141e+01	-1.369e-01	0.47615	-2.875e-01	7.737e-01	8.792e-01	8.141e+01	-6.190e-01	0.48952	-1.264e+00	2.061e-01	4.157e-01	8.141e+01	1.639e+00	0.48580	3.373e+00	7.439e-04	1.997e-03	8.141e+01
ENSGALG00000000106	7.124e+02	-4.737e-01	0.24075	-1.968e+00	4.911e-02	1.461e-01	7.124e+02	-2.299e-01	0.24193	-9.503e-01	3.420e-01	7.845e-01	7.124e+02	-8.768e-02	0.24263	-0.3613567	7.178e-01	1.000e+00	7.124e+02	1.717e-01	0.24255	7.077e-01	4.791e-01	1.000e+00	7.124e+02	4.265e-01	0.24229	1.7603589	7.835e-02	4.612e-01	7.124e+02	5.037e-01	0.24173	2.084e+00	3.720e-02	1.144e-01	7.124e+02	8.638e-01	0.24119	3.581e+00	3.417e-04	4.942e-03	7.124e+02	-1.156e+00	0.24179	-4.782e+00	1.733e-06	8.271e-06	7.124e+02
ENSGALG00000000107	6.948e+01	2.151e+00	0.37028	5.810e+00	6.241e-09	2.990e-07	6.948e+01	5.842e-01	0.30382	1.923e+00	5.450e-02	4.399e-01	6.948e+01	8.173e-01	0.29301	2.7892987	5.282e-03	2.464e-01	6.948e+01	2.285e-01	0.28560	8.002e-01	4.236e-01	1.000e+00	6.948e+01	2.556e-01	0.28547	0.8953102	3.706e-01	8.222e-01	6.948e+01	-2.263e+00	0.31936	-7.086e+00	1.385e-12	3.182e-10	6.948e+01	-1.122e+00	0.41694	-2.690e+00	7.139e-03	4.313e-02	6.948e+01	4.371e-01	0.43865	9.965e-01	3.190e-01	4.103e-01	6.948e+01
ENSGALG00000000109	2.187e+02	-4.063e-01	0.28386	-1.431e+00	1.524e-01	3.175e-01	2.187e+02	1.297e-01	0.28498	4.552e-01	6.490e-01	9.188e-01	2.187e+02	2.841e-01	0.28414	0.9999343	3.173e-01	1.000e+00	2.187e+02	1.467e-01	0.28296	5.185e-01	6.041e-01	1.000e+00	2.187e+02	5.643e-02	0.28367	0.1989151	8.423e-01	9.741e-01	2.187e+02	-3.123e-01	0.28663	-1.090e+00	2.758e-01	4.614e-01	2.187e+02	-2.688e-01	0.29495	-9.115e-01	3.620e-01	5.818e-01	2.187e+02	-1.655e+00	0.31376	-5.274e+00	1.333e-07	8.083e-07	2.187e+02
ENSGALG00000000112	5.981e+00	4.357e-01	0.85814	5.077e-01	6.117e-01	7.691e-01	5.981e+00	-7.241e-01	0.86957	-8.327e-01	4.050e-01	8.149e-01	5.981e+00	-6.254e-01	0.91221	-0.6856313	4.929e-01	1.000e+00	5.981e+00	2.889e-01	0.92611	3.120e-01	7.550e-01	1.000e+00	5.981e+00	1.291e+00	0.89076	1.4493006	1.473e-01	5.987e-01	5.981e+00	-3.532e+00	1.18959	-2.969e+00	2.990e-03	1.670e-02	5.981e+00	7.626e-01	1.41124	5.404e-01	5.889e-01	7.634e-01	5.981e+00	-4.739e-01	1.38978	-3.410e-01	7.331e-01	7.993e-01	5.981e+00
ENSGALG00000000115	4.518e-01	7.051e-01	3.10210	2.273e-01	8.202e-01	NA	4.518e-01	8.523e-01	2.98985	2.851e-01	7.756e-01	NA	4.518e-01	3.897e-01	2.89008	0.1348508	8.927e-01	NA	4.518e-01	-2.777e+00	3.00614	-9.239e-01	3.555e-01	NA	4.518e-01	0.000e+00	3.15115	0.0000000	1.000e+00	NA	4.518e-01	1.186e+00	3.15115	3.762e-01	7.067e-01	NA	4.518e-01	8.052e-01	3.11537	2.584e-01	7.961e-01	NA	4.518e-01	-1.631e+00	3.11537	-5.235e-01	6.006e-01	NA	4.518e-01
ENSGALG00000000120	9.986e-01	-1.099e+00	5.85171	-1.879e-01	8.510e-01	NA	9.986e-01	0.000e+00	5.85221	0.000e+00	1.000e+00	NA	9.986e-01	7.981e-01	5.85046	0.1364204	8.915e-01	NA	9.986e-01	-7.480e-01	5.85046	-1.279e-01	8.983e-01	1.000e+00	9.986e-01	1.261e+00	5.85221	0.2154099	8.294e-01	NA	9.986e-01	2.238e-01	5.85221	3.824e-02	9.695e-01	NA	9.986e-01	4.150e+00	5.74895	7.218e-01	4.704e-01	NA	9.986e-01	-4.975e+00	5.74895	-8.654e-01	3.868e-01	4.809e-01	9.986e-01
ENSGALG00000000122	1.627e+04	-5.649e-01	0.17386	-3.249e+00	1.158e-03	8.347e-03	1.627e+04	3.154e-01	0.17389	1.814e+00	6.971e-02	4.827e-01	1.627e+04	2.948e-02	0.17387	0.1695700	8.653e-01	1.000e+00	1.627e+04	2.044e-01	0.17386	1.176e+00	2.397e-01	1.000e+00	1.627e+04	2.360e-02	0.17387	0.1357037	8.921e-01	9.815e-01	1.627e+04	-1.018e-01	0.17393	-5.851e-01	5.585e-01	7.239e-01	1.627e+04	1.836e-01	0.17405	1.055e+00	2.915e-01	5.115e-01	1.627e+04	2.530e-01	0.17401	1.454e+00	1.460e-01	2.119e-01	1.627e+04
ENSGALG00000000129	1.823e+03	4.195e-01	0.40281	1.041e+00	2.977e-01	4.936e-01	1.823e+03	3.273e-01	0.40248	8.131e-01	4.162e-01	8.201e-01	1.823e+03	1.518e-02	0.40239	0.0377164	9.699e-01	1.000e+00	1.823e+03	1.251e-01	0.40235	3.109e-01	7.559e-01	1.000e+00	1.823e+03	3.297e-01	0.40235	0.8193625	4.126e-01	8.472e-01	1.823e+03	4.478e-01	0.40229	1.113e+00	2.656e-01	4.493e-01	1.823e+03	1.159e+00	0.40211	2.883e+00	3.934e-03	2.829e-02	1.823e+03	-1.923e+00	0.40248	-4.777e+00	1.781e-06	8.466e-06	1.823e+03
ENSGALG00000000136	1.229e+01	7.506e-01	0.67608	1.110e+00	2.669e-01	4.602e-01	1.229e+01	4.744e-01	0.63717	7.445e-01	4.566e-01	8.388e-01	1.229e+01	6.464e-01	0.61678	1.0480883	2.946e-01	1.000e+00	1.229e+01	-1.620e-01	0.60756	-2.666e-01	7.898e-01	1.000e+00	1.229e+01	-6.299e-02	0.62006	-0.1015834	9.191e-01	9.859e-01	1.229e+01	-8.476e-01	0.66263	-1.279e+00	2.009e-01	3.727e-01	1.229e+01	-2.045e-01	0.73992	-2.763e-01	7.823e-01	8.887e-01	1.229e+01	-2.679e+00	1.07090	-2.501e+00	1.237e-02	2.464e-02	1.229e+01
ENSGALG00000000137	1.601e+03	-6.637e-01	0.26530	-2.502e+00	1.236e-02	5.235e-02	1.601e+03	6.620e-02	0.26556	2.493e-01	8.032e-01	9.585e-01	1.601e+03	1.807e-02	0.26557	0.0680564	9.457e-01	1.000e+00	1.601e+03	-6.726e-03	0.26559	-2.533e-02	9.798e-01	1.000e+00	1.601e+03	-7.052e-02	0.26586	-0.2652558	7.908e-01	9.627e-01	1.601e+03	-2.097e-01	0.26642	-7.869e-01	4.313e-01	6.176e-01	1.601e+03	3.167e-01	0.26717	1.185e+00	2.359e-01	4.503e-01	1.601e+03	-1.441e+00	0.26875	-5.363e+00	8.185e-08	5.171e-07	1.601e+03
ENSGALG00000000141	1.353e+02	1.111e+00	0.54328	2.045e+00	4.081e-02	1.278e-01	1.353e+02	7.934e-02	0.53692	1.478e-01	8.825e-01	9.785e-01	1.353e+02	1.240e-01	0.53664	0.2310931	8.172e-01	1.000e+00	1.353e+02	-3.323e-01	0.53770	-6.180e-01	5.366e-01	1.000e+00	1.353e+02	6.563e-03	0.54112	0.0121286	9.903e-01	9.997e-01	1.353e+02	1.166e+00	0.53891	2.163e+00	3.051e-02	9.903e-02	1.353e+02	-8.197e-01	0.54344	-1.508e+00	1.314e-01	3.128e-01	1.353e+02	1.989e+00	0.54106	3.677e+00	2.361e-04	7.143e-04	1.353e+02
ENSGALG00000000142	6.486e+02	3.759e-02	0.13692	2.745e-01	7.837e-01	8.839e-01	6.486e+02	1.238e-01	0.13672	9.051e-01	3.654e-01	7.950e-01	6.486e+02	7.242e-02	0.13651	0.5304813	5.958e-01	1.000e+00	6.486e+02	2.179e-01	0.13586	1.604e+00	1.087e-01	9.474e-01	6.486e+02	1.677e-01	0.13605	1.2327072	2.177e-01	6.966e-01	6.486e+02	1.285e-01	0.13679	9.393e-01	3.476e-01	5.363e-01	6.486e+02	1.159e-01	0.13919	8.327e-01	4.050e-01	6.210e-01	6.486e+02	1.078e-02	0.13906	7.750e-02	9.382e-01	9.583e-01	6.486e+02
ENSGALG00000000146	1.231e+03	-1.818e-01	0.23306	-7.799e-01	4.354e-01	6.270e-01	1.231e+03	-4.670e-01	0.23350	-2.000e+00	4.552e-02	4.104e-01	1.231e+03	-4.058e-02	0.23387	-0.1735277	8.622e-01	1.000e+00	1.231e+03	-3.482e-01	0.23425	-1.486e+00	1.372e-01	9.876e-01	1.231e+03	-5.762e-02	0.23508	-0.2451003	8.064e-01	9.675e-01	1.231e+03	3.579e-01	0.23541	1.520e+00	1.285e-01	2.775e-01	1.231e+03	-1.588e-01	0.23679	-6.706e-01	5.025e-01	7.032e-01	1.231e+03	8.001e-01	0.23621	3.387e+00	7.062e-04	1.905e-03	1.231e+03
ENSGALG00000000150	1.318e+04	-5.776e-01	0.23279	-2.481e+00	1.310e-02	5.486e-02	1.318e+04	3.539e-01	0.23281	1.520e+00	1.285e-01	5.929e-01	1.318e+04	5.985e-02	0.23279	0.2571177	7.971e-01	1.000e+00	1.318e+04	3.114e-01	0.23276	1.338e+00	1.810e-01	1.000e+00	1.318e+04	9.255e-02	0.23277	0.3976171	6.909e-01	9.372e-01	1.318e+04	1.813e-01	0.23279	7.787e-01	4.362e-01	6.220e-01	1.318e+04	2.198e-01	0.23285	9.439e-01	3.452e-01	5.673e-01	1.318e+04	-5.201e-01	0.23288	-2.234e+00	2.551e-02	4.679e-02	1.318e+04
ENSGALG00000000151	1.681e+02	8.021e-02	0.52408	1.531e-01	8.784e-01	9.389e-01	1.681e+02	-1.118e+00	0.52565	-2.128e+00	3.337e-02	3.657e-01	1.681e+02	-6.442e-01	0.52868	-1.2185918	2.230e-01	1.000e+00	1.681e+02	-4.267e-01	0.53196	-8.022e-01	4.225e-01	1.000e+00	1.681e+02	-3.167e-01	0.53722	-0.5894495	5.556e-01	8.975e-01	1.681e+02	1.252e-01	0.54155	2.312e-01	8.171e-01	9.051e-01	1.681e+02	-1.417e+00	0.57421	-2.468e+00	1.359e-02	6.785e-02	1.681e+02	1.834e+00	0.57213	3.205e+00	1.352e-03	3.403e-03	1.681e+02
ENSGALG00000000154	2.685e+01	1.465e-01	0.59145	2.476e-01	8.044e-01	8.967e-01	2.685e+01	-5.431e-01	0.61380	-8.848e-01	3.762e-01	7.987e-01	2.685e+01	-6.164e-01	0.67454	-0.9137847	3.608e-01	1.000e+00	2.685e+01	8.745e-01	0.65892	1.327e+00	1.844e-01	1.000e+00	2.685e+01	-1.180e+00	0.72970	-1.6168133	1.059e-01	5.266e-01	2.685e+01	2.725e+00	0.70536	3.864e+00	1.116e-04	1.239e-03	2.685e+01	-1.002e+00	0.62253	-1.610e+00	1.074e-01	2.761e-01	2.685e+01	3.973e+00	0.59495	6.677e+00	2.431e-11	3.047e-10	2.685e+01
ENSGALG00000000156	5.862e+03	-3.690e-01	0.34744	-1.062e+00	2.882e-01	4.832e-01	5.862e+03	-1.497e-01	0.34752	-4.309e-01	6.666e-01	9.227e-01	5.862e+03	-2.425e-02	0.34755	-0.0697701	9.444e-01	1.000e+00	5.862e+03	-1.159e-01	0.34758	-3.336e-01	7.387e-01	1.000e+00	5.862e+03	1.472e-01	0.34765	0.4235406	6.719e-01	9.340e-01	5.862e+03	5.333e-01	0.34763	1.534e+00	1.250e-01	2.720e-01	5.862e+03	1.294e+00	0.34752	3.724e+00	1.959e-04	3.287e-03	5.862e+03	-1.215e+00	0.34752	-3.497e+00	4.708e-04	1.327e-03	5.862e+03
ENSGALG00000000158	1.151e+02	1.475e+00	0.29453	5.007e+00	5.532e-07	1.434e-05	1.151e+02	7.011e-01	0.27297	2.569e+00	1.021e-02	2.120e-01	1.151e+02	9.110e-02	0.26934	0.3382142	7.352e-01	1.000e+00	1.151e+02	4.322e-01	0.26733	1.617e+00	1.059e-01	9.424e-01	1.151e+02	-2.156e-01	0.26844	-0.8031803	4.219e-01	8.531e-01	1.151e+02	-1.321e+00	0.28444	-4.645e+00	3.401e-06	7.349e-05	1.151e+02	-6.733e-01	0.32348	-2.081e+00	3.740e-02	1.373e-01	1.151e+02	2.263e-01	0.33166	6.823e-01	4.950e-01	5.843e-01	1.151e+02
ENSGALG00000000161	3.032e+02	-4.947e-01	0.22737	-2.176e+00	2.956e-02	1.008e-01	3.032e+02	-6.494e-01	0.23159	-2.804e+00	5.048e-03	1.436e-01	3.032e+02	-9.044e-02	0.23462	-0.3854821	6.999e-01	1.000e+00	3.032e+02	1.602e-04	0.23511	6.812e-04	9.995e-01	1.000e+00	3.032e+02	2.821e-01	0.23591	1.1959892	2.317e-01	7.128e-01	3.032e+02	3.196e-01	0.23575	1.356e+00	1.752e-01	3.407e-01	3.032e+02	-9.630e-02	0.24054	-4.003e-01	6.889e-01	8.310e-01	3.032e+02	1.827e+00	0.23569	7.754e+00	8.917e-15	1.971e-13	3.032e+02
ENSGALG00000000162	1.422e+01	2.592e-01	0.90574	2.862e-01	7.747e-01	8.791e-01	1.422e+01	3.778e-01	0.89660	4.214e-01	6.735e-01	9.250e-01	1.422e+01	4.971e-01	0.88744	0.5601078	5.754e-01	1.000e+00	1.422e+01	-7.742e-02	0.88270	-8.771e-02	9.301e-01	1.000e+00	1.422e+01	3.464e-02	0.88821	0.0390028	9.689e-01	9.949e-01	1.422e+01	-1.167e+00	0.92266	-1.265e+00	2.060e-01	3.787e-01	1.422e+01	-2.374e-01	0.99155	-2.394e-01	8.108e-01	9.042e-01	1.422e+01	-1.876e+00	1.14363	-1.641e+00	1.009e-01	1.541e-01	1.422e+01
ENSGALG00000000164	2.692e+02	4.760e+00	1.11068	4.285e+00	1.824e-05	2.755e-04	2.692e+02	1.552e-01	1.10122	1.409e-01	8.879e-01	9.785e-01	2.692e+02	-5.099e-01	1.10135	-0.4629346	6.434e-01	1.000e+00	2.692e+02	-1.287e+00	1.10225	-1.168e+00	2.428e-01	1.000e+00	2.692e+02	-1.033e+00	1.10493	-0.9345169	3.500e-01	8.087e-01	2.692e+02	-7.009e-01	1.10991	-6.315e-01	5.277e-01	6.991e-01	2.692e+02	-1.057e+00	1.12762	-9.374e-01	3.486e-01	5.705e-01	2.692e+02	-4.517e+00	1.39310	-3.242e+00	1.185e-03	3.031e-03	2.692e+02
ENSGALG00000000168	1.050e+01	2.476e+00	0.95195	2.601e+00	9.284e-03	4.217e-02	1.050e+01	-5.404e-01	0.90956	-5.941e-01	5.524e-01	8.855e-01	1.050e+01	-5.349e-01	0.92210	-0.5801282	5.618e-01	1.000e+00	1.050e+01	-1.529e+00	0.97522	-1.568e+00	1.168e-01	9.600e-01	1.050e+01	-1.317e+00	1.14537	-1.1501450	2.501e-01	7.329e-01	1.050e+01	2.342e+00	1.12964	2.074e+00	3.812e-02	1.165e-01	1.050e+01	-4.799e-01	1.03907	-4.618e-01	6.442e-01	8.020e-01	1.050e+01	-2.785e-01	1.07541	-2.590e-01	7.957e-01	8.481e-01	1.050e+01
ENSGALG00000000172	2.232e+02	4.169e+00	1.06394	3.918e+00	8.919e-05	1.053e-03	2.232e+02	-1.028e+00	1.06016	-9.698e-01	3.321e-01	7.767e-01	2.232e+02	-1.195e+00	1.06105	-1.1258379	2.602e-01	1.000e+00	2.232e+02	-1.541e+00	1.06410	-1.448e+00	1.477e-01	9.965e-01	2.232e+02	-1.440e+00	1.07487	-1.3394368	1.804e-01	6.474e-01	2.232e+02	-2.385e+00	1.14297	-2.086e+00	3.694e-02	1.137e-01	2.232e+02	5.225e-01	1.20696	4.329e-01	6.651e-01	8.166e-01	2.232e+02	-5.002e+00	1.63880	-3.052e+00	2.271e-03	5.435e-03	2.232e+02
ENSGALG00000000184	1.888e+01	9.408e-03	0.58998	1.595e-02	9.873e-01	9.946e-01	1.888e+01	-1.055e-01	0.59403	-1.777e-01	8.590e-01	9.724e-01	1.888e+01	8.035e-01	0.58387	1.3761621	1.688e-01	1.000e+00	1.888e+01	-2.438e-01	0.57190	-4.264e-01	6.698e-01	1.000e+00	1.888e+01	-1.628e-01	0.58780	-0.2768997	7.819e-01	9.612e-01	1.888e+01	-1.167e-01	0.60829	-1.919e-01	8.478e-01	9.231e-01	1.888e+01	4.086e-01	0.62619	6.525e-01	5.140e-01	7.104e-01	1.888e+01	4.178e-04	0.61593	6.784e-04	9.995e-01	1.000e+00	1.888e+01
ENSGALG00000000186	2.143e+02	6.180e-01	0.34633	1.784e+00	7.435e-02	1.962e-01	2.143e+02	5.203e-01	0.34334	1.515e+00	1.297e-01	5.948e-01	2.143e+02	9.921e-02	0.34223	0.2898875	7.719e-01	1.000e+00	2.143e+02	-2.047e-01	0.34229	-5.981e-01	5.498e-01	1.000e+00	2.143e+02	-4.373e-01	0.34479	-1.2682381	2.047e-01	6.835e-01	2.143e+02	-5.975e-01	0.35145	-1.700e+00	8.914e-02	2.159e-01	2.143e+02	-8.520e-01	0.37054	-2.299e+00	2.148e-02	9.310e-02	2.143e+02	1.907e+00	0.36669	5.200e+00	1.988e-07	1.158e-06	2.143e+02
ENSGALG00000000189	5.361e+02	4.939e-02	0.31391	1.573e-01	8.750e-01	9.372e-01	5.361e+02	-1.049e-01	0.31411	-3.341e-01	7.383e-01	9.416e-01	5.361e+02	5.740e-03	0.31437	0.0182579	9.854e-01	1.000e+00	5.361e+02	1.088e-01	0.31427	3.462e-01	7.292e-01	1.000e+00	5.361e+02	-9.347e-02	0.31492	-0.2968140	7.666e-01	9.594e-01	5.361e+02	2.722e-01	0.31555	8.626e-01	3.884e-01	5.767e-01	5.361e+02	-4.487e-01	0.31864	-1.408e+00	1.591e-01	3.538e-01	5.361e+02	1.220e+00	0.31768	3.839e+00	1.233e-04	3.958e-04	5.361e+02
ENSGALG00000000195	2.325e+02	-6.317e-01	0.39066	-1.617e+00	1.059e-01	2.496e-01	2.325e+02	-4.356e-01	0.39384	-1.106e+00	2.687e-01	7.371e-01	2.325e+02	6.670e-02	0.39530	0.1687276	8.660e-01	1.000e+00	2.325e+02	-4.076e-01	0.39704	-1.027e+00	3.046e-01	1.000e+00	2.325e+02	-2.209e-01	0.40255	-0.5486397	5.833e-01	9.054e-01	2.325e+02	8.588e-01	0.40228	2.135e+00	3.277e-02	1.043e-01	2.325e+02	1.198e+00	0.39682	3.019e+00	2.535e-03	2.083e-02	2.325e+02	8.821e-01	0.39143	2.253e+00	2.423e-02	4.471e-02	2.325e+02
ENSGALG00000000201	5.371e+02	9.460e-01	0.19152	4.939e+00	7.842e-07	1.922e-05	5.371e+02	3.324e-01	0.18803	1.768e+00	7.712e-02	5.009e-01	5.371e+02	9.795e-03	0.18760	0.0522129	9.584e-01	1.000e+00	5.371e+02	-1.126e-01	0.18788	-5.991e-01	5.491e-01	1.000e+00	5.371e+02	1.544e-01	0.18872	0.8182679	4.132e-01	8.478e-01	5.371e+02	3.234e-01	0.18897	1.711e+00	8.703e-02	2.125e-01	5.371e+02	-1.648e-01	0.19152	-8.606e-01	3.895e-01	6.068e-01	5.371e+02	-2.986e-01	0.19301	-1.547e+00	1.219e-01	1.816e-01	5.371e+02
ENSGALG00000000208	2.511e+02	-8.581e-02	0.27074	-3.170e-01	7.513e-01	8.647e-01	2.511e+02	-1.915e-01	0.27174	-7.049e-01	4.809e-01	8.535e-01	2.511e+02	-1.731e-01	0.27306	-0.6339941	5.261e-01	1.000e+00	2.511e+02	-2.195e-01	0.27455	-7.994e-01	4.240e-01	1.000e+00	2.511e+02	-4.971e-02	0.27753	-0.1791023	8.579e-01	9.761e-01	2.511e+02	4.547e-01	0.27857	1.632e+00	1.026e-01	2.365e-01	2.511e+02	-3.871e-01	0.28542	-1.356e+00	1.750e-01	3.754e-01	2.511e+02	1.420e+00	0.28205	5.036e+00	4.748e-07	2.561e-06	2.511e+02
ENSGALG00000000209	1.536e+03	1.563e+00	0.26307	5.943e+00	2.800e-09	1.496e-07	1.536e+03	9.264e-01	0.25115	3.689e+00	2.254e-04	1.993e-02	1.536e+03	3.968e-01	0.24852	1.5968052	1.103e-01	1.000e+00	1.536e+03	4.863e-01	0.24722	1.967e+00	4.919e-02	7.615e-01	1.536e+03	6.292e-01	0.24647	2.5528791	1.068e-02	1.726e-01	1.536e+03	5.868e-01	0.24590	2.386e+00	1.702e-02	6.409e-02	1.536e+03	-3.110e-01	0.24675	-1.260e+00	2.075e-01	4.174e-01	1.536e+03	2.435e+00	0.24594	9.902e+00	4.079e-23	2.501e-21	1.536e+03
ENSGALG00000000215	2.059e+02	-7.494e-02	0.31263	-2.397e-01	8.105e-01	8.997e-01	2.059e+02	-2.318e-01	0.31359	-7.393e-01	4.598e-01	8.419e-01	2.059e+02	-1.856e-01	0.31488	-0.5893924	5.556e-01	1.000e+00	2.059e+02	-3.426e-01	0.31676	-1.082e+00	2.794e-01	1.000e+00	2.059e+02	-4.160e-01	0.32214	-1.2914059	1.966e-01	6.726e-01	2.059e+02	3.202e-01	0.32553	9.836e-01	3.253e-01	5.134e-01	2.059e+02	5.578e-01	0.32616	1.710e+00	8.723e-02	2.407e-01	2.059e+02	-2.772e-01	0.32500	-8.529e-01	3.937e-01	4.881e-01	2.059e+02
ENSGALG00000000217	3.856e+01	4.127e-01	0.36778	1.122e+00	2.618e-01	4.536e-01	3.856e+01	-9.861e-02	0.36578	-2.696e-01	7.875e-01	9.547e-01	3.856e+01	-3.670e-01	0.37053	-0.9903846	3.220e-01	1.000e+00	3.856e+01	-2.357e-01	0.37729	-6.246e-01	5.322e-01	1.000e+00	3.856e+01	-4.728e-01	0.39457	-1.1982917	2.308e-01	7.126e-01	3.856e+01	-1.442e-01	0.41593	-3.468e-01	7.287e-01	8.480e-01	3.856e+01	-1.547e+00	0.52684	-2.937e+00	3.313e-03	2.523e-02	3.856e+01	-2.389e+00	0.87345	-2.735e+00	6.237e-03	1.339e-02	3.856e+01
ENSGALG00000000218	1.203e+03	-4.577e-01	0.22740	-2.013e+00	4.413e-02	1.347e-01	1.203e+03	-1.540e-01	0.22798	-6.757e-01	4.992e-01	8.619e-01	1.203e+03	2.853e-02	0.22819	0.1250126	9.005e-01	1.000e+00	1.203e+03	2.405e-01	0.22797	1.055e+00	2.914e-01	1.000e+00	1.203e+03	2.998e-01	0.22789	1.3156828	1.883e-01	6.586e-01	1.203e+03	-1.371e-01	0.22833	-6.006e-01	5.481e-01	7.152e-01	1.203e+03	5.493e-01	0.22898	2.399e+00	1.644e-02	7.743e-02	1.203e+03	-8.207e-02	0.22856	-3.591e-01	7.195e-01	7.882e-01	1.203e+03
ENSGALG00000000220	8.810e+02	-2.413e-01	0.20696	-1.166e+00	2.437e-01	4.324e-01	8.810e+02	-4.417e-01	0.20773	-2.127e+00	3.346e-02	3.659e-01	8.810e+02	-9.521e-02	0.20838	-0.4569195	6.477e-01	1.000e+00	8.810e+02	-9.072e-02	0.20871	-4.347e-01	6.638e-01	1.000e+00	8.810e+02	-9.656e-02	0.20969	-0.4605125	6.451e-01	9.257e-01	8.810e+02	3.601e-01	0.21021	1.713e+00	8.669e-02	2.119e-01	8.810e+02	5.960e-02	0.21149	2.818e-01	7.781e-01	8.861e-01	8.810e+02	1.858e-01	0.21112	8.799e-01	3.789e-01	4.724e-01	8.810e+02
ENSGALG00000000223	8.360e+02	-3.366e-01	0.18254	-1.844e+00	6.518e-02	1.794e-01	8.360e+02	2.913e-02	0.18328	1.589e-01	8.737e-01	9.771e-01	8.360e+02	-6.247e-02	0.18356	-0.3403288	7.336e-01	1.000e+00	8.360e+02	2.276e-01	0.18331	1.242e+00	2.143e-01	1.000e+00	8.360e+02	1.845e-01	0.18337	1.0062431	3.143e-01	7.816e-01	8.360e+02	7.700e-01	0.18274	4.214e+00	2.514e-05	3.756e-04	8.360e+02	6.073e-01	0.18207	3.335e+00	8.516e-04	9.790e-03	8.360e+02	-7.407e-01	0.18241	-4.061e+00	4.890e-05	1.714e-04	8.360e+02
ENSGALG00000000225	6.307e+01	2.212e+00	0.64690	3.419e+00	6.294e-04	5.075e-03	6.307e+01	-7.530e-01	0.63605	-1.184e+00	2.365e-01	7.089e-01	6.307e+01	-4.866e-02	0.63916	-0.0761386	9.393e-01	1.000e+00	6.307e+01	7.430e-02	0.63947	1.162e-01	9.075e-01	1.000e+00	6.307e+01	1.718e-01	0.64014	0.2683621	7.884e-01	9.619e-01	6.307e+01	4.926e-01	0.63965	7.701e-01	4.412e-01	6.264e-01	6.307e+01	-2.365e+00	0.68252	-3.466e+00	5.289e-04	6.849e-03	6.307e+01	8.612e-01	0.69403	1.241e+00	2.147e-01	2.947e-01	6.307e+01
ENSGALG00000000226	3.501e+01	7.544e-01	0.36718	2.055e+00	3.992e-02	1.257e-01	3.501e+01	9.336e-01	0.33841	2.759e+00	5.799e-03	1.560e-01	3.501e+01	-3.629e-01	0.33166	-1.0940339	2.739e-01	1.000e+00	3.501e+01	-4.499e-01	0.34368	-1.309e+00	1.905e-01	1.000e+00	3.501e+01	3.497e-03	0.35854	0.0097540	9.922e-01	9.997e-01	3.501e+01	-4.061e-02	0.37069	-1.095e-01	9.128e-01	9.572e-01	3.501e+01	-1.925e-01	0.40153	-4.793e-01	6.317e-01	7.939e-01	3.501e+01	5.981e-01	0.39549	1.512e+00	1.304e-01	1.924e-01	3.501e+01
ENSGALG00000000227	1.695e+03	-3.140e-01	0.19603	-1.602e+00	1.092e-01	2.550e-01	1.695e+03	-1.354e-01	0.19627	-6.899e-01	4.903e-01	8.579e-01	1.695e+03	-1.801e-01	0.19648	-0.9164893	3.594e-01	1.000e+00	1.695e+03	-3.291e-01	0.19683	-1.672e+00	9.447e-02	9.116e-01	1.695e+03	-2.088e-01	0.19761	-1.0568464	2.906e-01	7.645e-01	1.695e+03	3.462e-01	0.19802	1.748e+00	8.043e-02	2.017e-01	1.695e+03	-5.213e-03	0.19893	-2.620e-02	9.791e-01	9.916e-01	1.695e+03	-3.031e-01	0.19938	-1.520e+00	1.284e-01	1.899e-01	1.695e+03
ENSGALG00000000233	2.106e+02	-8.816e-02	0.30181	-2.921e-01	7.702e-01	8.766e-01	2.106e+02	1.177e-01	0.30202	3.897e-01	6.968e-01	9.323e-01	2.106e+02	-2.023e-01	0.30264	-0.6685489	5.038e-01	1.000e+00	2.106e+02	-8.250e-02	0.30377	-2.716e-01	7.859e-01	1.000e+00	2.106e+02	1.312e-01	0.30532	0.4297263	6.674e-01	9.325e-01	2.106e+02	2.826e-02	0.30721	9.198e-02	9.267e-01	9.645e-01	2.106e+02	1.101e-01	0.31203	3.529e-01	7.242e-01	8.535e-01	2.106e+02	5.834e-01	0.30948	1.885e+00	5.943e-02	9.816e-02	2.106e+02
ENSGALG00000000234	3.878e+01	-3.627e-01	0.35926	-1.010e+00	3.127e-01	5.096e-01	3.878e+01	-3.932e-01	0.37270	-1.055e+00	2.914e-01	7.509e-01	3.878e+01	-6.119e-01	0.39093	-1.5653213	1.175e-01	1.000e+00	3.878e+01	-3.903e-01	0.41772	-9.343e-01	3.502e-01	1.000e+00	3.878e+01	-7.049e-01	0.48497	-1.4535998	1.461e-01	5.964e-01	3.878e+01	6.167e-01	0.50901	1.211e+00	2.257e-01	4.043e-01	3.878e+01	4.415e-01	0.48953	9.019e-01	3.671e-01	5.871e-01	3.878e+01	3.065e+00	0.42422	7.225e+00	5.010e-13	8.343e-12	3.878e+01
ENSGALG00000000235	2.194e+03	-5.733e-01	0.16196	-3.540e+00	4.007e-04	3.516e-03	2.194e+03	-2.742e-01	0.16242	-1.688e+00	9.136e-02	5.295e-01	2.194e+03	-1.799e-01	0.16273	-1.1056064	2.689e-01	1.000e+00	2.194e+03	-8.900e-02	0.16293	-5.462e-01	5.849e-01	1.000e+00	2.194e+03	-8.045e-02	0.16344	-0.4922161	6.226e-01	9.191e-01	2.194e+03	1.979e-01	0.16385	1.208e+00	2.271e-01	4.056e-01	2.194e+03	8.344e-01	0.16381	5.094e+00	3.511e-07	2.172e-05	2.194e+03	-3.845e-01	0.16351	-2.352e+00	1.869e-02	3.557e-02	2.194e+03
ENSGALG00000000241	1.120e+03	-1.115e+00	0.20714	-5.385e+00	7.243e-08	2.571e-06	1.120e+03	-1.754e-01	0.20838	-8.418e-01	3.999e-01	8.120e-01	1.120e+03	2.611e-01	0.20842	1.2529535	2.102e-01	1.000e+00	1.120e+03	-6.510e-02	0.20821	-3.127e-01	7.545e-01	1.000e+00	1.120e+03	-4.464e-01	0.20967	-2.1292818	3.323e-02	3.076e-01	1.120e+03	-1.267e-01	0.21186	-5.982e-01	5.497e-01	7.168e-01	1.120e+03	-2.566e-02	0.21534	-1.192e-01	9.052e-01	9.545e-01	1.120e+03	2.750e+00	0.21206	1.297e+01	1.867e-38	4.372e-36	1.120e+03
ENSGALG00000000242	1.441e+02	3.283e+00	0.48176	6.815e+00	9.452e-12	1.021e-09	1.441e+02	5.485e-01	0.46232	1.186e+00	2.355e-01	7.080e-01	1.441e+02	-5.130e-01	0.46241	-1.1095130	2.672e-01	1.000e+00	1.441e+02	-7.474e-01	0.46478	-1.608e+00	1.078e-01	9.462e-01	1.441e+02	-9.264e-01	0.47185	-1.9634393	4.960e-02	3.736e-01	1.441e+02	-1.259e+00	0.49362	-2.551e+00	1.074e-02	4.494e-02	1.441e+02	3.088e-01	0.51744	5.968e-01	5.506e-01	7.380e-01	1.441e+02	-1.820e+00	0.56389	-3.228e+00	1.246e-03	3.166e-03	1.441e+02
ENSGALG00000000243	5.209e+02	2.970e-01	0.15820	1.877e+00	6.046e-02	1.699e-01	5.209e+02	4.158e-02	0.15766	2.637e-01	7.920e-01	9.560e-01	5.209e+02	-2.975e-02	0.15786	-0.1884609	8.505e-01	1.000e+00	5.209e+02	6.632e-02	0.15786	4.201e-01	6.744e-01	1.000e+00	5.209e+02	-9.312e-03	0.15876	-0.0586558	9.532e-01	9.927e-01	5.209e+02	-3.224e-01	0.16136	-1.998e+00	4.574e-02	1.332e-01	5.209e+02	-1.561e-01	0.16736	-9.329e-01	3.509e-01	5.724e-01	5.209e+02	-1.296e+00	0.17717	-7.315e+00	2.572e-13	4.506e-12	5.209e+02
ENSGALG00000000244	1.426e+02	6.244e-01	0.26798	2.330e+00	1.980e-02	7.474e-02	1.426e+02	3.498e-01	0.25898	1.351e+00	1.768e-01	6.546e-01	1.426e+02	1.651e-01	0.25607	0.6446562	5.192e-01	1.000e+00	1.426e+02	5.687e-01	0.25184	2.258e+00	2.395e-02	6.368e-01	1.426e+02	4.737e-01	0.24878	1.9041064	5.690e-02	3.982e-01	1.426e+02	-8.585e-01	0.25523	-3.364e+00	7.693e-04	5.841e-03	1.426e+02	-2.075e+00	0.32007	-6.483e+00	8.973e-11	2.651e-08	1.426e+02	3.541e+00	0.31355	1.129e+01	1.435e-29	1.596e-27	1.426e+02
ENSGALG00000000247	9.571e+02	-4.839e-01	0.17906	-2.702e+00	6.883e-03	3.345e-02	9.571e+02	-3.391e-01	0.18011	-1.883e+00	5.976e-02	4.560e-01	9.571e+02	-1.566e-01	0.18089	-0.8656889	3.867e-01	1.000e+00	9.571e+02	9.020e-02	0.18106	4.982e-01	6.184e-01	1.000e+00	9.571e+02	-3.178e-02	0.18177	-0.1748135	8.612e-01	9.769e-01	9.571e+02	1.390e-01	0.18269	7.610e-01	4.466e-01	6.314e-01	9.571e+02	6.007e-01	0.18325	3.278e+00	1.045e-03	1.137e-02	9.571e+02	5.583e-01	0.18153	3.075e+00	2.102e-03	5.069e-03	9.571e+02
ENSGALG00000000249	1.244e+01	1.599e+00	0.56636	2.824e+00	4.744e-03	2.524e-02	1.244e+01	5.914e-01	0.46277	1.278e+00	2.012e-01	6.788e-01	1.244e+01	3.101e-01	0.44314	0.6998575	4.840e-01	1.000e+00	1.244e+01	-3.956e-01	0.44660	-8.859e-01	3.757e-01	1.000e+00	1.244e+01	-1.222e-01	0.47218	-0.2588714	7.957e-01	9.647e-01	1.244e+01	-2.018e-01	0.50119	-4.026e-01	6.872e-01	8.186e-01	1.244e+01	-1.046e+00	0.62300	-1.678e+00	9.329e-02	2.514e-01	1.244e+01	-5.152e-01	0.72807	-7.076e-01	4.792e-01	5.694e-01	1.244e+01
ENSGALG00000000251	2.574e+00	8.824e-01	0.86545	1.020e+00	3.079e-01	5.043e-01	2.574e+00	-4.393e-01	0.83511	-5.260e-01	5.989e-01	NA	2.574e+00	4.628e-01	0.83830	0.5521113	5.809e-01	NA	2.574e+00	-4.873e-01	0.84399	-5.774e-01	5.637e-01	1.000e+00	2.574e+00	-5.503e-01	0.96730	-0.5689197	5.694e-01	NA	2.574e+00	-4.347e-01	1.12886	-3.851e-01	7.002e-01	NA	2.574e+00	2.269e-01	1.25432	1.809e-01	8.565e-01	NA	2.574e+00	-1.055e+00	1.44844	-7.281e-01	4.666e-01	5.576e-01	2.574e+00
ENSGALG00000000253	2.339e+02	-1.851e-01	0.19030	-9.728e-01	3.307e-01	5.289e-01	2.339e+02	-3.297e-01	0.19343	-1.705e+00	8.827e-02	5.232e-01	2.339e+02	-1.264e-01	0.19633	-0.6439794	5.196e-01	1.000e+00	2.339e+02	1.091e-01	0.19670	5.545e-01	5.793e-01	1.000e+00	2.339e+02	-5.099e-02	0.19956	-0.2555056	7.983e-01	9.655e-01	2.339e+02	1.709e-01	0.20277	8.426e-01	3.995e-01	5.885e-01	2.339e+02	1.752e-01	0.20812	8.420e-01	3.998e-01	6.164e-01	2.339e+02	1.660e+00	0.19969	8.312e+00	9.413e-17	2.654e-15	2.339e+02
ENSGALG00000000255	3.259e+02	-8.119e-03	0.39213	-2.071e-02	9.835e-01	9.929e-01	3.259e+02	-4.466e-01	0.39304	-1.136e+00	2.559e-01	7.261e-01	3.259e+02	-2.363e-01	0.39436	-0.5991744	5.491e-01	1.000e+00	3.259e+02	-2.433e-01	0.39558	-6.151e-01	5.385e-01	1.000e+00	3.259e+02	-3.418e-01	0.39881	-0.8569947	3.914e-01	8.361e-01	3.259e+02	8.722e-01	0.39898	2.186e+00	2.881e-02	9.490e-02	3.259e+02	-4.828e-01	0.40218	-1.200e+00	2.300e-01	4.436e-01	3.259e+02	2.281e+00	0.39926	5.713e+00	1.110e-08	8.390e-08	3.259e+02
ENSGALG00000000259	9.069e+02	1.007e-01	0.15115	6.664e-01	5.052e-01	6.882e-01	9.069e+02	9.655e-02	0.15101	6.394e-01	5.226e-01	8.733e-01	9.069e+02	-5.945e-02	0.15111	-0.3934453	6.940e-01	1.000e+00	9.069e+02	-7.110e-02	0.15136	-4.697e-01	6.385e-01	1.000e+00	9.069e+02	-7.859e-02	0.15232	-0.5159302	6.059e-01	9.154e-01	9.069e+02	-1.356e-01	0.15391	-8.808e-01	3.784e-01	5.678e-01	9.069e+02	3.864e-01	0.15573	2.481e+00	1.310e-02	6.580e-02	9.069e+02	-2.537e-01	0.15559	-1.630e+00	1.030e-01	1.569e-01	9.069e+02
ENSGALG00000000264	2.695e+02	6.638e-01	0.25191	2.635e+00	8.412e-03	3.917e-02	2.695e+02	-1.497e-01	0.24979	-5.993e-01	5.490e-01	8.841e-01	2.695e+02	2.460e-01	0.24987	0.9845402	3.248e-01	1.000e+00	2.695e+02	1.215e-01	0.24857	4.886e-01	6.251e-01	1.000e+00	2.695e+02	1.753e-01	0.24919	0.7034995	4.817e-01	8.743e-01	2.695e+02	3.131e-01	0.24966	1.254e+00	2.098e-01	3.838e-01	2.695e+02	-4.694e-01	0.25556	-1.837e+00	6.623e-02	1.998e-01	2.695e+02	1.165e+00	0.25364	4.591e+00	4.406e-06	1.920e-05	2.695e+02
ENSGALG00000000273	2.557e+02	3.713e-01	0.35421	1.048e+00	2.946e-01	4.905e-01	2.557e+02	-4.373e-01	0.35461	-1.233e+00	2.175e-01	6.935e-01	2.557e+02	-1.050e-01	0.35599	-0.2950551	7.680e-01	1.000e+00	2.557e+02	3.244e-02	0.35629	9.105e-02	9.275e-01	1.000e+00	2.557e+02	-3.458e-01	0.35889	-0.9635617	3.353e-01	7.953e-01	2.557e+02	2.956e-01	0.36112	8.186e-01	4.130e-01	6.014e-01	2.557e+02	-3.138e-01	0.36724	-8.544e-01	3.929e-01	6.100e-01	2.557e+02	1.964e+00	0.36319	5.409e+00	6.341e-08	4.091e-07	2.557e+02
ENSGALG00000000274	5.464e-01	-2.341e+00	3.28941	-7.118e-01	4.766e-01	NA	5.464e-01	-7.429e-01	3.43325	-2.164e-01	8.287e-01	NA	5.464e-01	0.000e+00	3.43325	0.0000000	1.000e+00	NA	5.464e-01	0.000e+00	3.43325	0.000e+00	1.000e+00	1.000e+00	5.464e-01	1.261e+00	3.43325	0.3671848	7.135e-01	NA	5.464e-01	1.441e+00	3.35628	4.294e-01	6.676e-01	NA	5.464e-01	-3.957e-01	3.32267	-1.191e-01	9.052e-01	NA	5.464e-01	2.947e-01	3.34091	8.821e-02	9.297e-01	NA	5.464e-01
ENSGALG00000000275	1.321e+03	5.724e-01	0.11463	4.994e+00	5.927e-07	1.521e-05	1.321e+03	4.643e-02	0.11369	4.084e-01	6.830e-01	9.293e-01	1.321e+03	7.384e-02	0.11369	0.6495322	5.160e-01	1.000e+00	1.321e+03	1.791e-01	0.11339	1.580e+00	1.142e-01	9.600e-01	1.321e+03	-2.188e-01	0.11416	-1.9166064	5.529e-02	3.925e-01	1.321e+03	6.697e-02	0.11539	5.804e-01	5.617e-01	7.262e-01	1.321e+03	2.511e-01	0.11688	2.148e+00	3.169e-02	1.223e-01	1.321e+03	4.899e-01	0.11577	4.231e+00	2.323e-05	8.721e-05	1.321e+03
ENSGALG00000000276	8.513e+01	-3.490e-01	0.48771	-7.157e-01	4.742e-01	6.628e-01	8.513e+01	-5.436e-01	0.49110	-1.107e+00	2.683e-01	7.371e-01	8.513e+01	-1.981e-01	0.49431	-0.4007783	6.886e-01	1.000e+00	8.513e+01	-5.275e-01	0.49899	-1.057e+00	2.905e-01	1.000e+00	8.513e+01	-5.356e-01	0.51196	-1.0461885	2.955e-01	7.687e-01	8.513e+01	7.246e-01	0.51537	1.406e+00	1.597e-01	3.197e-01	8.513e+01	-7.297e-01	0.53284	-1.370e+00	1.708e-01	3.699e-01	8.513e+01	1.819e+00	0.52581	3.459e+00	5.425e-04	1.508e-03	8.513e+01
ENSGALG00000000277	2.194e+01	1.623e+00	0.64010	2.536e+00	1.122e-02	4.855e-02	2.194e+01	-8.131e-01	0.63002	-1.291e+00	1.969e-01	6.758e-01	2.194e+01	-4.492e-01	0.64217	-0.6994547	4.843e-01	1.000e+00	2.194e+01	-5.457e-01	0.65829	-8.290e-01	4.071e-01	1.000e+00	2.194e+01	1.851e-01	0.67273	0.2751908	7.832e-01	9.612e-01	2.194e+01	-2.909e-01	0.69017	-4.215e-01	6.734e-01	8.091e-01	2.194e+01	8.943e-01	0.69841	1.280e+00	2.004e-01	4.085e-01	2.194e+01	-2.102e+00	0.76374	-2.752e+00	5.923e-03	1.279e-02	2.194e+01
ENSGALG00000000280	8.928e+01	-2.048e-01	0.20704	-9.894e-01	3.225e-01	5.198e-01	8.928e+01	-2.385e-01	0.21158	-1.127e+00	2.596e-01	7.299e-01	8.928e+01	-4.847e-01	0.21946	-2.2085116	2.721e-02	6.011e-01	8.928e+01	-6.812e-02	0.22643	-3.008e-01	7.635e-01	1.000e+00	8.928e+01	3.144e-01	0.22932	1.3710374	1.704e-01	6.338e-01	8.928e+01	1.900e-01	0.22983	8.268e-01	4.084e-01	5.971e-01	8.928e+01	5.037e-01	0.23257	2.166e+00	3.032e-02	1.184e-01	8.928e+01	-2.128e+00	0.27611	-7.708e+00	1.280e-14	2.763e-13	8.928e+01
ENSGALG00000000284	8.309e+00	-1.258e+00	1.65004	-7.622e-01	4.460e-01	6.381e-01	8.309e+00	-5.176e-02	1.66821	-3.103e-02	9.752e-01	9.960e-01	8.309e+00	1.437e-01	1.66835	0.0861560	9.313e-01	1.000e+00	8.309e+00	-7.714e-01	1.68495	-4.578e-01	6.471e-01	1.000e+00	8.309e+00	-1.433e-01	1.72133	-0.0832500	9.337e-01	9.886e-01	8.309e+00	1.012e+00	1.71307	5.906e-01	5.548e-01	7.210e-01	8.309e+00	1.099e+00	1.68117	6.539e-01	5.132e-01	7.097e-01	8.309e+00	-7.213e-01	1.67458	-4.307e-01	6.667e-01	7.412e-01	8.309e+00
ENSGALG00000000293	2.732e+01	-3.254e-01	0.40012	-8.131e-01	4.161e-01	6.091e-01	2.732e+01	-2.065e-01	0.40747	-5.068e-01	6.123e-01	9.073e-01	2.732e+01	1.834e-01	0.40894	0.4484868	6.538e-01	1.000e+00	2.732e+01	-4.953e-01	0.41464	-1.195e+00	2.322e-01	1.000e+00	2.732e+01	-4.557e-01	0.44118	-1.0328419	3.017e-01	7.728e-01	2.732e+01	-7.633e-01	0.49477	-1.543e+00	1.229e-01	2.687e-01	2.732e+01	-1.106e-01	0.56694	-1.950e-01	8.454e-01	9.232e-01	2.732e+01	3.193e-01	0.56402	5.660e-01	5.714e-01	6.556e-01	2.732e+01
ENSGALG00000000295	3.709e+01	-9.772e-02	0.43382	-2.253e-01	8.218e-01	9.067e-01	3.709e+01	-4.278e-01	0.44092	-9.704e-01	3.319e-01	7.767e-01	3.709e+01	8.179e-02	0.44560	0.1835457	8.544e-01	1.000e+00	3.709e+01	-7.460e-01	0.45772	-1.630e+00	1.032e-01	9.397e-01	3.709e+01	4.646e-01	0.46869	0.9911656	3.216e-01	7.852e-01	3.709e+01	1.118e+00	0.45307	2.467e+00	1.363e-02	5.403e-02	3.709e+01	-1.183e+00	0.47860	-2.472e+00	1.344e-02	6.724e-02	3.709e+01	3.286e-01	0.49215	6.677e-01	5.043e-01	5.932e-01	3.709e+01
ENSGALG00000000296	1.226e+03	-6.024e-02	0.21035	-2.864e-01	7.746e-01	8.791e-01	1.226e+03	-2.779e-02	0.21056	-1.320e-01	8.950e-01	9.796e-01	1.226e+03	1.184e-01	0.21059	0.5623013	5.739e-01	1.000e+00	1.226e+03	1.235e-01	0.21036	5.872e-01	5.571e-01	1.000e+00	1.226e+03	3.750e-01	0.21032	1.7830349	7.458e-02	4.531e-01	1.226e+03	1.213e-01	0.21042	5.766e-01	5.642e-01	7.288e-01	1.226e+03	-7.186e-02	0.21175	-3.394e-01	7.343e-01	8.589e-01	1.226e+03	1.187e+00	0.21092	5.630e+00	1.803e-08	1.309e-07	1.226e+03
ENSGALG00000000299	3.093e+00	-4.918e-01	0.81580	-6.028e-01	5.466e-01	7.191e-01	3.093e+00	-1.175e+00	0.89123	-1.318e+00	1.874e-01	NA	3.093e+00	-1.434e+00	1.08054	-1.3269598	1.845e-01	NA	3.093e+00	1.191e+00	1.09925	1.084e+00	2.785e-01	1.000e+00	3.093e+00	-1.346e+00	1.20968	-1.1124068	2.660e-01	NA	3.093e+00	-2.206e+00	1.62076	-1.361e+00	1.735e-01	3.385e-01	3.093e+00	2.785e+00	1.63684	1.701e+00	8.889e-02	2.435e-01	3.093e+00	-7.933e-01	1.52615	-5.198e-01	6.032e-01	6.842e-01	3.093e+00
ENSGALG00000000302	5.387e+02	3.806e+00	1.22201	3.115e+00	1.842e-03	1.202e-02	5.387e+02	1.036e+00	1.21779	8.504e-01	3.951e-01	8.089e-01	5.387e+02	-2.206e-01	1.21768	-0.1811742	8.562e-01	1.000e+00	5.387e+02	-8.506e-01	1.21787	-6.984e-01	4.849e-01	1.000e+00	5.387e+02	-9.648e-01	1.21854	-0.7917756	4.285e-01	8.553e-01	5.387e+02	-8.119e-01	1.22003	-6.655e-01	5.057e-01	6.807e-01	5.387e+02	-5.289e-01	1.22389	-4.321e-01	6.656e-01	8.170e-01	5.387e+02	-9.129e+00	1.69735	-5.378e+00	7.512e-08	4.787e-07	5.387e+02
ENSGALG00000000309	8.973e+01	2.072e+00	1.17076	1.770e+00	7.671e-02	2.003e-01	8.973e+01	1.280e+00	1.15914	1.104e+00	2.694e-01	7.379e-01	8.973e+01	2.185e-01	1.15741	0.1888204	8.502e-01	1.000e+00	8.973e+01	-8.819e-01	1.15829	-7.614e-01	4.464e-01	1.000e+00	8.973e+01	-1.993e-01	1.16035	-0.1717223	8.637e-01	9.773e-01	8.973e+01	-1.369e+00	1.16809	-1.172e+00	2.413e-01	4.224e-01	8.973e+01	-1.592e+00	1.21161	-1.314e+00	1.890e-01	3.935e-01	8.973e+01	1.954e+00	1.20977	1.615e+00	1.063e-01	1.614e-01	8.973e+01
ENSGALG00000000311	6.601e+01	1.461e+00	0.48623	3.005e+00	2.654e-03	1.601e-02	6.601e+01	-4.287e-01	0.47921	-8.946e-01	3.710e-01	7.969e-01	6.601e+01	-3.082e-01	0.48315	-0.6378058	5.236e-01	1.000e+00	6.601e+01	-3.475e-01	0.48789	-7.123e-01	4.763e-01	1.000e+00	6.601e+01	-1.709e-01	0.49620	-0.3443221	7.306e-01	9.478e-01	6.601e+01	-1.083e-02	0.50444	-2.147e-02	9.829e-01	9.929e-01	6.601e+01	1.974e-02	0.51913	3.803e-02	9.697e-01	9.862e-01	6.601e+01	1.481e+00	0.50680	2.922e+00	3.481e-03	7.952e-03	6.601e+01
ENSGALG00000000313	1.162e+03	3.339e+00	1.28743	2.594e+00	9.489e-03	4.275e-02	1.162e+03	1.045e+00	1.28573	8.131e-01	4.162e-01	8.201e-01	1.162e+03	-2.137e-02	1.28564	-0.0166238	9.867e-01	1.000e+00	1.162e+03	-6.748e-01	1.28569	-5.248e-01	5.997e-01	1.000e+00	1.162e+03	-4.685e-01	1.28585	-0.3643383	7.156e-01	9.443e-01	1.162e+03	-4.986e-01	1.28610	-3.877e-01	6.983e-01	8.266e-01	1.162e+03	-1.522e+00	1.28767	-1.182e+00	2.373e-01	4.514e-01	1.162e+03	-1.017e+01	1.74489	-5.826e+00	5.677e-09	4.557e-08	1.162e+03
ENSGALG00000000314	2.640e+01	-2.555e-01	0.34277	-7.453e-01	4.561e-01	6.471e-01	2.640e+01	-2.218e-01	0.35215	-6.299e-01	5.287e-01	8.757e-01	2.640e+01	2.672e-01	0.35296	0.7570063	4.490e-01	1.000e+00	2.640e+01	-5.930e-01	0.36120	-1.642e+00	1.007e-01	9.311e-01	2.640e+01	1.362e-02	0.38315	0.0355502	9.716e-01	9.952e-01	2.640e+01	-9.723e-01	0.43843	-2.218e+00	2.658e-02	8.958e-02	2.640e+01	8.640e-01	0.46853	1.844e+00	6.518e-02	1.978e-01	2.640e+01	-3.983e-02	0.43940	-9.065e-02	9.278e-01	9.502e-01	2.640e+01
ENSGALG00000000317	1.130e+02	1.041e+00	0.60027	1.734e+00	8.285e-02	2.110e-01	1.130e+02	5.256e-01	0.59480	8.837e-01	3.769e-01	7.990e-01	1.130e+02	3.951e-01	0.59318	0.6660286	5.054e-01	1.000e+00	1.130e+02	-1.005e-01	0.59267	-1.696e-01	8.653e-01	1.000e+00	1.130e+02	-1.310e-01	0.59400	-0.2205237	8.255e-01	9.704e-01	1.130e+02	-2.760e+00	0.61955	-4.456e+00	8.366e-06	1.535e-04	1.130e+02	1.566e+00	0.63130	2.481e+00	1.310e-02	6.579e-02	1.130e+02	-2.963e+00	0.67801	-4.370e+00	1.241e-05	4.934e-05	1.130e+02
ENSGALG00000000318	2.763e+03	1.845e+00	0.31769	5.807e+00	6.369e-09	3.032e-07	2.763e+03	7.402e-01	0.31553	2.346e+00	1.898e-02	2.867e-01	2.763e+03	6.871e-01	0.31513	2.1805028	2.922e-02	6.255e-01	2.763e+03	-3.934e-03	0.31496	-1.249e-02	9.900e-01	1.000e+00	2.763e+03	3.151e-01	0.31499	1.0004153	3.171e-01	7.827e-01	2.763e+03	-1.129e-01	0.31508	-3.582e-01	7.202e-01	8.427e-01	2.763e+03	8.993e-01	0.31513	2.854e+00	4.319e-03	3.002e-02	2.763e+03	-3.215e+00	0.31680	-1.015e+01	3.388e-24	2.327e-22	2.763e+03
ENSGALG00000000329	1.476e+03	7.761e-03	0.16085	4.825e-02	9.615e-01	9.829e-01	1.476e+03	1.027e-01	0.16083	6.383e-01	5.233e-01	8.738e-01	1.476e+03	8.807e-02	0.16077	0.5478056	5.838e-01	1.000e+00	1.476e+03	-4.367e-02	0.16078	-2.716e-01	7.859e-01	1.000e+00	1.476e+03	2.071e-01	0.16104	1.2862089	1.984e-01	6.740e-01	1.476e+03	2.961e-01	0.16113	1.838e+00	6.611e-02	1.744e-01	1.476e+03	-2.642e-01	0.16248	-1.626e+00	1.039e-01	2.699e-01	1.476e+03	-6.125e-01	0.16369	-3.742e+00	1.827e-04	5.655e-04	1.476e+03
ENSGALG00000000336	3.284e+02	4.064e-01	0.37411	1.086e+00	2.774e-01	4.720e-01	3.284e+02	-3.281e-01	0.37432	-8.765e-01	3.808e-01	8.021e-01	3.284e+02	-6.589e-01	0.37545	-1.7550524	7.925e-02	9.321e-01	3.284e+02	-8.664e-01	0.37806	-2.292e+00	2.193e-02	6.129e-01	3.284e+02	-4.927e-01	0.38277	-1.2872380	1.980e-01	6.738e-01	3.284e+02	-4.816e-01	0.38870	-1.239e+00	2.154e-01	3.909e-01	3.284e+02	-4.890e-01	0.40385	-1.211e+00	2.259e-01	4.392e-01	3.284e+02	1.221e+00	0.40027	3.051e+00	2.283e-03	5.462e-03	3.284e+02
ENSGALG00000000337	4.371e+00	-1.436e+00	0.65535	-2.190e+00	2.849e-02	9.812e-02	4.371e+00	7.750e-01	0.68349	1.134e+00	2.569e-01	7.277e-01	4.371e+00	7.438e-01	0.61733	1.2048241	2.283e-01	NA	4.371e+00	-6.632e-01	0.61569	-1.077e+00	2.814e-01	1.000e+00	4.371e+00	-1.642e+00	0.82329	-1.9938465	4.617e-02	3.636e-01	4.371e+00	-1.426e+00	1.25925	-1.133e+00	2.574e-01	4.401e-01	4.371e+00	-1.184e+00	1.61965	-7.312e-01	4.647e-01	6.710e-01	4.371e+00	5.073e-01	1.73532	2.923e-01	7.700e-01	8.297e-01	4.371e+00
ENSGALG00000000341	1.036e+00	-1.039e+00	3.11357	-3.338e-01	7.385e-01	NA	1.036e+00	-7.429e-01	3.16931	-2.344e-01	8.147e-01	NA	1.036e+00	0.000e+00	3.16931	0.0000000	1.000e+00	NA	1.036e+00	2.587e+00	3.06246	8.446e-01	3.983e-01	1.000e+00	1.036e+00	-1.131e+00	3.06246	-0.3694165	7.118e-01	NA	1.036e+00	2.728e+00	3.00244	9.087e-01	3.635e-01	NA	1.036e+00	-5.326e-01	2.90673	-1.832e-01	8.546e-01	NA	1.036e+00	7.666e-01	2.90042	2.643e-01	7.915e-01	8.460e-01	1.036e+00
ENSGALG00000000349	2.255e+03	-5.781e-01	0.23448	-2.466e+00	1.368e-02	5.663e-02	2.255e+03	1.293e-01	0.23467	5.511e-01	5.816e-01	8.988e-01	2.255e+03	9.495e-03	0.23467	0.0404609	9.677e-01	1.000e+00	2.255e+03	-8.975e-02	0.23472	-3.824e-01	7.022e-01	1.000e+00	2.255e+03	2.219e-02	0.23497	0.0944291	9.248e-01	9.874e-01	2.255e+03	5.606e-04	0.23529	2.383e-03	9.981e-01	1.000e+00	2.255e+03	7.991e-01	0.23542	3.395e+00	6.874e-04	8.342e-03	2.255e+03	-4.823e-01	0.23526	-2.050e+00	4.037e-02	6.980e-02	2.255e+03
ENSGALG00000000352	1.221e+03	-4.680e-01	0.22655	-2.066e+00	3.885e-02	1.234e-01	1.221e+03	-2.119e-01	0.22702	-9.335e-01	3.506e-01	7.893e-01	1.221e+03	-1.188e-02	0.22724	-0.0522751	9.583e-01	1.000e+00	1.221e+03	-8.296e-02	0.22735	-3.649e-01	7.152e-01	1.000e+00	1.221e+03	-9.287e-02	0.22791	-0.4074790	6.837e-01	9.361e-01	1.221e+03	1.010e-01	0.22852	4.419e-01	6.585e-01	7.990e-01	1.221e+03	4.267e-01	0.22914	1.862e+00	6.257e-02	1.929e-01	1.221e+03	-7.386e-01	0.22969	-3.215e+00	1.303e-03	3.298e-03	1.221e+03
ENSGALG00000000357	1.807e+01	-5.500e-01	1.29427	-4.250e-01	6.709e-01	8.118e-01	1.807e+01	1.609e+00	1.18923	1.353e+00	1.762e-01	6.534e-01	1.807e+01	2.026e-01	0.95998	0.2110208	8.329e-01	1.000e+00	1.807e+01	5.878e-01	0.90226	6.515e-01	5.147e-01	1.000e+00	1.807e+01	1.921e+00	0.80901	2.3750418	1.755e-02	2.225e-01	1.807e+01	1.328e+00	0.72013	1.844e+00	6.512e-02	1.730e-01	1.807e+01	-2.090e+00	0.79191	-2.639e+00	8.316e-03	4.776e-02	1.807e+01	3.517e+00	0.78209	4.497e+00	6.879e-06	2.882e-05	1.807e+01
ENSGALG00000000364	1.066e+02	-1.073e-01	0.72206	-1.485e-01	8.819e-01	9.412e-01	1.066e+02	-2.734e-01	0.72699	-3.761e-01	7.069e-01	9.353e-01	1.066e+02	2.789e-01	0.72798	0.3830891	7.017e-01	1.000e+00	1.066e+02	4.195e-01	0.72157	5.814e-01	5.610e-01	1.000e+00	1.066e+02	4.102e-01	0.71851	0.5708705	5.681e-01	9.013e-01	1.066e+02	3.116e+00	0.70872	4.397e+00	1.100e-05	1.908e-04	1.066e+02	-3.001e+00	0.71733	-4.184e+00	2.866e-05	7.614e-04	1.066e+02	2.374e+00	0.71823	3.305e+00	9.505e-04	2.488e-03	1.066e+02
ENSGALG00000000365	0.000e+00	NA	NA	NA	NA	NA	0.000e+00	NA	NA	NA	NA	NA	0.000e+00	NA	NA	NA	NA	NA	0.000e+00	NA	NA	NA	NA	NA	0.000e+00	NA	NA	NA	NA	NA	0.000e+00	NA	NA	NA	NA	NA	0.000e+00	NA	NA	NA	NA	NA	0.000e+00	NA	NA	NA	NA	NA	0.000e+00
ENSGALG00000000367	3.976e+01	-1.497e+00	0.48639	-3.078e+00	2.086e-03	1.329e-02	3.976e+01	3.552e-01	0.49154	7.226e-01	4.700e-01	8.461e-01	3.976e+01	-5.198e-01	0.49360	-1.0530363	2.923e-01	1.000e+00	3.976e+01	-1.054e+00	0.51147	-2.061e+00	3.929e-02	7.269e-01	3.976e+01	-7.633e-01	0.55292	-1.3804111	1.675e-01	6.297e-01	3.976e+01	-2.249e+00	0.76119	-2.955e+00	3.128e-03	1.738e-02	3.976e+01	-6.125e-02	0.98145	-6.241e-02	9.502e-01	9.774e-01	3.976e+01	-1.399e-02	1.00910	-1.387e-02	9.889e-01	9.980e-01	3.976e+01
ENSGALG00000000371	5.517e-01	-1.954e+00	2.67123	-7.314e-01	4.646e-01	NA	5.517e-01	1.181e+00	2.72971	4.325e-01	6.653e-01	NA	5.517e-01	2.016e+00	2.55114	0.7902982	4.294e-01	NA	5.517e-01	7.847e-01	2.32591	3.374e-01	7.358e-01	1.000e+00	5.517e-01	-1.609e+00	2.45922	-0.6543131	5.129e-01	NA	5.517e-01	-1.581e+00	2.67324	-5.914e-01	5.543e-01	NA	5.517e-01	1.456e+00	2.70099	5.391e-01	5.898e-01	NA	5.517e-01	-1.320e+00	2.70099	-4.887e-01	6.250e-01	NA	5.517e-01
ENSGALG00000000374	6.134e+02	1.414e+00	0.27384	5.163e+00	2.427e-07	7.302e-06	6.134e+02	5.465e-01	0.26986	2.025e+00	4.285e-02	4.019e-01	6.134e+02	7.272e-02	0.26933	0.2699874	7.872e-01	1.000e+00	6.134e+02	-3.868e-02	0.26934	-1.436e-01	8.858e-01	1.000e+00	6.134e+02	2.334e-01	0.26963	0.8657349	3.866e-01	8.338e-01	6.134e+02	-7.787e-03	0.27010	-2.883e-02	9.770e-01	9.901e-01	6.134e+02	-6.386e-01	0.27362	-2.334e+00	1.960e-02	8.741e-02	6.134e+02	-4.203e-01	0.27547	-1.526e+00	1.271e-01	1.882e-01	6.134e+02
ENSGALG00000000377	4.372e+03	-4.042e-01	0.13103	-3.085e+00	2.038e-03	1.307e-02	4.372e+03	-3.181e-01	0.13121	-2.424e+00	1.534e-02	2.577e-01	4.372e+03	-1.143e-01	0.13134	-0.8699566	3.843e-01	1.000e+00	4.372e+03	-3.606e-01	0.13153	-2.742e+00	6.108e-03	3.655e-01	4.372e+03	-3.130e-01	0.13202	-2.3710445	1.774e-02	2.232e-01	4.372e+03	-5.686e-01	0.13308	-4.273e+00	1.930e-05	3.017e-04	4.372e+03	1.418e-01	0.13460	1.054e+00	2.920e-01	5.120e-01	4.372e+03	3.022e-01	0.13423	2.252e+00	2.435e-02	4.489e-02	4.372e+03
ENSGALG00000000378	7.089e+01	-6.532e-01	0.21791	-2.998e+00	2.719e-03	1.630e-02	7.089e+01	-4.469e-01	0.24035	-1.860e+00	6.296e-02	4.668e-01	7.089e+01	4.075e-01	0.24241	1.6810062	9.276e-02	9.828e-01	7.089e+01	-2.483e-01	0.23968	-1.036e+00	3.002e-01	1.000e+00	7.089e+01	1.245e-01	0.25323	0.4914578	6.231e-01	9.191e-01	7.089e+01	9.942e-01	0.24161	4.115e+00	3.875e-05	5.283e-04	7.089e+01	1.252e+00	0.21590	5.798e+00	6.711e-09	8.030e-07	7.089e+01	-5.278e-01	0.20687	-2.551e+00	1.074e-02	2.172e-02	7.089e+01
ENSGALG00000000379	4.677e+02	-7.197e-01	0.46966	-1.532e+00	1.254e-01	2.796e-01	4.677e+02	-3.337e-01	0.47032	-7.096e-01	4.779e-01	8.515e-01	4.677e+02	-9.879e-02	0.47070	-0.2098793	8.338e-01	1.000e+00	4.677e+02	-4.125e-01	0.47126	-8.753e-01	3.814e-01	1.000e+00	4.677e+02	-3.938e-01	0.47291	-0.8327630	4.050e-01	8.452e-01	4.677e+02	8.220e-01	0.47312	1.737e+00	8.230e-02	2.047e-01	4.677e+02	-1.643e+00	0.48016	-3.422e+00	6.211e-04	7.680e-03	4.677e+02	3.212e-01	0.48328	6.646e-01	5.063e-01	5.949e-01	4.677e+02
ENSGALG00000000390	8.457e+02	-1.675e-01	0.20202	-8.291e-01	4.071e-01	6.011e-01	8.457e+02	-2.197e-03	0.20258	-1.084e-02	9.913e-01	9.988e-01	8.457e+02	1.814e-01	0.20247	0.8957408	3.704e-01	1.000e+00	8.457e+02	4.066e-01	0.20140	2.019e+00	4.350e-02	7.383e-01	8.457e+02	6.899e-01	0.20041	3.4425041	5.764e-04	2.823e-02	8.457e+02	6.785e-01	0.19944	3.402e+00	6.694e-04	5.222e-03	8.457e+02	5.402e-02	0.19981	2.703e-01	7.869e-01	8.909e-01	8.457e+02	-1.316e+00	0.20186	-6.521e+00	6.966e-11	8.041e-10	8.457e+02
ENSGALG00000000394	2.439e+02	-5.390e-01	0.58191	-9.263e-01	3.543e-01	5.513e-01	2.439e+02	8.869e-01	0.58067	1.527e+00	1.267e-01	5.920e-01	2.439e+02	-2.886e-01	0.57773	-0.4995114	6.174e-01	1.000e+00	2.439e+02	5.217e-01	0.57689	9.044e-01	3.658e-01	1.000e+00	2.439e+02	1.543e-01	0.57583	0.2678884	7.888e-01	9.620e-01	2.439e+02	2.193e+00	0.57173	3.836e+00	1.253e-04	1.364e-03	2.439e+02	-4.467e-01	0.56913	-7.849e-01	4.325e-01	6.439e-01	2.439e+02	1.537e+00	0.56824	2.705e+00	6.834e-03	1.452e-02	2.439e+02
ENSGALG00000000396	2.448e+02	1.219e-01	0.17240	7.068e-01	4.797e-01	6.671e-01	2.448e+02	1.329e-01	0.17175	7.736e-01	4.392e-01	8.282e-01	2.448e+02	-1.926e-01	0.17244	-1.1167269	2.641e-01	1.000e+00	2.448e+02	-7.904e-02	0.17372	-4.550e-01	6.491e-01	1.000e+00	2.448e+02	-2.142e-01	0.17750	-1.2066352	2.276e-01	7.099e-01	2.448e+02	-8.352e-01	0.18969	-4.403e+00	1.068e-05	1.865e-04	2.448e+02	2.289e-01	0.20369	1.124e+00	2.611e-01	4.782e-01	2.448e+02	9.978e-01	0.19482	5.122e+00	3.026e-07	1.692e-06	2.448e+02
ENSGALG00000000397	1.317e+03	-4.457e-01	0.08917	-4.999e+00	5.764e-07	1.481e-05	1.317e+03	-1.806e-01	0.09004	-2.006e+00	4.483e-02	4.078e-01	1.317e+03	-1.233e-01	0.09061	-1.3603262	1.737e-01	1.000e+00	1.317e+03	-2.791e-01	0.09139	-3.054e+00	2.258e-03	2.284e-01	1.317e+03	-1.243e-01	0.09316	-1.3343985	1.821e-01	6.502e-01	1.317e+03	-2.434e-02	0.09500	-2.562e-01	7.978e-01	8.929e-01	1.317e+03	3.169e-01	0.09715	3.262e+00	1.107e-03	1.181e-02	1.317e+03	-7.220e-01	0.09901	-7.292e+00	3.059e-13	5.288e-12	1.317e+03
ENSGALG00000000399	1.608e+01	9.682e-01	0.45236	2.140e+00	3.232e-02	1.078e-01	1.608e+01	8.543e-01	0.39519	2.162e+00	3.064e-02	3.552e-01	1.608e+01	-4.653e-02	0.38079	-0.1221812	9.028e-01	1.000e+00	1.608e+01	5.193e-02	0.38146	1.361e-01	8.917e-01	1.000e+00	1.608e+01	-5.310e-01	0.40240	-1.3195097	1.870e-01	6.574e-01	1.608e+01	-2.533e+00	0.61655	-4.109e+00	3.974e-05	5.373e-04	1.608e+01	-6.084e-01	0.91893	-6.620e-01	5.079e-01	7.063e-01	1.608e+01	-1.427e+00	1.28354	-1.111e+00	2.664e-01	3.532e-01	1.608e+01
ENSGALG00000000400	1.887e+02	1.777e+00	0.28376	6.263e+00	3.787e-10	2.571e-08	1.887e+02	5.526e-01	0.27263	2.027e+00	4.269e-02	4.016e-01	1.887e+02	1.755e-01	0.27161	0.6462968	5.181e-01	1.000e+00	1.887e+02	-8.636e-01	0.27369	-3.155e+00	1.603e-03	1.871e-01	1.887e+02	-4.865e-01	0.28014	-1.7365240	8.247e-02	4.707e-01	1.887e+02	-3.278e-01	0.28806	-1.138e+00	2.551e-01	4.374e-01	1.887e+02	-1.044e+00	0.31771	-3.287e+00	1.013e-03	1.111e-02	1.887e+02	-3.297e+00	0.45725	-7.211e+00	5.545e-13	9.155e-12	1.887e+02
ENSGALG00000000401	1.064e+02	-5.094e-01	0.45967	-1.108e+00	2.678e-01	4.611e-01	1.064e+02	-4.446e-01	0.46244	-9.614e-01	3.364e-01	7.802e-01	1.064e+02	-4.948e-01	0.46603	-1.0618275	2.883e-01	1.000e+00	1.064e+02	-1.096e+00	0.47698	-2.298e+00	2.154e-02	6.111e-01	1.064e+02	4.262e-02	0.48920	0.0871116	9.306e-01	9.882e-01	1.064e+02	4.372e-01	0.49026	8.917e-01	3.725e-01	5.621e-01	1.064e+02	1.475e-01	0.49562	2.977e-01	7.659e-01	8.786e-01	1.064e+02	1.499e+00	0.48464	3.092e+00	1.988e-03	4.819e-03	1.064e+02
ENSGALG00000000402	1.192e+03	9.765e-01	0.23504	4.155e+00	3.256e-05	4.480e-04	1.192e+03	3.508e-02	0.23398	1.499e-01	8.808e-01	9.785e-01	1.192e+03	-1.109e-01	0.23413	-0.4738049	6.356e-01	1.000e+00	1.192e+03	-8.578e-04	0.23426	-3.661e-03	9.971e-01	1.000e+00	1.192e+03	6.264e-02	0.23464	0.2669819	7.895e-01	9.623e-01	1.192e+03	2.481e-01	0.23492	1.056e+00	2.910e-01	4.776e-01	1.192e+03	-1.795e-01	0.23634	-7.596e-01	4.475e-01	6.566e-01	1.192e+03	1.505e+00	0.23540	6.395e+00	1.608e-10	1.739e-09	1.192e+03
ENSGALG00000000404	1.069e+03	-3.211e-01	0.15275	-2.102e+00	3.555e-02	1.157e-01	1.069e+03	-2.748e-01	0.15349	-1.790e+00	7.338e-02	4.925e-01	1.069e+03	5.136e-02	0.15386	0.3338226	7.385e-01	1.000e+00	1.069e+03	5.051e-02	0.15378	3.285e-01	7.426e-01	1.000e+00	1.069e+03	-1.324e-01	0.15456	-0.8566433	3.916e-01	8.362e-01	1.069e+03	-2.025e-01	0.15620	-1.296e+00	1.949e-01	3.648e-01	1.069e+03	4.563e-02	0.15912	2.868e-01	7.743e-01	8.843e-01	1.069e+03	6.296e-01	0.15796	3.986e+00	6.728e-05	2.289e-04	1.069e+03
ENSGALG00000000407	2.981e+02	-9.273e-01	0.16051	-5.777e+00	7.593e-09	3.534e-07	2.981e+02	-3.203e-01	0.16365	-1.957e+00	5.035e-02	4.285e-01	2.981e+02	-7.014e-02	0.16510	-0.4248000	6.710e-01	1.000e+00	2.981e+02	-5.977e-01	0.16829	-3.552e+00	3.830e-04	9.592e-02	2.981e+02	-5.548e-01	0.17789	-3.1188778	1.815e-03	5.948e-02	2.981e+02	-7.581e-01	0.19668	-3.854e+00	1.160e-04	1.280e-03	2.981e+02	7.587e-02	0.21812	3.478e-01	7.280e-01	8.555e-01	2.981e+02	1.119e+00	0.20613	5.430e+00	5.621e-08	3.673e-07	2.981e+02
ENSGALG00000000409	1.318e+03	-1.118e-01	0.12698	-8.801e-01	3.788e-01	5.747e-01	1.318e+03	1.100e-01	0.12710	8.651e-01	3.870e-01	8.047e-01	1.318e+03	-1.362e-01	0.12728	-1.0700486	2.846e-01	1.000e+00	1.318e+03	-2.237e-02	0.12754	-1.754e-01	8.608e-01	1.000e+00	1.318e+03	-1.072e-01	0.12844	-0.8346254	4.039e-01	8.452e-01	1.318e+03	3.831e-01	0.12893	2.972e+00	2.961e-03	1.657e-02	1.318e+03	7.066e-01	0.12875	5.488e+00	4.067e-08	3.703e-06	1.318e+03	-1.025e+00	0.12954	-7.910e+00	2.577e-15	6.061e-14	1.318e+03
ENSGALG00000000410	4.492e+02	-1.924e-01	0.28412	-6.771e-01	4.984e-01	6.825e-01	4.492e+02	-2.602e-01	0.28492	-9.132e-01	3.611e-01	7.925e-01	4.492e+02	-1.281e-01	0.28570	-0.4483559	6.539e-01	1.000e+00	4.492e+02	-1.504e-01	0.28634	-5.252e-01	5.994e-01	1.000e+00	4.492e+02	6.957e-02	0.28754	0.2419570	8.088e-01	9.685e-01	4.492e+02	2.553e-01	0.28819	8.857e-01	3.758e-01	5.654e-01	4.492e+02	4.411e-01	0.28905	1.526e+00	1.270e-01	3.057e-01	4.492e+02	4.356e-01	0.28738	1.516e+00	1.295e-01	1.913e-01	4.492e+02
ENSGALG00000000417	7.523e+01	2.365e+00	0.28488	8.301e+00	1.037e-16	3.935e-14	7.523e+01	5.642e-01	0.22048	2.559e+00	1.050e-02	2.156e-01	7.523e+01	-5.845e-02	0.21668	-0.2697475	7.874e-01	1.000e+00	7.523e+01	-3.701e-01	0.22139	-1.672e+00	9.457e-02	9.116e-01	7.523e+01	1.686e-01	0.22812	0.7392887	4.597e-01	8.668e-01	7.523e+01	-7.370e-01	0.24581	-2.998e+00	2.716e-03	1.555e-02	7.523e+01	-5.339e-02	0.27660	-1.930e-01	8.470e-01	9.239e-01	7.523e+01	8.533e-01	0.26586	3.210e+00	1.330e-03	3.357e-03	7.523e+01
ENSGALG00000000419	6.825e+02	3.979e-01	0.22369	1.779e+00	7.530e-02	1.977e-01	6.825e+02	2.988e-01	0.22224	1.345e+00	1.788e-01	6.571e-01	6.825e+02	2.677e-01	0.22145	1.2090120	2.267e-01	1.000e+00	6.825e+02	1.311e-01	0.22082	5.938e-01	5.527e-01	1.000e+00	6.825e+02	3.638e-01	0.22076	1.6479733	9.936e-02	5.128e-01	6.825e+02	3.064e-01	0.22064	1.389e+00	1.649e-01	3.267e-01	6.825e+02	5.067e-01	0.22094	2.293e+00	2.183e-02	9.396e-02	6.825e+02	-1.055e+00	0.22205	-4.751e+00	2.023e-06	9.486e-06	6.825e+02
ENSGALG00000000424	2.252e+03	-1.858e-03	0.15606	-1.191e-02	9.905e-01	9.958e-01	2.252e+03	9.257e-02	0.15607	5.931e-01	5.531e-01	8.859e-01	2.252e+03	-1.781e-01	0.15619	-1.1404013	2.541e-01	1.000e+00	2.252e+03	-4.508e-03	0.15632	-2.884e-02	9.770e-01	1.000e+00	2.252e+03	-2.283e-01	0.15684	-1.4553838	1.456e-01	5.956e-01	2.252e+03	3.510e-01	0.15722	2.232e+00	2.558e-02	8.718e-02	2.252e+03	4.735e-01	0.15739	3.008e+00	2.627e-03	2.132e-02	2.252e+03	-9.376e-01	0.15792	-5.937e+00	2.896e-09	2.482e-08	2.252e+03
ENSGALG00000000430	5.559e+02	-1.469e-01	0.28812	-5.098e-01	6.102e-01	7.680e-01	5.559e+02	-4.889e-01	0.28884	-1.693e+00	9.050e-02	5.284e-01	5.559e+02	-2.554e-01	0.28974	-0.8815708	3.780e-01	1.000e+00	5.559e+02	-3.390e-01	0.29073	-1.166e+00	2.437e-01	1.000e+00	5.559e+02	-3.623e-01	0.29315	-1.2358946	2.165e-01	6.958e-01	5.559e+02	1.359e-01	0.29523	4.604e-01	6.452e-01	7.885e-01	5.559e+02	9.346e-02	0.29819	3.134e-01	7.540e-01	8.719e-01	5.559e+02	1.574e+00	0.29499	5.336e+00	9.493e-08	5.925e-07	5.559e+02
ENSGALG00000000433	2.258e+02	-7.085e-02	0.42380	-1.672e-01	8.672e-01	9.326e-01	2.258e+02	2.968e-01	0.42312	7.014e-01	4.830e-01	8.545e-01	2.258e+02	-1.133e-01	0.42277	-0.2679111	7.888e-01	1.000e+00	2.258e+02	6.799e-02	0.42322	1.607e-01	8.724e-01	1.000e+00	2.258e+02	6.189e-01	0.42213	1.4660255	1.426e-01	5.924e-01	2.258e+02	1.732e+00	0.41659	4.158e+00	3.213e-05	4.543e-04	2.258e+02	8.722e-01	0.41232	2.115e+00	3.441e-02	1.296e-01	2.258e+02	-2.547e+00	0.41783	-6.095e+00	1.096e-09	1.024e-08	2.258e+02
ENSGALG00000000436	7.042e+02	-6.654e-01	0.28725	-2.317e+00	2.053e-02	7.688e-02	7.042e+02	3.081e-01	0.28763	1.071e+00	2.841e-01	7.466e-01	7.042e+02	6.393e-02	0.28739	0.2224424	8.240e-01	1.000e+00	7.042e+02	1.548e-02	0.28735	5.385e-02	9.571e-01	1.000e+00	7.042e+02	2.472e-01	0.28753	0.8598396	3.899e-01	8.360e-01	7.042e+02	-4.946e-01	0.28861	-1.714e+00	8.660e-02	2.118e-01	7.042e+02	8.289e-02	0.29095	2.849e-01	7.757e-01	8.852e-01	7.042e+02	-8.725e-01	0.29291	-2.979e+00	2.896e-03	6.742e-03	7.042e+02
ENSGALG00000000437	7.117e-01	1.731e+00	2.11881	8.170e-01	4.139e-01	NA	7.117e-01	-6.879e-01	2.11884	-3.247e-01	7.454e-01	NA	7.117e-01	1.804e+00	1.99138	0.9057683	3.651e-01	NA	7.117e-01	1.827e-01	1.75645	1.040e-01	9.172e-01	1.000e+00	7.117e-01	-1.738e-01	1.81088	-0.0959760	9.235e-01	NA	7.117e-01	-1.240e+00	2.03956	-6.079e-01	5.432e-01	NA	7.117e-01	6.932e-01	2.15081	3.223e-01	7.472e-01	NA	7.117e-01	3.873e-01	2.06028	1.880e-01	8.509e-01	NA	7.117e-01
ENSGALG00000000438	1.105e+02	-5.105e-02	0.29948	-1.705e-01	8.646e-01	9.311e-01	1.105e+02	-9.694e-02	0.30093	-3.221e-01	7.473e-01	9.433e-01	1.105e+02	-1.061e-01	0.30274	-0.3503760	7.261e-01	1.000e+00	1.105e+02	1.611e-01	0.30264	5.323e-01	5.945e-01	1.000e+00	1.105e+02	3.068e-02	0.30451	0.1007470	9.198e-01	9.859e-01	1.105e+02	2.367e-01	0.30665	7.719e-01	4.402e-01	6.257e-01	1.105e+02	-2.173e-01	0.31611	-6.873e-01	4.919e-01	6.942e-01	1.105e+02	-7.647e-03	0.31871	-2.399e-02	9.809e-01	9.923e-01	1.105e+02
ENSGALG00000000441	2.976e+00	-1.413e+00	1.46695	-9.632e-01	3.355e-01	5.334e-01	2.976e+00	1.480e-01	1.61275	9.176e-02	9.269e-01	NA	2.976e+00	7.110e-01	1.51905	0.4680697	6.397e-01	NA	2.976e+00	2.284e-01	1.40273	1.628e-01	8.707e-01	1.000e+00	2.976e+00	1.043e+00	1.33944	0.7786633	4.362e-01	NA	2.976e+00	5.298e-01	1.26151	4.199e-01	6.745e-01	8.100e-01	2.976e+00	1.118e+00	1.22435	9.133e-01	3.611e-01	5.812e-01	2.976e+00	-1.851e+00	1.28631	-1.439e+00	1.502e-01	2.170e-01	2.976e+00
ENSGALG00000000442	6.158e+01	2.469e+00	0.55010	4.488e+00	7.183e-06	1.258e-04	6.158e+01	6.245e-01	0.49601	1.259e+00	2.080e-01	6.868e-01	6.158e+01	6.446e-01	0.49008	1.3152323	1.884e-01	1.000e+00	6.158e+01	-2.214e-01	0.48814	-4.535e-01	6.502e-01	1.000e+00	6.158e+01	-2.325e-01	0.49243	-0.4722031	6.368e-01	9.233e-01	6.158e+01	-2.461e-01	0.49922	-4.930e-01	6.220e-01	7.714e-01	6.158e+01	-2.034e+00	0.56513	-3.599e+00	3.197e-04	4.698e-03	6.158e+01	1.670e+00	0.56924	2.933e+00	3.356e-03	7.692e-03	6.158e+01
ENSGALG00000000451	2.651e+00	1.754e+00	1.19202	1.471e+00	1.412e-01	3.025e-01	2.651e+00	-5.203e-01	1.01940	-5.104e-01	6.098e-01	NA	2.651e+00	4.792e-01	1.02763	0.4662944	6.410e-01	NA	2.651e+00	2.894e-01	0.96648	2.994e-01	7.646e-01	1.000e+00	2.651e+00	-1.524e-01	0.99482	-0.1532230	8.782e-01	NA	2.651e+00	-2.675e+00	1.47890	-1.809e+00	7.048e-02	NA	2.651e+00	5.290e-01	1.76908	2.990e-01	7.649e-01	NA	2.651e+00	3.875e+00	1.35755	2.855e+00	4.308e-03	9.621e-03	2.651e+00
ENSGALG00000000452	9.736e+02	-2.010e-01	0.36006	-5.583e-01	5.766e-01	7.432e-01	9.736e+02	-2.850e-01	0.36079	-7.900e-01	4.295e-01	8.253e-01	9.736e+02	-7.262e-02	0.36140	-0.2009313	8.408e-01	1.000e+00	9.736e+02	7.273e-01	0.36063	2.017e+00	4.373e-02	7.392e-01	9.736e+02	8.393e-01	0.35948	2.3349181	1.955e-02	2.357e-01	9.736e+02	1.319e+00	0.35852	3.678e+00	2.354e-04	2.254e-03	9.736e+02	-1.148e-01	0.35841	-3.203e-01	7.488e-01	8.687e-01	9.736e+02	-2.174e+00	0.36045	-6.032e+00	1.617e-09	1.460e-08	9.736e+02
ENSGALG00000000458	2.525e+01	1.364e-01	0.27464	4.966e-01	6.195e-01	7.749e-01	2.525e+01	-6.213e-01	0.28672	-2.167e+00	3.023e-02	3.529e-01	2.525e+01	-6.349e-02	0.30055	-0.2112420	8.327e-01	1.000e+00	2.525e+01	-6.784e-01	0.32490	-2.088e+00	3.680e-02	7.211e-01	2.525e+01	-2.307e-01	0.37134	-0.6213400	5.344e-01	8.906e-01	2.525e+01	-1.717e-01	0.41070	-4.180e-01	6.760e-01	8.105e-01	2.525e+01	6.983e-01	0.41994	1.663e+00	9.633e-02	2.565e-01	2.525e+01	5.334e-01	0.37612	1.418e+00	1.561e-01	2.246e-01	2.525e+01
ENSGALG00000000461	3.724e+03	6.680e-01	0.43007	1.553e+00	1.204e-01	2.721e-01	3.724e+03	4.161e-01	0.42988	9.680e-01	3.330e-01	7.775e-01	3.724e+03	3.126e-01	0.42980	0.7272634	4.671e-01	1.000e+00	3.724e+03	5.996e-03	0.42977	1.395e-02	9.889e-01	1.000e+00	3.724e+03	5.037e-02	0.42981	0.1172009	9.067e-01	9.831e-01	3.724e+03	-1.680e-02	0.42989	-3.908e-02	9.688e-01	9.856e-01	3.724e+03	-9.744e-01	0.43046	-2.264e+00	2.360e-02	9.901e-02	3.724e+03	1.349e+00	0.43042	3.133e+00	1.728e-03	4.245e-03	3.724e+03
ENSGALG00000000466	3.964e+01	6.392e-01	0.35943	1.778e+00	7.534e-02	1.978e-01	3.964e+01	3.858e-01	0.34423	1.121e+00	2.624e-01	7.331e-01	3.964e+01	-1.460e-01	0.34253	-0.4261035	6.700e-01	1.000e+00	3.964e+01	-2.178e-01	0.34807	-6.256e-01	5.316e-01	1.000e+00	3.964e+01	-1.253e-01	0.36072	-0.3474784	7.282e-01	9.471e-01	3.964e+01	9.237e-01	0.35744	2.584e+00	9.757e-03	4.168e-02	3.964e+01	-8.698e-01	0.37837	-2.299e+00	2.152e-02	9.312e-02	3.964e+01	-6.235e-01	0.41194	-1.514e+00	1.301e-01	1.921e-01	3.964e+01
ENSGALG00000000469	1.500e+00	9.667e-02	1.23252	7.843e-02	9.375e-01	NA	1.500e+00	-1.645e-01	1.24346	-1.323e-01	8.948e-01	NA	1.500e+00	6.519e-02	1.25524	0.0519305	9.586e-01	NA	1.500e+00	-2.505e-01	1.27346	-1.967e-01	8.440e-01	1.000e+00	1.500e+00	-1.473e+00	1.56534	-0.9413250	3.465e-01	NA	1.500e+00	1.310e-01	1.78015	7.358e-02	9.413e-01	NA	1.500e+00	-1.143e+00	1.86966	-6.116e-01	5.408e-01	NA	1.500e+00	1.902e+00	1.78912	1.063e+00	2.878e-01	3.767e-01	1.500e+00
ENSGALG00000000470	1.124e+03	-4.826e-01	0.44787	-1.078e+00	2.812e-01	4.758e-01	1.124e+03	-5.524e-01	0.44813	-1.233e+00	2.177e-01	6.935e-01	1.124e+03	-1.950e-01	0.44836	-0.4348291	6.637e-01	1.000e+00	1.124e+03	-6.641e-01	0.44879	-1.480e+00	1.389e-01	9.896e-01	1.124e+03	-7.867e-01	0.45028	-1.7472149	8.060e-02	4.673e-01	1.124e+03	2.065e-01	0.45168	4.571e-01	6.476e-01	7.901e-01	1.124e+03	9.801e-01	0.45169	2.170e+00	3.003e-02	1.178e-01	1.124e+03	-1.298e+00	0.45198	-2.871e+00	4.090e-03	9.180e-03	1.124e+03
ENSGALG00000000474	5.711e+03	-5.920e-01	0.28676	-2.064e+00	3.897e-02	1.236e-01	5.711e+03	5.390e-01	0.28679	1.880e+00	6.017e-02	4.574e-01	5.711e+03	1.071e-01	0.28670	0.3734488	7.088e-01	1.000e+00	5.711e+03	2.695e-01	0.28665	9.400e-01	3.472e-01	1.000e+00	5.711e+03	1.507e-01	0.28666	0.5255521	5.992e-01	9.135e-01	5.711e+03	2.162e-01	0.28669	7.540e-01	4.508e-01	6.347e-01	5.711e+03	2.819e-01	0.28677	9.831e-01	3.256e-01	5.468e-01	5.711e+03	-8.830e-01	0.28690	-3.078e+00	2.086e-03	5.033e-03	5.711e+03
ENSGALG00000000476	3.381e+01	8.478e-01	0.47592	1.781e+00	7.484e-02	1.971e-01	3.381e+01	3.443e-01	0.45702	7.533e-01	4.513e-01	8.354e-01	3.381e+01	5.614e-01	0.44924	1.2495680	2.115e-01	1.000e+00	3.381e+01	9.316e-02	0.44324	2.102e-01	8.335e-01	1.000e+00	3.381e+01	-2.877e-01	0.44943	-0.6402359	5.220e-01	8.883e-01	3.381e+01	-1.684e+00	0.49917	-3.373e+00	7.438e-04	5.689e-03	3.381e+01	9.615e-01	0.52949	1.816e+00	6.940e-02	2.057e-01	3.381e+01	-1.299e+00	0.54941	-2.364e+00	1.810e-02	3.455e-02	3.381e+01
ENSGALG00000000478	1.959e+02	-1.459e-01	0.27245	-5.357e-01	5.922e-01	7.548e-01	1.959e+02	-2.383e-01	0.27370	-8.706e-01	3.840e-01	8.036e-01	1.959e+02	-2.103e-01	0.27522	-0.7642593	4.447e-01	1.000e+00	1.959e+02	-5.258e-01	0.27830	-1.889e+00	5.883e-02	8.009e-01	1.959e+02	1.443e-01	0.28189	0.5117689	6.088e-01	9.162e-01	1.959e+02	-1.600e-01	0.28553	-5.603e-01	5.753e-01	7.368e-01	1.959e+02	-1.771e-01	0.29660	-5.971e-01	5.504e-01	7.380e-01	1.959e+02	6.142e-03	0.29863	2.057e-02	9.836e-01	9.946e-01	1.959e+02
ENSGALG00000000497	5.904e+00	-2.735e+00	1.28539	-2.128e+00	3.335e-02	1.102e-01	5.904e+00	1.949e-01	1.59353	1.223e-01	9.027e-01	9.815e-01	5.904e+00	1.671e+00	1.33777	1.2494495	2.115e-01	1.000e+00	5.904e+00	1.166e+00	0.94006	1.241e+00	2.147e-01	1.000e+00	5.904e+00	2.280e-01	0.86269	0.2643188	7.915e-01	9.629e-01	5.904e+00	1.204e+00	0.82064	1.467e+00	1.424e-01	2.972e-01	5.904e+00	9.066e-01	0.76310	1.188e+00	2.348e-01	4.490e-01	5.904e+00	-1.241e+00	0.78265	-1.586e+00	1.128e-01	1.700e-01	5.904e+00
ENSGALG00000000498	9.164e+01	1.537e+00	0.34261	4.485e+00	7.278e-06	1.273e-04	9.164e+01	-2.439e-01	0.32041	-7.614e-01	4.464e-01	8.331e-01	9.164e+01	-4.842e-02	0.32443	-0.1492295	8.814e-01	1.000e+00	9.164e+01	1.008e+00	0.31611	3.188e+00	1.431e-03	1.792e-01	9.164e+01	1.918e+00	0.30186	6.3523208	2.121e-10	3.335e-07	9.164e+01	-1.824e+00	0.30573	-5.966e+00	2.427e-09	1.963e-07	9.164e+01	-3.201e+00	0.44261	-7.232e+00	4.777e-13	3.007e-10	9.164e+01	2.147e+00	0.45386	4.732e+00	2.228e-06	1.033e-05	9.164e+01
ENSGALG00000000504	6.802e+00	-4.014e-01	0.60269	-6.661e-01	5.054e-01	6.883e-01	6.802e+00	-7.636e-01	0.67976	-1.123e+00	2.613e-01	7.321e-01	6.802e+00	4.957e-01	0.69666	0.7114864	4.768e-01	1.000e+00	6.802e+00	2.370e-02	0.66193	3.581e-02	9.714e-01	1.000e+00	6.802e+00	7.019e-01	0.64948	1.0807613	2.798e-01	7.557e-01	6.802e+00	1.449e-01	0.62988	2.301e-01	8.180e-01	9.055e-01	6.802e+00	-3.189e-01	0.69417	-4.594e-01	6.460e-01	8.032e-01	6.802e+00	8.522e-01	0.67690	1.259e+00	2.080e-01	2.869e-01	6.802e+00
ENSGALG00000000505	2.656e+02	8.816e-01	0.31348	2.812e+00	4.917e-03	2.593e-02	2.656e+02	-7.194e-01	0.31338	-2.296e+00	2.170e-02	3.080e-01	2.656e+02	-6.959e-01	0.31544	-2.2062142	2.737e-02	6.036e-01	2.656e+02	-5.737e-01	0.31852	-1.801e+00	7.170e-02	8.367e-01	2.656e+02	-4.134e-02	0.32191	-0.1284380	8.978e-01	9.819e-01	2.656e+02	-8.507e-01	0.33071	-2.573e+00	1.010e-02	4.283e-02	2.656e+02	-2.468e-01	0.34943	-7.062e-01	4.801e-01	6.840e-01	2.656e+02	-2.488e+00	0.42005	-5.924e+00	3.139e-09	2.666e-08	2.656e+02
ENSGALG00000000507	4.518e+01	3.223e-01	0.70746	4.556e-01	6.487e-01	7.956e-01	4.518e+01	6.163e-01	0.68642	8.979e-01	3.692e-01	7.969e-01	4.518e+01	1.701e+00	0.65841	2.5832073	9.789e-03	3.401e-01	4.518e+01	1.363e+00	0.63336	2.152e+00	3.140e-02	6.949e-01	4.518e+01	-1.572e-01	0.62999	-0.2495786	8.029e-01	9.665e-01	4.518e+01	-2.162e+00	0.65273	-3.312e+00	9.263e-04	6.777e-03	4.518e+01	-3.308e+00	0.93475	-3.538e+00	4.026e-04	5.577e-03	4.518e+01	3.975e+00	0.92877	4.280e+00	1.870e-05	7.150e-05	4.518e+01
ENSGALG00000000510	8.337e+02	2.738e-03	0.14835	1.846e-02	9.853e-01	9.937e-01	8.337e+02	-2.249e-01	0.14878	-1.512e+00	1.306e-01	5.960e-01	8.337e+02	-1.511e-01	0.14940	-1.0112118	3.119e-01	1.000e+00	8.337e+02	-2.584e-02	0.14974	-1.725e-01	8.630e-01	1.000e+00	8.337e+02	-1.403e-01	0.15090	-0.9300720	3.523e-01	8.094e-01	8.337e+02	-2.524e-02	0.15253	-1.655e-01	8.686e-01	9.349e-01	8.337e+02	7.626e-02	0.15537	4.908e-01	6.236e-01	7.888e-01	8.337e+02	-6.459e-01	0.15759	-4.099e+00	4.154e-05	1.483e-04	8.337e+02
ENSGALG00000000511	1.737e+03	-2.823e-01	0.31345	-9.005e-01	3.678e-01	5.645e-01	1.737e+03	-3.971e-02	0.31359	-1.266e-01	8.992e-01	9.810e-01	1.737e+03	5.881e-02	0.31364	0.1875164	8.513e-01	1.000e+00	1.737e+03	1.020e-01	0.31353	3.254e-01	7.449e-01	1.000e+00	1.737e+03	7.822e-01	0.31356	2.4946598	1.261e-02	1.884e-01	1.737e+03	1.620e+00	0.31308	5.174e+00	2.293e-07	8.277e-06	1.737e+03	-1.763e-01	0.31313	-5.629e-01	5.735e-01	7.534e-01	1.737e+03	2.082e-01	0.31310	6.649e-01	5.061e-01	5.947e-01	1.737e+03
ENSGALG00000000513	3.862e+02	-3.057e-01	0.11988	-2.550e+00	1.078e-02	4.700e-02	3.862e+02	2.409e-02	0.12138	1.985e-01	8.427e-01	9.678e-01	3.862e+02	-5.982e-02	0.12196	-0.4905070	6.238e-01	1.000e+00	3.862e+02	4.304e-02	0.12224	3.521e-01	7.248e-01	1.000e+00	3.862e+02	6.449e-02	0.12397	0.5201989	6.029e-01	9.143e-01	3.862e+02	-2.260e-03	0.12663	-1.784e-02	9.858e-01	9.942e-01	3.862e+02	-5.171e-04	0.13291	-3.891e-03	9.969e-01	1.000e+00	3.862e+02	3.025e-01	0.13180	2.295e+00	2.174e-02	4.062e-02	3.862e+02
ENSGALG00000000516	8.420e+01	-2.055e-01	0.33426	-6.148e-01	5.387e-01	7.136e-01	8.420e+01	-2.805e-01	0.33856	-8.285e-01	4.074e-01	8.160e-01	8.420e+01	-7.777e-02	0.34201	-0.2273814	8.201e-01	1.000e+00	8.420e+01	-3.746e-01	0.34717	-1.079e+00	2.806e-01	1.000e+00	8.420e+01	-5.374e-03	0.35668	-0.0150667	9.880e-01	9.992e-01	8.420e+01	-7.456e-02	0.36601	-2.037e-01	8.386e-01	9.188e-01	8.420e+01	7.986e-02	0.38297	2.085e-01	8.348e-01	9.187e-01	8.420e+01	2.402e+00	0.36238	6.628e+00	3.400e-11	4.133e-10	8.420e+01
ENSGALG00000000518	7.832e+02	-4.096e-01	0.23011	-1.780e+00	7.505e-02	1.972e-01	7.832e+02	9.836e-02	0.23045	4.268e-01	6.695e-01	9.233e-01	7.832e+02	-5.285e-02	0.23047	-0.2292971	8.186e-01	1.000e+00	7.832e+02	-1.078e-01	0.23071	-4.673e-01	6.403e-01	1.000e+00	7.832e+02	8.733e-02	0.23128	0.3776023	7.057e-01	9.411e-01	7.832e+02	2.549e-01	0.23171	1.100e+00	2.713e-01	4.561e-01	7.832e+02	3.808e-01	0.23228	1.639e+00	1.012e-01	2.656e-01	7.832e+02	-1.838e+00	0.23646	-7.771e+00	7.762e-15	1.731e-13	7.832e+02
ENSGALG00000000521	3.479e+01	-5.900e-01	0.83711	-7.048e-01	4.809e-01	6.683e-01	3.479e+01	1.880e-01	0.84328	2.229e-01	8.236e-01	9.630e-01	3.479e+01	-3.060e-01	0.84682	-0.3613323	7.179e-01	1.000e+00	3.479e+01	-4.212e-01	0.86133	-4.890e-01	6.248e-01	1.000e+00	3.479e+01	-1.461e-01	0.88516	-0.1650490	8.689e-01	9.776e-01	3.479e+01	3.160e+00	0.85707	3.687e+00	2.265e-04	2.189e-03	3.479e+01	-1.884e+00	0.84760	-2.223e+00	2.620e-02	1.069e-01	3.479e+01	2.521e+00	0.84544	2.982e+00	2.860e-03	6.668e-03	3.479e+01
ENSGALG00000000523	4.357e+02	-5.544e-02	0.21155	-2.621e-01	7.933e-01	8.897e-01	4.357e+02	-2.069e-01	0.21211	-9.754e-01	3.294e-01	7.754e-01	4.357e+02	-2.164e-01	0.21295	-1.0163075	3.095e-01	1.000e+00	4.357e+02	-4.638e-01	0.21457	-2.161e+00	3.067e-02	6.926e-01	4.357e+02	-7.494e-01	0.22031	-3.4013371	6.706e-04	3.101e-02	4.357e+02	3.742e-01	0.22401	1.670e+00	9.486e-02	2.252e-01	4.357e+02	2.216e-01	0.22630	9.793e-01	3.274e-01	5.485e-01	4.357e+02	7.519e-01	0.22282	3.374e+00	7.398e-04	1.986e-03	4.357e+02
ENSGALG00000000525	1.164e+03	-1.725e-01	0.35792	-4.820e-01	6.298e-01	7.826e-01	1.164e+03	-4.953e-02	0.35815	-1.383e-01	8.900e-01	9.785e-01	1.164e+03	1.031e-01	0.35816	0.2877853	7.735e-01	1.000e+00	1.164e+03	1.613e-01	0.35798	4.507e-01	6.522e-01	1.000e+00	1.164e+03	2.545e-01	0.35800	0.7107778	4.772e-01	8.743e-01	1.164e+03	5.585e-01	0.35786	1.561e+00	1.186e-01	2.622e-01	1.164e+03	5.631e-01	0.35778	1.574e+00	1.155e-01	2.893e-01	1.164e+03	-1.839e-01	0.35770	-5.140e-01	6.073e-01	6.879e-01	1.164e+03
ENSGALG00000000528	2.889e+02	6.031e-01	0.38349	1.573e+00	1.158e-01	2.658e-01	2.889e+02	7.129e-01	0.38101	1.871e+00	6.132e-02	4.604e-01	2.889e+02	-9.262e-02	0.38028	-0.2435636	8.076e-01	1.000e+00	2.889e+02	-1.882e-01	0.38077	-4.944e-01	6.211e-01	1.000e+00	2.889e+02	1.201e-01	0.38169	0.3146396	7.530e-01	9.564e-01	2.889e+02	3.844e-01	0.38180	1.007e+00	3.140e-01	5.011e-01	2.889e+02	-1.013e+00	0.38750	-2.615e+00	8.917e-03	5.013e-02	2.889e+02	-9.958e-01	0.39571	-2.516e+00	1.185e-02	2.370e-02	2.889e+02
ENSGALG00000000529	1.060e+03	-3.114e-01	0.37371	-8.332e-01	4.047e-01	5.994e-01	1.060e+03	4.990e-01	0.37368	1.335e+00	1.818e-01	6.600e-01	1.060e+03	8.866e-02	0.37353	0.2373465	8.124e-01	1.000e+00	1.060e+03	2.683e-02	0.37350	7.185e-02	9.427e-01	1.000e+00	1.060e+03	-2.940e-01	0.37377	-0.7864962	4.316e-01	8.558e-01	1.060e+03	-2.687e+00	0.37865	-7.097e+00	1.272e-12	3.020e-10	1.060e+03	-1.663e+00	0.40340	-4.123e+00	3.735e-05	9.420e-04	1.060e+03	-1.992e+00	0.45988	-4.332e+00	1.479e-05	5.786e-05	1.060e+03
ENSGALG00000000533	3.369e+03	-5.858e-01	0.23102	-2.536e+00	1.122e-02	4.856e-02	3.369e+03	-2.055e-02	0.23112	-8.890e-02	9.292e-01	9.852e-01	3.369e+03	-1.238e-01	0.23117	-0.5354817	5.923e-01	1.000e+00	3.369e+03	-2.440e-01	0.23126	-1.055e+00	2.914e-01	1.000e+00	3.369e+03	-5.351e-01	0.23163	-2.3100237	2.089e-02	2.435e-01	3.369e+03	-1.021e+00	0.23288	-4.386e+00	1.155e-05	1.965e-04	3.369e+03	1.503e-01	0.23460	6.405e-01	5.219e-01	7.166e-01	3.369e+03	-5.546e-02	0.23457	-2.364e-01	8.131e-01	8.622e-01	3.369e+03
ENSGALG00000000535	6.128e+02	-1.475e+00	0.22756	-6.484e+00	8.930e-11	7.642e-09	6.128e+02	-4.286e-01	0.23045	-1.860e+00	6.290e-02	4.668e-01	6.128e+02	-2.148e-01	0.23213	-0.9251641	3.549e-01	1.000e+00	6.128e+02	3.022e-02	0.23277	1.298e-01	8.967e-01	1.000e+00	6.128e+02	2.061e-01	0.23343	0.8829840	3.772e-01	8.266e-01	6.128e+02	5.406e-01	0.23297	2.321e+00	2.031e-02	7.315e-02	6.128e+02	2.056e-01	0.23382	8.792e-01	3.793e-01	5.982e-01	6.128e+02	1.454e+00	0.23117	6.288e+00	3.220e-10	3.300e-09	6.128e+02
ENSGALG00000000538	5.353e+02	1.495e-01	0.17529	8.528e-01	3.938e-01	5.889e-01	5.353e+02	1.109e-01	0.17493	6.337e-01	5.263e-01	8.751e-01	5.353e+02	-7.181e-02	0.17509	-0.4101571	6.817e-01	1.000e+00	5.353e+02	2.309e-01	0.17485	1.320e+00	1.867e-01	1.000e+00	5.353e+02	2.136e-01	0.17487	1.2213911	2.219e-01	7.035e-01	5.353e+02	-4.586e-01	0.17700	-2.591e+00	9.568e-03	4.109e-02	5.353e+02	3.028e-01	0.18041	1.678e+00	9.326e-02	2.514e-01	5.353e+02	-1.409e+00	0.18635	-7.558e+00	4.082e-14	8.128e-13	5.353e+02
ENSGALG00000000540	2.444e+02	1.442e-01	0.25646	5.624e-01	5.738e-01	7.413e-01	2.444e+02	1.042e-02	0.25628	4.067e-02	9.676e-01	9.939e-01	2.444e+02	-1.453e-01	0.25703	-0.5653751	5.718e-01	1.000e+00	2.444e+02	-4.225e-02	0.25780	-1.639e-01	8.698e-01	1.000e+00	2.444e+02	5.289e-02	0.25946	0.2038546	8.385e-01	9.736e-01	2.444e+02	3.923e-01	0.25999	1.509e+00	1.314e-01	2.814e-01	2.444e+02	1.366e-01	0.26223	5.208e-01	6.025e-01	7.737e-01	2.444e+02	-9.288e-01	0.26693	-3.480e+00	5.022e-04	1.407e-03	2.444e+02
ENSGALG00000000541	1.881e+03	7.908e-03	0.28365	2.788e-02	9.778e-01	9.903e-01	1.881e+03	1.743e-01	0.28360	6.148e-01	5.387e-01	8.798e-01	1.881e+03	2.758e-01	0.28346	0.9730346	3.305e-01	1.000e+00	1.881e+03	2.675e-01	0.28326	9.445e-01	3.449e-01	1.000e+00	1.881e+03	2.125e-01	0.28325	0.7503422	4.530e-01	8.647e-01	1.881e+03	-1.679e-01	0.28347	-5.923e-01	5.536e-01	7.204e-01	1.881e+03	2.210e-01	0.28393	7.785e-01	4.363e-01	6.473e-01	1.881e+03	-9.801e-01	0.28452	-3.445e+00	5.719e-04	1.581e-03	1.881e+03
ENSGALG00000000542	1.948e+03	-5.455e-02	0.30503	-1.788e-01	8.581e-01	9.269e-01	1.948e+03	6.117e-01	0.30474	2.007e+00	4.472e-02	4.078e-01	1.948e+03	1.085e-01	0.30439	0.3563779	7.216e-01	1.000e+00	1.948e+03	4.297e-01	0.30416	1.413e+00	1.577e-01	1.000e+00	1.948e+03	3.349e-01	0.30402	1.1016874	2.706e-01	7.490e-01	1.948e+03	5.846e-01	0.30391	1.924e+00	5.440e-02	1.519e-01	1.948e+03	3.974e-01	0.30392	1.308e+00	1.910e-01	3.959e-01	1.948e+03	-1.376e+00	0.30440	-4.519e+00	6.205e-06	2.621e-05	1.948e+03
ENSGALG00000000544	2.719e+02	-1.373e-01	0.28344	-4.845e-01	6.280e-01	7.812e-01	2.719e+02	-3.180e-01	0.28473	-1.117e+00	2.640e-01	7.345e-01	2.719e+02	4.085e-01	0.28480	1.4344544	1.514e-01	1.000e+00	2.719e+02	-8.584e-02	0.28415	-3.021e-01	7.626e-01	1.000e+00	2.719e+02	-1.467e-01	0.28572	-0.5132827	6.078e-01	9.160e-01	2.719e+02	-6.427e-01	0.29072	-2.211e+00	2.706e-02	9.080e-02	2.719e+02	-2.372e-01	0.30133	-7.871e-01	4.312e-01	6.428e-01	2.719e+02	-1.849e+00	0.32752	-5.644e+00	1.662e-08	1.218e-07	2.719e+02
ENSGALG00000000545	1.868e+00	8.665e-01	1.07064	8.094e-01	4.183e-01	NA	1.868e+00	4.833e-01	0.97108	4.977e-01	6.187e-01	NA	1.868e+00	-8.586e-01	1.00400	-0.8552031	3.924e-01	NA	1.868e+00	-3.741e-01	1.10213	-3.394e-01	7.343e-01	1.000e+00	1.868e+00	8.517e-01	1.10275	0.7723306	4.399e-01	NA	1.868e+00	-2.787e+00	1.50045	-1.857e+00	6.325e-02	NA	1.868e+00	6.049e-01	1.78604	3.387e-01	7.349e-01	NA	1.868e+00	-4.688e-01	1.78604	-2.625e-01	7.929e-01	8.467e-01	1.868e+00
ENSGALG00000000549	1.029e+01	6.029e-01	0.96165	6.269e-01	5.307e-01	7.068e-01	1.029e+01	1.142e+00	0.82591	1.383e+00	1.667e-01	6.385e-01	1.029e+01	6.451e-01	0.75463	0.8548222	3.926e-01	1.000e+00	1.029e+01	6.842e-01	0.71329	9.591e-01	3.375e-01	1.000e+00	1.029e+01	3.806e-01	0.69807	0.5451785	5.856e-01	9.067e-01	1.029e+01	9.456e-01	0.68880	1.373e+00	1.698e-01	3.330e-01	1.029e+01	-1.664e+00	0.74385	-2.236e+00	2.532e-02	1.044e-01	1.029e+01	-4.776e-01	0.81793	-5.839e-01	5.593e-01	6.444e-01	1.029e+01
ENSGALG00000000550	1.050e+03	-3.129e-01	0.14096	-2.220e+00	2.643e-02	9.290e-02	1.050e+03	-2.036e-01	0.14166	-1.437e+00	1.507e-01	6.201e-01	1.050e+03	-2.958e-02	0.14208	-0.2082116	8.351e-01	1.000e+00	1.050e+03	-2.563e-02	0.14222	-1.802e-01	8.570e-01	1.000e+00	1.050e+03	-6.769e-02	0.14311	-0.4730015	6.362e-01	9.233e-01	1.050e+03	1.350e-01	0.14409	9.372e-01	3.487e-01	5.375e-01	1.050e+03	2.626e-01	0.14552	1.805e+00	7.109e-02	2.090e-01	1.050e+03	-7.824e-01	0.14700	-5.322e+00	1.025e-07	6.358e-07	1.050e+03
ENSGALG00000000551	5.208e+02	3.578e-01	0.14818	2.415e+00	1.575e-02	6.302e-02	5.208e+02	2.838e-02	0.14717	1.928e-01	8.471e-01	9.696e-01	5.208e+02	2.012e-01	0.14687	1.3700594	1.707e-01	1.000e+00	5.208e+02	4.262e-02	0.14627	2.914e-01	7.708e-01	1.000e+00	5.208e+02	1.903e-01	0.14689	1.2957080	1.951e-01	6.704e-01	5.208e+02	-2.578e-01	0.14907	-1.730e+00	8.369e-02	2.073e-01	5.208e+02	1.698e-01	0.15337	1.107e+00	2.681e-01	4.859e-01	5.208e+02	5.514e-01	0.15127	3.645e+00	2.676e-04	8.001e-04	5.208e+02
ENSGALG00000000556	1.683e+00	3.053e+00	2.67805	1.140e+00	2.543e-01	NA	1.683e+00	-3.667e-01	2.53194	-1.448e-01	8.848e-01	NA	1.683e+00	-1.208e+00	2.68295	-0.4502645	6.525e-01	NA	1.683e+00	-1.346e+00	2.82131	-4.772e-01	6.332e-01	1.000e+00	1.683e+00	2.965e+00	2.71202	1.0933446	2.742e-01	NA	1.683e+00	1.340e+00	2.50088	5.360e-01	5.920e-01	NA	1.683e+00	1.050e+00	2.42572	4.328e-01	6.652e-01	NA	1.683e+00	-2.247e+00	2.50818	-8.960e-01	3.703e-01	4.632e-01	1.683e+00
ENSGALG00000000557	3.183e+01	3.817e-01	0.36743	1.039e+00	2.989e-01	4.949e-01	3.183e+01	-9.213e-03	0.36331	-2.536e-02	9.798e-01	9.973e-01	3.183e+01	-6.579e-02	0.36549	-0.1800187	8.571e-01	1.000e+00	3.183e+01	-3.742e-01	0.37302	-1.003e+00	3.158e-01	1.000e+00	3.183e+01	-1.591e-01	0.39058	-0.4074572	6.837e-01	9.361e-01	3.183e+01	-5.924e-01	0.42455	-1.395e+00	1.629e-01	3.240e-01	3.183e+01	4.332e-01	0.45429	9.536e-01	3.403e-01	5.624e-01	3.183e+01	2.718e-01	0.43704	6.219e-01	5.340e-01	6.208e-01	3.183e+01
ENSGALG00000000558	4.402e+01	2.075e+00	0.64880	3.198e+00	1.382e-03	9.602e-03	4.402e+01	-4.537e-01	0.58750	-7.723e-01	4.399e-01	8.282e-01	4.402e+01	3.612e-02	0.59674	0.0605318	9.517e-01	1.000e+00	4.402e+01	1.010e+00	0.57964	1.742e+00	8.153e-02	8.748e-01	4.402e+01	7.633e-01	0.56084	1.3609249	1.735e-01	6.391e-01	4.402e+01	8.642e-01	0.55156	1.567e+00	1.172e-01	2.596e-01	4.402e+01	-2.022e+00	0.59204	-3.415e+00	6.368e-04	7.820e-03	4.402e+01	2.671e+00	0.58932	4.533e+00	5.822e-06	2.477e-05	4.402e+01
ENSGALG00000000560	1.058e+01	2.017e-01	1.18771	1.698e-01	8.651e-01	9.313e-01	1.058e+01	1.047e+00	1.05928	9.885e-01	3.229e-01	7.714e-01	1.058e+01	3.003e+00	0.85878	3.4969083	4.707e-04	5.611e-02	1.058e+01	3.472e-01	0.72748	4.773e-01	6.331e-01	1.000e+00	1.058e+01	-6.205e-01	0.73959	-0.8390012	4.015e-01	8.450e-01	1.058e+01	-1.107e+00	0.79837	-1.386e+00	1.656e-01	3.276e-01	1.058e+01	4.823e-01	0.84863	5.683e-01	5.699e-01	7.516e-01	1.058e+01	-6.168e-02	0.83570	-7.381e-02	9.412e-01	9.603e-01	1.058e+01
ENSGALG00000000564	9.952e+02	1.257e-01	0.18840	6.673e-01	5.046e-01	6.878e-01	9.952e+02	-2.319e-02	0.18839	-1.231e-01	9.020e-01	9.815e-01	9.952e+02	-1.515e-03	0.18854	-0.0080345	9.936e-01	1.000e+00	9.952e+02	9.690e-02	0.18848	5.141e-01	6.072e-01	1.000e+00	9.952e+02	5.039e-02	0.18884	0.2668208	7.896e-01	9.623e-01	9.952e+02	2.861e-01	0.18915	1.513e+00	1.304e-01	2.800e-01	9.952e+02	-3.361e-01	0.19116	-1.758e+00	7.868e-02	2.245e-01	9.952e+02	1.106e-01	0.19159	5.773e-01	5.637e-01	6.485e-01	9.952e+02
ENSGALG00000000568	6.414e-01	-6.401e-01	2.97764	-2.150e-01	8.298e-01	NA	6.414e-01	-3.284e+00	3.16527	-1.037e+00	2.995e-01	NA	6.414e-01	2.597e+00	3.20406	0.8103936	4.177e-01	NA	6.414e-01	-5.079e-01	3.13054	-1.623e-01	8.711e-01	1.000e+00	6.414e-01	-7.778e-01	3.25689	-0.2388295	8.112e-01	NA	6.414e-01	-7.380e-01	3.32762	-2.218e-01	8.245e-01	NA	6.414e-01	0.000e+00	3.32762	0.000e+00	1.000e+00	NA	6.414e-01	0.000e+00	3.32762	0.000e+00	1.000e+00	NA	6.414e-01
ENSGALG00000000573	6.974e+02	-4.557e-02	0.41761	-1.091e-01	9.131e-01	9.578e-01	6.974e+02	1.409e-01	0.41762	3.375e-01	7.358e-01	9.411e-01	6.974e+02	8.652e-02	0.41741	0.2072847	8.358e-01	1.000e+00	6.974e+02	2.632e-01	0.41681	6.315e-01	5.277e-01	1.000e+00	6.974e+02	5.640e-01	0.41619	1.3551013	1.754e-01	6.423e-01	6.974e+02	2.203e+00	0.41422	5.319e+00	1.043e-07	4.443e-06	6.974e+02	2.148e-01	0.41291	5.203e-01	6.029e-01	7.739e-01	6.974e+02	-2.298e+00	0.41484	-5.541e+00	3.015e-08	2.090e-07	6.974e+02
ENSGALG00000000576	5.326e+01	5.918e-01	0.39085	1.514e+00	1.300e-01	2.861e-01	5.326e+01	5.497e-01	0.37883	1.451e+00	1.468e-01	6.148e-01	5.326e+01	-2.060e-01	0.37671	-0.5468738	5.845e-01	1.000e+00	5.326e+01	-1.717e-01	0.38057	-4.513e-01	6.518e-01	1.000e+00	5.326e+01	-4.245e-03	0.38721	-0.0109642	9.913e-01	9.997e-01	5.326e+01	-1.503e-01	0.39667	-3.788e-01	7.048e-01	8.318e-01	5.326e+01	7.446e-01	0.40148	1.855e+00	6.366e-02	1.950e-01	5.326e+01	-7.166e-01	0.40270	-1.779e+00	7.516e-02	1.202e-01	5.326e+01
ENSGALG00000000577	1.103e+03	-5.254e-02	0.16816	-3.124e-01	7.547e-01	8.665e-01	1.103e+03	-6.885e-02	0.16836	-4.089e-01	6.826e-01	9.291e-01	1.103e+03	-1.427e-01	0.16864	-0.8459082	3.976e-01	1.000e+00	1.103e+03	-4.726e-02	0.16887	-2.799e-01	7.796e-01	1.000e+00	1.103e+03	-1.397e-01	0.16962	-0.8235495	4.102e-01	8.456e-01	1.103e+03	-2.466e-01	0.17111	-1.441e+00	1.496e-01	3.069e-01	1.103e+03	-7.655e-03	0.17390	-4.402e-02	9.649e-01	9.842e-01	1.103e+03	3.481e-03	0.17409	1.999e-02	9.840e-01	9.948e-01	1.103e+03
ENSGALG00000000579	8.871e+02	-6.107e-02	0.19611	-3.114e-01	7.555e-01	8.670e-01	8.871e+02	3.232e-01	0.19583	1.650e+00	9.888e-02	5.476e-01	8.871e+02	1.694e-01	0.19527	0.8673618	3.857e-01	1.000e+00	8.871e+02	6.460e-02	0.19497	3.313e-01	7.404e-01	1.000e+00	8.871e+02	1.421e-01	0.19533	0.7273464	4.670e-01	8.712e-01	8.871e+02	4.007e-01	0.19540	2.051e+00	4.029e-02	1.211e-01	8.871e+02	3.098e-01	0.19590	1.582e+00	1.138e-01	2.860e-01	8.871e+02	1.880e-01	0.19536	9.624e-01	3.359e-01	4.280e-01	8.871e+02
ENSGALG00000000581	1.343e+03	3.116e-01	0.15901	1.960e+00	5.003e-02	1.480e-01	1.343e+03	-8.551e-02	0.15890	-5.382e-01	5.905e-01	9.019e-01	1.343e+03	1.980e-02	0.15904	0.1245060	9.009e-01	1.000e+00	1.343e+03	-8.628e-02	0.15913	-5.422e-01	5.877e-01	1.000e+00	1.343e+03	-1.192e-01	0.15977	-0.7460963	4.556e-01	8.657e-01	1.343e+03	1.127e-01	0.16043	7.024e-01	4.824e-01	6.606e-01	1.343e+03	-7.376e-01	0.16392	-4.500e+00	6.808e-06	2.483e-04	1.343e+03	3.295e-01	0.16467	2.001e+00	4.543e-02	7.753e-02	1.343e+03
ENSGALG00000000583	8.410e+01	5.741e-01	0.26634	2.155e+00	3.112e-02	1.049e-01	8.410e+01	-5.539e-01	0.26676	-2.076e+00	3.786e-02	3.825e-01	8.410e+01	-3.519e-01	0.27191	-1.2941739	1.956e-01	1.000e+00	8.410e+01	-3.732e-01	0.27762	-1.344e+00	1.789e-01	1.000e+00	8.410e+01	-2.745e-01	0.28891	-0.9499664	3.421e-01	8.023e-01	8.410e+01	-5.279e-01	0.30938	-1.706e+00	8.795e-02	2.139e-01	8.410e+01	-4.860e-01	0.35406	-1.373e+00	1.698e-01	3.685e-01	8.410e+01	-3.697e-01	0.38101	-9.704e-01	3.318e-01	4.240e-01	8.410e+01
ENSGALG00000000584	4.907e+02	1.659e+00	0.20273	8.183e+00	2.778e-16	9.791e-14	4.907e+02	3.268e-01	0.19059	1.715e+00	8.641e-02	5.196e-01	4.907e+02	9.694e-01	0.18782	5.1614741	2.450e-07	1.210e-04	4.907e+02	4.618e-01	0.18491	2.497e+00	1.252e-02	5.063e-01	4.907e+02	4.276e-01	0.18432	2.3199883	2.034e-02	2.395e-01	4.907e+02	-1.074e+00	0.18672	-5.754e+00	8.700e-09	5.652e-07	4.907e+02	-1.203e+00	0.19965	-6.028e+00	1.664e-09	2.451e-07	4.907e+02	-6.896e-01	0.21075	-3.272e+00	1.068e-03	2.763e-03	4.907e+02
ENSGALG00000000585	3.711e+02	9.652e-01	0.66212	1.458e+00	1.449e-01	3.073e-01	3.711e+02	-1.466e-01	0.66168	-2.215e-01	8.247e-01	9.632e-01	3.711e+02	4.067e-01	0.66163	0.6146894	5.388e-01	1.000e+00	3.711e+02	-9.929e-01	0.66200	-1.500e+00	1.337e-01	9.835e-01	3.711e+02	-9.943e-01	0.66409	-1.4972075	1.343e-01	5.777e-01	3.711e+02	-1.669e+00	0.67291	-2.480e+00	1.313e-02	5.255e-02	3.711e+02	-2.184e+00	0.73572	-2.968e+00	2.999e-03	2.357e-02	3.711e+02	-3.065e+00	1.02452	-2.991e+00	2.777e-03	6.509e-03	3.711e+02
ENSGALG00000000589	4.393e+01	2.769e+00	0.46894	5.906e+00	3.508e-09	1.773e-07	4.393e+01	1.644e-01	0.33839	4.859e-01	6.270e-01	9.114e-01	4.393e+01	7.151e-02	0.33620	0.2126932	8.316e-01	1.000e+00	4.393e+01	1.088e-01	0.33384	3.260e-01	7.445e-01	1.000e+00	4.393e+01	9.602e-01	0.32636	2.9421908	3.259e-03	8.281e-02	4.393e+01	-8.869e-01	0.33556	-2.643e+00	8.214e-03	3.672e-02	4.393e+01	-4.284e-02	0.36883	-1.161e-01	9.075e-01	9.556e-01	4.393e+01	1.265e+00	0.35286	3.584e+00	3.386e-04	9.877e-04	4.393e+01
ENSGALG00000000593	2.037e+00	3.712e+00	1.46905	2.526e+00	1.152e-02	4.952e-02	2.037e+00	7.670e-01	0.97469	7.869e-01	4.313e-01	NA	2.037e+00	6.664e-01	0.88998	0.7488108	4.540e-01	NA	2.037e+00	-6.819e-01	0.89451	-7.623e-01	4.459e-01	1.000e+00	2.037e+00	-1.548e-01	0.97618	-0.1585304	8.740e-01	NA	2.037e+00	-1.249e+00	1.20797	-1.034e+00	3.010e-01	NA	2.037e+00	-9.133e-01	1.55056	-5.890e-01	5.558e-01	NA	2.037e+00	-3.937e-01	1.76012	-2.237e-01	8.230e-01	8.700e-01	2.037e+00
ENSGALG00000000596	1.775e+03	-2.720e-01	0.16425	-1.656e+00	9.776e-02	2.360e-01	1.775e+03	-1.850e-01	0.16463	-1.123e+00	2.612e-01	7.321e-01	1.775e+03	9.760e-02	0.16476	0.5923948	5.536e-01	1.000e+00	1.775e+03	7.467e-02	0.16466	4.535e-01	6.502e-01	1.000e+00	1.775e+03	8.464e-02	0.16488	0.5133114	6.077e-01	9.160e-01	1.775e+03	2.191e-01	0.16512	1.327e+00	1.846e-01	3.521e-01	1.775e+03	-1.359e-01	0.16619	-8.175e-01	4.136e-01	6.281e-01	1.775e+03	-5.699e-01	0.16710	-3.411e+00	6.477e-04	1.767e-03	1.775e+03
ENSGALG00000000599	9.801e+01	5.847e-01	0.30741	1.902e+00	5.718e-02	1.632e-01	9.801e+01	3.631e-01	0.29808	1.218e+00	2.231e-01	6.998e-01	9.801e+01	1.714e-01	0.29479	0.5814915	5.609e-01	1.000e+00	9.801e+01	-2.662e-01	0.29596	-8.996e-01	3.683e-01	1.000e+00	9.801e+01	1.900e-01	0.30029	0.6327844	5.269e-01	8.900e-01	9.801e+01	5.630e-01	0.29877	1.885e+00	5.950e-02	1.622e-01	9.801e+01	-1.254e-02	0.30301	-4.138e-02	9.670e-01	9.849e-01	9.801e+01	4.268e-01	0.30074	1.419e+00	1.559e-01	2.242e-01	9.801e+01
ENSGALG00000000603	1.023e+03	-1.365e-01	0.13093	-1.043e+00	2.970e-01	4.929e-01	1.023e+03	-1.768e-01	0.13148	-1.345e+00	1.787e-01	6.571e-01	1.023e+03	-1.578e-01	0.13208	-1.1947186	2.322e-01	1.000e+00	1.023e+03	-1.074e-01	0.13260	-8.102e-01	4.178e-01	1.000e+00	1.023e+03	5.533e-02	0.13357	0.4142337	6.787e-01	9.352e-01	1.023e+03	2.487e-01	0.13415	1.854e+00	6.369e-02	1.705e-01	1.023e+03	4.243e-01	0.13486	3.146e+00	1.656e-03	1.569e-02	1.023e+03	-4.454e-01	0.13519	-3.294e+00	9.870e-04	2.576e-03	1.023e+03
ENSGALG00000000604	7.029e+01	-5.169e-01	0.28197	-1.833e+00	6.679e-02	1.824e-01	7.029e+01	-6.681e-01	0.28868	-2.314e+00	2.064e-02	2.999e-01	7.029e+01	-8.369e-01	0.30047	-2.7852919	5.348e-03	2.464e-01	7.029e+01	-1.057e+00	0.32883	-3.215e+00	1.306e-03	1.675e-01	7.029e+01	-8.318e-01	0.38778	-2.1449160	3.196e-02	3.024e-01	7.029e+01	7.241e-01	0.40296	1.797e+00	7.235e-02	1.869e-01	7.029e+01	6.417e-01	0.38262	1.677e+00	9.350e-02	2.518e-01	7.029e+01	-1.109e-01	0.37119	-2.987e-01	7.652e-01	8.259e-01	7.029e+01
ENSGALG00000000606	1.025e+03	-4.364e-01	0.12364	-3.529e+00	4.168e-04	3.625e-03	1.025e+03	3.094e-01	0.12405	2.494e+00	1.262e-02	2.354e-01	1.025e+03	1.208e-01	0.12346	0.9781650	3.280e-01	1.000e+00	1.025e+03	1.403e-01	0.12306	1.140e+00	2.541e-01	1.000e+00	1.025e+03	2.051e-01	0.12325	1.6643149	9.605e-02	5.061e-01	1.025e+03	2.738e-01	0.12344	2.218e+00	2.655e-02	8.952e-02	1.025e+03	1.407e-01	0.12467	1.129e+00	2.591e-01	4.759e-01	1.025e+03	-8.901e-01	0.12665	-7.028e+00	2.094e-12	3.147e-11	1.025e+03
ENSGALG00000000607	5.393e+01	1.415e+00	0.58677	2.411e+00	1.590e-02	6.336e-02	5.393e+01	9.665e-01	0.50614	1.910e+00	5.620e-02	4.461e-01	5.393e+01	1.306e+00	0.47628	2.7412643	6.120e-03	2.693e-01	5.393e+01	8.335e-01	0.45764	1.821e+00	6.856e-02	8.245e-01	5.393e+01	1.889e-01	0.45462	0.4154514	6.778e-01	9.351e-01	5.393e+01	-1.303e+00	0.46741	-2.788e+00	5.311e-03	2.604e-02	5.393e+01	-1.012e+00	0.51523	-1.965e+00	4.947e-02	1.648e-01	5.393e+01	1.221e+00	0.51389	2.377e+00	1.747e-02	3.352e-02	5.393e+01
ENSGALG00000000608	1.892e+02	-8.328e-01	0.64646	-1.288e+00	1.976e-01	3.766e-01	1.892e+02	-5.285e-02	0.64777	-8.159e-02	9.350e-01	9.871e-01	1.892e+02	-2.778e-01	0.64856	-0.4283544	6.684e-01	1.000e+00	1.892e+02	-3.371e-01	0.65005	-5.185e-01	6.041e-01	1.000e+00	1.892e+02	1.015e-01	0.65183	0.1556925	8.763e-01	9.791e-01	1.892e+02	1.840e+00	0.64933	2.833e+00	4.607e-03	2.339e-02	1.892e+02	-1.945e+00	0.65468	-2.971e+00	2.965e-03	2.337e-02	1.892e+02	-5.813e-02	0.65978	-8.810e-02	9.298e-01	9.515e-01	1.892e+02
ENSGALG00000000611	1.600e+03	-7.235e-01	0.24222	-2.987e+00	2.817e-03	1.679e-02	1.600e+03	-1.453e-01	0.24288	-5.981e-01	5.498e-01	8.844e-01	1.600e+03	-1.627e-01	0.24325	-0.6690038	5.035e-01	1.000e+00	1.600e+03	1.085e-01	0.24334	4.459e-01	6.556e-01	1.000e+00	1.600e+03	2.189e-01	0.24346	0.8990199	3.686e-01	8.210e-01	1.600e+03	6.467e-01	0.24321	2.659e+00	7.837e-03	3.530e-02	1.600e+03	4.251e-01	0.24315	1.748e+00	8.038e-02	2.280e-01	1.600e+03	1.151e+00	0.24237	4.749e+00	2.040e-06	9.547e-06	1.600e+03
ENSGALG00000000613	2.965e+03	-8.224e-02	0.09177	-8.962e-01	3.702e-01	5.664e-01	2.965e+03	-4.600e-02	0.09190	-5.006e-01	6.167e-01	9.083e-01	2.965e+03	-1.170e-01	0.09207	-1.2703937	2.039e-01	1.000e+00	2.965e+03	-1.084e-01	0.09226	-1.175e+00	2.400e-01	1.000e+00	2.965e+03	-1.045e-01	0.09280	-1.1258448	2.602e-01	7.396e-01	2.965e+03	7.519e-02	0.09339	8.051e-01	4.208e-01	6.084e-01	2.965e+03	1.164e-01	0.09446	1.233e+00	2.177e-01	4.295e-01	2.965e+03	-1.115e+00	0.09629	-1.158e+01	4.994e-31	6.124e-29	2.965e+03
ENSGALG00000000615	9.989e+02	-2.918e-01	0.13283	-2.197e+00	2.801e-02	9.688e-02	9.989e+02	1.077e-01	0.13314	8.090e-01	4.185e-01	8.208e-01	9.989e+02	-1.530e-01	0.13334	-1.1473205	2.512e-01	1.000e+00	9.989e+02	-1.310e-01	0.13378	-9.794e-01	3.274e-01	1.000e+00	9.989e+02	-1.930e-01	0.13505	-1.4290298	1.530e-01	6.088e-01	9.989e+02	-6.428e-01	0.13858	-4.638e+00	3.515e-06	7.561e-05	9.989e+02	4.583e-01	0.14210	3.225e+00	1.258e-03	1.294e-02	9.989e+02	-7.916e-02	0.14110	-5.610e-01	5.748e-01	6.586e-01	9.989e+02
ENSGALG00000000616	1.924e+02	-1.665e+00	1.09521	-1.521e+00	NA	NA	1.924e+02	-1.038e+00	1.12646	-9.216e-01	NA	NA	1.924e+02	-1.727e-01	1.14864	-0.1503868	NA	NA	1.924e+02	3.909e-01	1.14455	3.416e-01	NA	NA	1.924e+02	2.607e-01	1.13998	0.2286859	NA	NA	1.924e+02	5.906e+00	1.10877	5.327e+00	NA	NA	1.924e+02	-5.978e+00	1.14217	-5.233e+00	NA	NA	1.924e+02	6.748e+00	1.14191	5.909e+00	NA	NA	1.924e+02
ENSGALG00000000618	4.938e+02	-3.215e-01	0.35976	-8.938e-01	3.714e-01	5.679e-01	4.938e+02	-1.565e-01	0.36052	-4.341e-01	6.642e-01	9.225e-01	4.938e+02	-1.042e-01	0.36104	-0.2884933	7.730e-01	1.000e+00	4.938e+02	3.546e-02	0.36121	9.816e-02	9.218e-01	1.000e+00	4.938e+02	2.767e-01	0.36144	0.7654978	4.440e-01	8.614e-01	4.938e+02	1.248e-01	0.36179	3.450e-01	7.301e-01	8.488e-01	4.938e+02	1.460e+00	0.36098	4.045e+00	5.235e-05	1.219e-03	4.938e+02	-1.678e+00	0.36157	-4.641e+00	3.470e-06	1.545e-05	4.938e+02
ENSGALG00000000619	8.552e+02	6.728e-01	0.59000	1.140e+00	2.541e-01	4.445e-01	8.552e+02	7.965e-02	0.58947	1.351e-01	8.925e-01	9.791e-01	8.552e+02	-1.225e-01	0.58957	-0.2078208	8.354e-01	1.000e+00	8.552e+02	-2.098e-01	0.58984	-3.558e-01	7.220e-01	1.000e+00	8.552e+02	-1.712e-01	0.59057	-0.2899253	7.719e-01	9.604e-01	8.552e+02	1.907e+00	0.58992	3.233e+00	1.226e-03	8.366e-03	8.552e+02	-1.718e+00	0.59120	-2.906e+00	3.661e-03	2.695e-02	8.552e+02	2.915e+00	0.59090	4.933e+00	8.086e-07	4.136e-06	8.552e+02
ENSGALG00000000621	5.487e+02	6.538e-01	0.27374	2.388e+00	1.692e-02	6.633e-02	5.487e+02	3.208e-01	0.27236	1.178e+00	2.388e-01	7.116e-01	5.487e+02	7.057e-02	0.27205	0.2593802	7.953e-01	1.000e+00	5.487e+02	-1.472e-01	0.27219	-5.409e-01	5.886e-01	1.000e+00	5.487e+02	-2.084e-01	0.27328	-0.7624709	4.458e-01	8.615e-01	5.487e+02	-2.663e-01	0.27521	-9.678e-01	3.332e-01	5.212e-01	5.487e+02	1.531e-01	0.27810	5.506e-01	5.819e-01	7.591e-01	5.487e+02	4.582e-01	0.27698	1.654e+00	9.810e-02	1.505e-01	5.487e+02
ENSGALG00000000625	3.386e+02	-3.258e-01	0.26616	-1.224e+00	2.210e-01	4.044e-01	3.386e+02	5.520e-02	0.26713	2.066e-01	8.363e-01	9.669e-01	3.386e+02	4.770e-01	0.26592	1.7938330	7.284e-02	9.072e-01	3.386e+02	1.575e-01	0.26420	5.963e-01	5.510e-01	1.000e+00	3.386e+02	4.108e-01	0.26390	1.5568546	1.195e-01	5.526e-01	3.386e+02	-9.900e-02	0.26459	-3.742e-01	7.083e-01	8.345e-01	3.386e+02	4.152e-01	0.26651	1.558e+00	1.192e-01	2.943e-01	3.386e+02	-2.070e+00	0.27461	-7.539e+00	4.731e-14	9.336e-13	3.386e+02
ENSGALG00000000627	8.807e+02	-3.097e-01	0.10748	-2.882e+00	3.954e-03	2.199e-02	8.807e+02	-1.359e-01	0.10852	-1.252e+00	2.104e-01	6.881e-01	8.807e+02	6.834e-03	0.10900	0.0626962	9.500e-01	1.000e+00	8.807e+02	5.076e-02	0.10896	4.658e-01	6.413e-01	1.000e+00	8.807e+02	3.663e-02	0.10988	0.3333553	7.389e-01	9.501e-01	8.807e+02	9.528e-02	0.11105	8.579e-01	3.909e-01	5.795e-01	8.807e+02	1.069e-01	0.11359	9.410e-01	3.467e-01	5.688e-01	8.807e+02	-2.770e-01	0.11447	-2.420e+00	1.553e-02	3.019e-02	8.807e+02
ENSGALG00000000629	4.020e+02	-3.844e-01	0.23351	-1.646e+00	9.972e-02	2.395e-01	4.020e+02	4.465e-01	0.23359	1.911e+00	5.595e-02	4.444e-01	4.020e+02	2.639e-02	0.23282	0.1133299	9.098e-01	1.000e+00	4.020e+02	-2.749e-02	0.23290	-1.180e-01	9.061e-01	1.000e+00	4.020e+02	1.861e-01	0.23353	0.7970142	4.254e-01	8.543e-01	4.020e+02	-1.483e-01	0.23498	-6.312e-01	5.279e-01	6.992e-01	4.020e+02	3.892e-01	0.23725	1.640e+00	1.009e-01	2.651e-01	4.020e+02	-1.131e+00	0.24067	-4.700e+00	2.605e-06	1.194e-05	4.020e+02
ENSGALG00000000630	1.739e+01	4.263e-01	0.55512	7.679e-01	4.425e-01	6.340e-01	1.739e+01	7.947e-02	0.54856	1.449e-01	8.848e-01	9.785e-01	1.739e+01	-1.011e+00	0.56569	-1.7878878	7.379e-02	9.111e-01	1.739e+01	4.864e-02	0.58406	8.327e-02	9.336e-01	1.000e+00	1.739e+01	3.896e-01	0.58517	0.6657195	5.056e-01	8.820e-01	1.739e+01	-8.649e-01	0.61982	-1.395e+00	1.629e-01	3.240e-01	1.739e+01	5.228e-01	0.65850	7.939e-01	4.273e-01	6.394e-01	1.739e+01	-1.610e+00	0.73463	-2.191e+00	2.842e-02	5.147e-02	1.739e+01
ENSGALG00000000632	1.154e+02	-6.914e-01	0.28085	-2.462e+00	1.382e-02	5.705e-02	1.154e+02	-4.565e-02	0.28348	-1.610e-01	8.721e-01	9.764e-01	1.154e+02	-2.054e-01	0.28494	-0.7209918	4.709e-01	1.000e+00	1.154e+02	-4.344e-01	0.28851	-1.506e+00	1.322e-01	9.818e-01	1.154e+02	-5.749e-01	0.29941	-1.9202204	5.483e-02	3.909e-01	1.154e+02	-1.686e+00	0.34924	-4.827e+00	1.387e-06	3.567e-05	1.154e+02	6.456e-01	0.38528	1.676e+00	9.379e-02	2.522e-01	1.154e+02	-1.356e+00	0.42237	-3.210e+00	1.327e-03	3.352e-03	1.154e+02
ENSGALG00000000636	4.336e+02	6.000e-02	0.40633	1.477e-01	8.826e-01	9.417e-01	4.336e+02	-2.329e-02	0.40636	-5.731e-02	9.543e-01	9.910e-01	4.336e+02	7.231e-02	0.40640	0.1779364	8.588e-01	1.000e+00	4.336e+02	-1.809e-01	0.40654	-4.450e-01	6.563e-01	1.000e+00	4.336e+02	-5.877e-01	0.40827	-1.4394460	1.500e-01	6.042e-01	4.336e+02	-2.291e-01	0.41105	-5.573e-01	5.773e-01	7.384e-01	4.336e+02	-2.100e-01	0.41730	-5.032e-01	6.149e-01	7.820e-01	4.336e+02	1.905e+00	0.41442	4.596e+00	4.303e-06	1.881e-05	4.336e+02
ENSGALG00000000637	3.961e+02	-4.329e-01	0.19598	-2.209e+00	2.718e-02	9.479e-02	3.961e+02	1.403e-01	0.19696	7.122e-01	4.763e-01	8.510e-01	3.961e+02	3.483e-03	0.19689	0.0176877	9.859e-01	1.000e+00	3.961e+02	1.876e-02	0.19694	9.526e-02	9.241e-01	1.000e+00	3.961e+02	2.751e-01	0.19739	1.3939302	1.633e-01	6.242e-01	3.961e+02	-1.634e-01	0.19898	-8.211e-01	4.116e-01	5.998e-01	3.961e+02	3.187e-01	0.20215	1.577e+00	1.149e-01	2.881e-01	3.961e+02	-3.304e-01	0.20252	-1.632e+00	1.028e-01	1.566e-01	3.961e+02
ENSGALG00000000638	6.095e+02	-9.089e-01	0.27482	-3.307e+00	9.428e-04	7.070e-03	6.095e+02	-1.793e-01	0.27599	-6.498e-01	5.158e-01	8.705e-01	6.095e+02	-2.616e-01	0.27672	-0.9452025	3.446e-01	1.000e+00	6.095e+02	-7.272e-02	0.27733	-2.622e-01	7.932e-01	1.000e+00	6.095e+02	4.042e-02	0.27824	0.1452860	8.845e-01	9.804e-01	6.095e+02	3.353e-01	0.27866	1.203e+00	2.289e-01	4.078e-01	6.095e+02	8.405e-01	0.27830	3.020e+00	2.527e-03	2.081e-02	6.095e+02	-7.229e-01	0.27820	-2.599e+00	9.361e-03	1.920e-02	6.095e+02
ENSGALG00000000639	5.525e+01	8.922e-01	0.45001	1.983e+00	4.741e-02	1.422e-01	5.525e+01	1.127e-01	0.44579	2.529e-01	8.004e-01	9.578e-01	5.525e+01	-7.277e-01	0.44873	-1.6217189	1.049e-01	1.000e+00	5.525e+01	-8.716e-01	0.45880	-1.900e+00	5.747e-02	7.975e-01	5.525e+01	-1.300e+00	0.49459	-2.6284275	8.578e-03	1.506e-01	5.525e+01	-1.126e-02	0.52891	-2.128e-02	9.830e-01	9.929e-01	5.525e+01	-1.890e+00	0.69839	-2.707e+00	6.798e-03	4.170e-02	5.525e+01	-2.570e-01	0.81921	-3.138e-01	7.537e-01	8.165e-01	5.525e+01
ENSGALG00000000643	1.174e+02	-1.558e-04	0.30167	-5.163e-04	9.996e-01	9.998e-01	1.174e+02	-3.019e-01	0.30362	-9.944e-01	3.200e-01	7.704e-01	1.174e+02	-1.104e-01	0.30606	-0.3608580	7.182e-01	1.000e+00	1.174e+02	-1.201e-01	0.30771	-3.903e-01	6.963e-01	1.000e+00	1.174e+02	6.840e-02	0.31103	0.2198998	8.259e-01	9.705e-01	1.174e+02	8.430e-02	0.31421	2.683e-01	7.885e-01	8.880e-01	1.174e+02	-1.481e-01	0.32492	-4.557e-01	6.486e-01	8.051e-01	1.174e+02	2.003e-01	0.32523	6.160e-01	5.379e-01	6.248e-01	1.174e+02
ENSGALG00000000645	1.475e+01	2.888e-01	0.75333	3.834e-01	7.014e-01	8.324e-01	1.475e+01	5.457e-01	0.72297	7.548e-01	4.504e-01	8.351e-01	1.475e+01	1.225e+00	0.68513	1.7886240	7.368e-02	9.111e-01	1.475e+01	8.416e-01	0.65169	1.291e+00	1.966e-01	1.000e+00	1.475e+01	-1.769e-01	0.64835	-0.2728176	7.850e-01	9.615e-01	1.475e+01	-1.781e+00	0.69959	-2.546e+00	1.090e-02	4.539e-02	1.475e+01	-1.793e+00	0.94297	-1.901e+00	5.728e-02	1.819e-01	1.475e+01	-7.256e-01	1.15751	-6.269e-01	5.307e-01	6.179e-01	1.475e+01
ENSGALG00000000650	4.696e+02	-2.661e-01	0.22943	-1.160e+00	2.462e-01	4.352e-01	4.696e+02	4.176e-01	0.22934	1.821e+00	6.865e-02	4.804e-01	4.696e+02	-6.486e-02	0.22894	-0.2833214	7.769e-01	1.000e+00	4.696e+02	-1.844e-02	0.22915	-8.049e-02	9.358e-01	1.000e+00	4.696e+02	-1.368e-01	0.23034	-0.5940421	5.525e-01	8.963e-01	4.696e+02	-4.269e-01	0.23342	-1.829e+00	6.743e-02	1.768e-01	4.696e+02	5.198e-01	0.23630	2.200e+00	2.782e-02	1.117e-01	4.696e+02	-9.544e-02	0.23512	-4.059e-01	6.848e-01	7.575e-01	4.696e+02
ENSGALG00000000652	6.684e+02	-7.060e-01	0.27623	-2.556e+00	1.059e-02	4.644e-02	6.684e+02	-8.354e-02	0.27713	-3.014e-01	7.631e-01	9.469e-01	6.684e+02	-1.285e-01	0.27754	-0.4629968	6.434e-01	1.000e+00	6.684e+02	1.035e-01	0.27766	3.728e-01	7.093e-01	1.000e+00	6.684e+02	6.513e-02	0.27812	0.2341768	8.148e-01	9.696e-01	6.684e+02	7.513e-01	0.27785	2.704e+00	6.854e-03	3.178e-02	6.684e+02	-9.434e-04	0.27829	-3.390e-03	9.973e-01	1.000e+00	6.684e+02	-1.146e+00	0.28042	-4.087e+00	4.378e-05	1.554e-04	6.684e+02
ENSGALG00000000653	4.681e+00	8.536e-01	1.47833	5.774e-01	5.637e-01	7.333e-01	4.681e+00	-7.586e-01	1.47267	-5.151e-01	6.064e-01	9.061e-01	4.681e+00	2.079e+00	1.36664	1.5214707	1.281e-01	NA	4.681e+00	8.021e-02	1.04096	7.705e-02	9.386e-01	1.000e+00	4.681e+00	4.454e-01	1.03796	0.4290923	6.679e-01	9.325e-01	4.681e+00	9.099e-01	0.98746	9.215e-01	3.568e-01	5.456e-01	4.681e+00	1.669e+00	0.91056	1.832e+00	6.689e-02	2.011e-01	4.681e+00	-2.608e+00	0.98750	-2.641e+00	8.263e-03	1.721e-02	4.681e+00
ENSGALG00000000654	6.402e-01	1.198e-01	2.02985	5.901e-02	9.529e-01	NA	6.402e-01	-3.200e+00	2.25519	-1.419e+00	1.559e-01	NA	6.402e-01	8.361e-01	2.46734	0.3388490	7.347e-01	NA	6.402e-01	1.759e-01	2.46734	7.128e-02	9.432e-01	1.000e+00	6.402e-01	1.690e+00	2.33940	0.7225406	4.700e-01	NA	6.402e-01	-1.168e+00	2.33940	-4.991e-01	6.177e-01	NA	6.402e-01	7.386e-01	2.42872	3.041e-01	7.610e-01	NA	6.402e-01	-1.564e+00	2.42872	-6.441e-01	5.195e-01	NA	6.402e-01
ENSGALG00000000657	1.258e+03	-4.207e-01	0.19950	-2.109e+00	3.495e-02	1.144e-01	1.258e+03	-4.745e-02	0.19991	-2.374e-01	8.124e-01	9.611e-01	1.258e+03	2.017e-02	0.20002	0.1008340	9.197e-01	1.000e+00	1.258e+03	5.151e-02	0.19999	2.576e-01	7.967e-01	1.000e+00	1.258e+03	1.010e-01	0.20025	0.5043576	6.140e-01	9.173e-01	1.258e+03	5.100e-02	0.20069	2.541e-01	7.994e-01	8.938e-01	1.258e+03	1.202e-01	0.20178	5.959e-01	5.513e-01	7.384e-01	1.258e+03	-8.718e-01	0.20304	-4.294e+00	1.755e-05	6.749e-05	1.258e+03
ENSGALG00000000660	1.591e+03	-5.070e-01	0.13524	-3.749e+00	1.774e-04	1.819e-03	1.591e+03	7.340e-02	0.13566	5.410e-01	5.885e-01	9.010e-01	1.591e+03	3.561e-02	0.13567	0.2625021	7.929e-01	1.000e+00	1.591e+03	1.597e-02	0.13566	1.177e-01	9.063e-01	1.000e+00	1.591e+03	-6.214e-02	0.13617	-0.4563693	6.481e-01	9.264e-01	1.591e+03	-2.412e-01	0.13733	-1.756e+00	7.905e-02	1.992e-01	1.591e+03	2.069e-01	0.13909	1.487e+00	1.369e-01	3.211e-01	1.591e+03	2.706e-02	0.13883	1.949e-01	8.455e-01	8.873e-01	1.591e+03
ENSGALG00000000667	2.677e+01	-2.155e+00	0.53324	-4.042e+00	5.297e-05	6.719e-04	2.677e+01	-1.331e+00	0.58748	-2.266e+00	2.347e-02	3.187e-01	2.677e+01	9.325e-01	0.59547	1.5660108	1.173e-01	1.000e+00	2.677e+01	-9.322e-02	0.57147	-1.631e-01	8.704e-01	1.000e+00	2.677e+01	7.157e-02	0.58261	0.1228375	9.022e-01	9.824e-01	2.677e+01	6.499e-01	0.57918	1.122e+00	2.618e-01	4.451e-01	2.677e+01	1.079e-03	0.58676	1.840e-03	9.985e-01	1.000e+00	2.677e+01	-1.276e+00	0.63136	-2.021e+00	4.325e-02	7.411e-02	2.677e+01
ENSGALG00000000668	9.658e+02	-1.946e-01	0.13696	-1.421e+00	1.554e-01	3.220e-01	9.658e+02	-2.215e-01	0.13763	-1.610e+00	1.075e-01	5.611e-01	9.658e+02	-1.206e-01	0.13823	-0.8723817	3.830e-01	1.000e+00	9.658e+02	-6.604e-02	0.13861	-4.765e-01	6.337e-01	1.000e+00	9.658e+02	-2.025e-02	0.13961	-0.1450690	8.847e-01	9.804e-01	9.658e+02	2.962e-01	0.14021	2.112e+00	3.465e-02	1.087e-01	9.658e+02	1.236e-01	0.14169	8.724e-01	3.830e-01	6.017e-01	9.658e+02	-7.388e-01	0.14359	-5.145e+00	2.672e-07	1.517e-06	9.658e+02
ENSGALG00000000669	7.051e+02	-6.814e-01	0.33209	-2.052e+00	4.017e-02	1.262e-01	7.051e+02	-6.147e-02	0.33276	-1.847e-01	8.534e-01	9.713e-01	7.051e+02	6.817e-02	0.33287	0.2048064	8.377e-01	1.000e+00	7.051e+02	-8.295e-02	0.33293	-2.491e-01	8.033e-01	1.000e+00	7.051e+02	1.002e-01	0.33340	0.3005672	7.637e-01	9.581e-01	7.051e+02	5.548e-01	0.33333	1.664e+00	9.602e-02	2.268e-01	7.051e+02	-2.653e-01	0.33451	-7.931e-01	4.277e-01	6.397e-01	7.051e+02	1.087e-01	0.33478	3.246e-01	7.455e-01	8.100e-01	7.051e+02
ENSGALG00000000672	2.444e+02	3.107e-01	0.29383	1.057e+00	2.904e-01	4.860e-01	2.444e+02	1.181e-01	0.29292	4.030e-01	6.869e-01	9.295e-01	2.444e+02	-2.081e-02	0.29297	-0.0710301	9.434e-01	1.000e+00	2.444e+02	-3.439e-01	0.29412	-1.169e+00	2.423e-01	1.000e+00	2.444e+02	-4.517e-02	0.29674	-0.1522285	8.790e-01	9.793e-01	2.444e+02	-8.224e-02	0.29968	-2.744e-01	7.838e-01	8.850e-01	2.444e+02	5.564e-02	0.30542	1.822e-01	8.554e-01	9.292e-01	2.444e+02	7.802e-01	0.30239	2.580e+00	9.882e-03	2.019e-02	2.444e+02
ENSGALG00000000674	1.387e+03	5.820e-01	0.25013	2.327e+00	1.998e-02	7.524e-02	1.387e+03	4.147e-01	0.24850	1.669e+00	9.512e-02	5.376e-01	1.387e+03	4.959e-01	0.24764	2.0026238	4.522e-02	7.625e-01	1.387e+03	4.531e-01	0.24694	1.835e+00	6.655e-02	8.189e-01	1.387e+03	1.655e-01	0.24682	0.6705847	5.025e-01	8.810e-01	1.387e+03	1.791e-01	0.24694	7.252e-01	4.683e-01	6.488e-01	1.387e+03	1.489e-01	0.24747	6.019e-01	5.473e-01	7.355e-01	1.387e+03	7.210e-01	0.24718	2.917e+00	3.535e-03	8.066e-03	1.387e+03
ENSGALG00000000678	9.763e+01	-5.301e-01	0.43200	-1.227e+00	2.198e-01	4.030e-01	9.763e+01	-1.145e-01	0.44577	-2.569e-01	7.972e-01	9.572e-01	9.763e+01	5.865e-01	0.43899	1.3359108	1.816e-01	1.000e+00	9.763e+01	3.573e-01	0.42144	8.479e-01	3.965e-01	1.000e+00	9.763e+01	4.723e-01	0.41455	1.1393006	2.546e-01	7.349e-01	9.763e+01	1.604e+00	0.40069	4.004e+00	6.228e-05	7.655e-04	9.763e+01	7.804e-01	0.38847	2.009e+00	4.454e-02	1.536e-01	9.763e+01	4.665e-01	0.38455	1.213e+00	2.250e-01	3.066e-01	9.763e+01
ENSGALG00000000681	2.959e+02	5.527e-02	0.26460	2.089e-01	8.345e-01	9.142e-01	2.959e+02	-3.366e-02	0.26446	-1.273e-01	8.987e-01	9.810e-01	2.959e+02	-3.221e-02	0.26476	-0.1216414	9.032e-01	1.000e+00	2.959e+02	6.444e-02	0.26470	2.435e-01	8.077e-01	1.000e+00	2.959e+02	-4.862e-01	0.26749	-1.8176711	6.911e-02	4.377e-01	2.959e+02	3.689e-01	0.26982	1.367e+00	1.715e-01	3.354e-01	2.959e+02	1.525e-01	0.27225	5.603e-01	5.753e-01	7.546e-01	2.959e+02	3.170e-01	0.27192	1.166e+00	2.438e-01	3.281e-01	2.959e+02
ENSGALG00000000684	1.418e+02	5.131e-02	0.33012	1.554e-01	8.765e-01	9.377e-01	1.418e+02	-2.224e-01	0.33112	-6.718e-01	5.017e-01	8.624e-01	1.418e+02	2.224e-02	0.33218	0.0669416	9.466e-01	1.000e+00	1.418e+02	1.299e-02	0.33220	3.912e-02	9.688e-01	1.000e+00	1.418e+02	-2.130e-02	0.33421	-0.0637365	9.492e-01	9.916e-01	1.418e+02	-1.540e-01	0.33821	-4.554e-01	6.488e-01	7.912e-01	1.418e+02	4.179e-01	0.34274	1.219e+00	2.227e-01	4.357e-01	1.418e+02	-3.832e+00	0.42989	-8.914e+00	4.906e-19	1.900e-17	1.418e+02
ENSGALG00000000685	6.278e+02	-7.687e-01	0.13001	-5.912e+00	3.370e-09	1.732e-07	6.278e+02	1.326e-01	0.13156	1.008e+00	3.136e-01	7.662e-01	6.278e+02	1.371e-01	0.13119	1.0448193	2.961e-01	1.000e+00	6.278e+02	-1.024e-03	0.13095	-7.822e-03	9.938e-01	1.000e+00	6.278e+02	1.978e-01	0.13160	1.5026484	1.329e-01	5.749e-01	6.278e+02	1.393e-01	0.13227	1.053e+00	2.924e-01	4.792e-01	6.278e+02	-6.411e-01	0.13866	-4.623e+00	3.776e-06	1.518e-04	6.278e+02	-4.628e-01	0.14363	-3.222e+00	1.272e-03	3.228e-03	6.278e+02
ENSGALG00000000690	1.484e+01	8.437e-01	0.53475	1.578e+00	1.146e-01	2.638e-01	1.484e+01	-2.999e-01	0.52594	-5.702e-01	5.685e-01	8.936e-01	1.484e+01	-6.213e-01	0.54301	-1.1442475	2.525e-01	1.000e+00	1.484e+01	8.249e-01	0.54052	1.526e+00	1.270e-01	9.782e-01	1.484e+01	-9.735e-02	0.53504	-0.1819459	8.556e-01	9.755e-01	1.484e+01	-4.420e+00	0.99146	-4.458e+00	8.263e-06	1.524e-04	1.484e+01	-8.361e-01	1.46567	-5.705e-01	5.684e-01	7.507e-01	1.484e+01	-4.008e-01	1.67816	-2.389e-01	8.112e-01	8.606e-01	1.484e+01
ENSGALG00000000692	4.347e+01	7.536e-01	0.60881	1.238e+00	2.158e-01	3.987e-01	4.347e+01	-2.396e-01	0.60666	-3.950e-01	6.928e-01	9.317e-01	4.347e+01	-1.616e-01	0.60843	-0.2655996	7.905e-01	1.000e+00	4.347e+01	-3.220e-01	0.61232	-5.259e-01	5.990e-01	1.000e+00	4.347e+01	-4.791e-01	0.62220	-0.7700372	4.413e-01	8.596e-01	4.347e+01	-6.213e-01	0.64210	-9.675e-01	3.333e-01	5.212e-01	4.347e+01	4.217e-01	0.66495	6.341e-01	5.260e-01	7.184e-01	4.347e+01	-4.083e-01	0.67143	-6.080e-01	5.432e-01	6.293e-01	4.347e+01
ENSGALG00000000693	1.116e+03	-5.764e-01	0.39218	-1.470e+00	1.416e-01	3.029e-01	1.116e+03	1.914e-01	0.39245	4.876e-01	6.258e-01	9.105e-01	1.116e+03	-2.575e-02	0.39242	-0.0656115	9.477e-01	1.000e+00	1.116e+03	5.283e-03	0.39246	1.346e-02	9.893e-01	1.000e+00	1.116e+03	2.373e-01	0.39260	0.6043078	5.456e-01	8.936e-01	1.116e+03	6.777e-01	0.39241	1.727e+00	8.417e-02	2.081e-01	1.116e+03	8.488e-01	0.39209	2.165e+00	3.040e-02	1.186e-01	1.116e+03	-1.192e+00	0.39235	-3.038e+00	2.380e-03	5.672e-03	1.116e+03
ENSGALG00000000695	2.096e+01	-1.570e-01	0.35849	-4.380e-01	6.614e-01	8.037e-01	2.096e+01	4.639e-02	0.36239	1.280e-01	8.981e-01	9.810e-01	2.096e+01	-3.320e-01	0.37026	-0.8967444	3.699e-01	1.000e+00	2.096e+01	-1.278e-01	0.38246	-3.341e-01	7.383e-01	1.000e+00	2.096e+01	3.418e-01	0.38901	0.8785780	3.796e-01	8.274e-01	2.096e+01	-2.966e-01	0.40429	-7.337e-01	4.631e-01	6.449e-01	2.096e+01	-2.678e-01	0.45705	-5.859e-01	5.579e-01	7.436e-01	2.096e+01	-7.315e-01	0.51034	-1.433e+00	1.518e-01	2.191e-01	2.096e+01
ENSGALG00000000699	4.614e+03	1.501e+00	0.35348	4.248e+00	2.161e-05	3.181e-04	4.614e+03	1.231e+00	0.35243	3.493e+00	4.782e-04	3.418e-02	4.614e+03	5.752e-01	0.35215	1.6333772	1.024e-01	1.000e+00	4.614e+03	4.677e-01	0.35206	1.329e+00	1.840e-01	1.000e+00	4.614e+03	2.740e-01	0.35203	0.7783497	4.364e-01	8.580e-01	4.614e+03	-9.561e-01	0.35217	-2.715e+00	6.629e-03	3.090e-02	4.614e+03	-1.129e+00	0.35292	-3.198e+00	1.386e-03	1.384e-02	4.614e+03	-6.612e-01	0.35356	-1.870e+00	6.147e-02	1.011e-01	4.614e+03
ENSGALG00000000703	5.108e+01	-6.276e-01	0.36628	-1.714e+00	8.661e-02	2.179e-01	5.108e+01	-2.774e-01	0.37708	-7.357e-01	4.619e-01	8.427e-01	5.108e+01	2.833e-01	0.37818	0.7491888	4.537e-01	1.000e+00	5.108e+01	-2.164e-01	0.37784	-5.727e-01	5.668e-01	1.000e+00	5.108e+01	-5.445e-01	0.39872	-1.3657190	1.720e-01	6.369e-01	5.108e+01	3.296e-01	0.41225	7.996e-01	4.240e-01	6.111e-01	5.108e+01	1.221e+00	0.40008	3.051e+00	2.278e-03	1.934e-02	5.108e+01	2.965e-01	0.37869	7.830e-01	4.336e-01	5.273e-01	5.108e+01
ENSGALG00000000707	4.268e+03	-5.145e-02	0.32336	-1.591e-01	8.736e-01	9.363e-01	4.268e+03	5.246e-02	0.32338	1.622e-01	8.711e-01	9.760e-01	4.268e+03	8.279e-02	0.32338	0.2560151	7.979e-01	1.000e+00	4.268e+03	2.310e-01	0.32331	7.144e-01	4.750e-01	1.000e+00	4.268e+03	4.209e-01	0.32327	1.3019369	1.929e-01	6.666e-01	4.268e+03	7.702e-01	0.32315	2.383e+00	1.715e-02	6.441e-02	4.268e+03	9.119e-01	0.32304	2.823e+00	4.759e-03	3.223e-02	4.268e+03	-1.436e+00	0.32315	-4.443e+00	8.869e-06	3.626e-05	4.268e+03
ENSGALG00000000708	6.530e+03	-8.169e-01	0.43921	-1.860e+00	6.290e-02	1.752e-01	6.530e+03	-1.455e-01	0.43928	-3.312e-01	7.405e-01	9.417e-01	6.530e+03	-1.274e-03	0.43931	-0.0028996	9.977e-01	1.000e+00	6.530e+03	2.988e-02	0.43931	6.802e-02	9.458e-01	1.000e+00	6.530e+03	9.438e-03	0.43935	0.0214818	9.829e-01	9.974e-01	6.530e+03	5.308e-01	0.43936	1.208e+00	2.270e-01	4.054e-01	6.530e+03	1.177e+00	0.43929	2.680e+00	7.357e-03	4.403e-02	6.530e+03	-2.698e+00	0.43958	-6.137e+00	8.401e-10	8.004e-09	6.530e+03
ENSGALG00000000712	8.725e+02	7.970e-01	0.27433	2.905e+00	3.669e-03	2.078e-02	8.725e+02	1.119e-01	0.27229	4.110e-01	6.811e-01	9.284e-01	8.725e+02	2.897e-01	0.27197	1.0652353	2.868e-01	1.000e+00	8.725e+02	1.047e-01	0.27134	3.858e-01	6.996e-01	1.000e+00	8.725e+02	4.617e-01	0.27098	1.7037951	8.842e-02	4.864e-01	8.725e+02	1.579e+00	0.26968	5.853e+00	4.814e-09	3.417e-07	8.725e+02	-1.548e-01	0.26918	-5.752e-01	5.652e-01	7.487e-01	8.725e+02	-9.084e-01	0.27008	-3.363e+00	7.699e-04	2.059e-03	8.725e+02
ENSGALG00000000713	1.378e+03	7.478e-02	0.26062	2.869e-01	7.742e-01	8.790e-01	1.378e+03	-8.288e-02	0.26067	-3.180e-01	7.505e-01	9.437e-01	1.378e+03	-3.068e-02	0.26077	-0.1176575	9.063e-01	1.000e+00	1.378e+03	-1.890e-01	0.26090	-7.245e-01	4.687e-01	1.000e+00	1.378e+03	1.102e-01	0.26119	0.4220675	6.730e-01	9.341e-01	1.378e+03	-5.814e-01	0.26210	-2.218e+00	2.653e-02	8.947e-02	1.378e+03	5.938e-01	0.26304	2.257e+00	2.399e-02	1.002e-01	1.378e+03	-1.554e+00	0.26488	-5.868e+00	4.424e-09	3.619e-08	1.378e+03
ENSGALG00000000719	7.078e+03	-6.010e-01	0.37434	-1.605e+00	1.084e-01	2.538e-01	7.078e+03	3.305e-01	0.37438	8.827e-01	3.774e-01	7.990e-01	7.078e+03	2.479e-01	0.37433	0.6621244	5.079e-01	1.000e+00	7.078e+03	2.411e-01	0.37429	6.443e-01	5.194e-01	1.000e+00	7.078e+03	3.570e-01	0.37427	0.9538809	3.401e-01	8.000e-01	7.078e+03	7.071e-01	0.37424	1.889e+00	5.884e-02	1.610e-01	7.078e+03	3.774e-01	0.37424	1.008e+00	3.132e-01	5.344e-01	7.078e+03	-1.686e+00	0.37438	-4.504e+00	6.673e-06	2.801e-05	7.078e+03
ENSGALG00000000720	4.492e+01	-7.488e-01	0.45950	-1.630e+00	1.032e-01	2.454e-01	4.492e+01	-5.212e-01	0.49901	-1.045e+00	2.962e-01	7.523e-01	4.492e+01	8.102e-02	0.51512	0.1572781	8.750e-01	1.000e+00	4.492e+01	1.725e-01	0.50710	3.402e-01	7.337e-01	1.000e+00	4.492e+01	1.017e+00	0.48629	2.0906028	3.656e-02	3.210e-01	4.492e+01	1.453e+00	0.44380	3.273e+00	1.063e-03	7.505e-03	4.492e+01	3.939e-01	0.42631	9.239e-01	3.555e-01	5.762e-01	4.492e+01	1.092e+00	0.41560	2.628e+00	8.592e-03	1.781e-02	4.492e+01
ENSGALG00000000721	9.127e+02	-2.682e-01	0.32182	-8.335e-01	4.046e-01	5.992e-01	9.127e+02	-8.259e-02	0.32292	-2.558e-01	7.981e-01	9.573e-01	9.127e+02	5.619e-02	0.32327	0.1738180	8.620e-01	1.000e+00	9.127e+02	1.153e-01	0.32291	3.569e-01	7.211e-01	1.000e+00	9.127e+02	7.473e-02	0.32363	0.2309222	8.174e-01	9.698e-01	9.127e+02	1.640e+00	0.32162	5.099e+00	3.422e-07	1.139e-05	9.127e+02	2.969e-03	0.32005	9.277e-03	9.926e-01	9.981e-01	9.127e+02	2.636e+00	0.31861	8.274e+00	1.291e-16	3.600e-15	9.127e+02
ENSGALG00000000722	2.516e+00	-3.425e-01	0.91360	-3.749e-01	7.077e-01	8.362e-01	2.516e+00	-2.832e-01	0.97771	-2.897e-01	7.721e-01	NA	2.516e+00	1.261e+00	0.93693	1.3459511	1.783e-01	NA	2.516e+00	-7.738e-02	0.84495	-9.158e-02	9.270e-01	1.000e+00	2.516e+00	-4.121e-01	0.89913	-0.4583033	6.467e-01	NA	2.516e+00	-2.075e+00	1.29637	-1.601e+00	1.095e-01	NA	2.516e+00	-4.384e-01	1.62478	-2.698e-01	7.873e-01	NA	2.516e+00	6.096e-01	1.64065	3.716e-01	7.102e-01	7.801e-01	2.516e+00
ENSGALG00000000723	1.230e+03	3.701e-01	0.11136	3.323e+00	8.896e-04	6.732e-03	1.230e+03	4.776e-02	0.11074	4.313e-01	6.663e-01	9.227e-01	1.230e+03	1.505e-01	0.11062	1.3607289	1.736e-01	1.000e+00	1.230e+03	1.896e-01	0.11016	1.721e+00	8.522e-02	8.839e-01	1.230e+03	4.779e-02	0.11050	0.4325232	6.654e-01	9.317e-01	1.230e+03	-1.176e-01	0.11163	-1.054e+00	2.921e-01	4.788e-01	1.230e+03	3.756e-01	0.11313	3.320e+00	9.006e-04	1.019e-02	1.230e+03	-4.251e-01	0.11342	-3.748e+00	1.779e-04	5.517e-04	1.230e+03
ENSGALG00000000724	2.732e+02	8.949e-01	0.19250	4.649e+00	3.334e-06	6.511e-05	2.732e+02	1.066e-01	0.18722	5.693e-01	5.692e-01	8.939e-01	2.732e+02	2.450e-01	0.18641	1.3144863	1.887e-01	1.000e+00	2.732e+02	-3.735e-02	0.18575	-2.011e-01	8.406e-01	1.000e+00	2.732e+02	-8.425e-02	0.18839	-0.4471850	6.547e-01	9.279e-01	2.732e+02	2.707e-02	0.19235	1.408e-01	8.881e-01	9.467e-01	2.732e+02	-5.835e-02	0.20008	-2.916e-01	7.706e-01	8.820e-01	2.732e+02	1.063e+00	0.19530	5.440e+00	5.314e-08	3.496e-07	2.732e+02
ENSGALG00000000726	2.111e+03	-3.386e-01	0.12567	-2.694e+00	7.051e-03	3.402e-02	2.111e+03	-1.892e-01	0.12604	-1.501e+00	1.334e-01	5.986e-01	2.111e+03	-9.629e-02	0.12630	-0.7623810	4.458e-01	1.000e+00	2.111e+03	-7.535e-02	0.12646	-5.958e-01	5.513e-01	1.000e+00	2.111e+03	-1.694e-01	0.12711	-1.3329897	1.825e-01	6.510e-01	2.111e+03	-6.205e-02	0.12803	-4.847e-01	6.279e-01	7.756e-01	2.111e+03	-8.998e-02	0.13000	-6.922e-01	4.888e-01	6.921e-01	2.111e+03	4.828e-01	0.12958	3.726e+00	1.947e-04	5.996e-04	2.111e+03
ENSGALG00000000729	5.589e+02	-2.091e-01	0.15386	-1.359e+00	1.741e-01	3.465e-01	5.589e+02	1.290e-02	0.15441	8.354e-02	9.334e-01	9.866e-01	5.589e+02	-1.062e-01	0.15481	-0.6862286	4.926e-01	1.000e+00	5.589e+02	2.936e-03	0.15512	1.893e-02	9.849e-01	1.000e+00	5.589e+02	-1.836e-01	0.15675	-1.1715235	2.414e-01	7.232e-01	5.589e+02	-1.156e-01	0.15943	-7.249e-01	4.685e-01	6.489e-01	5.589e+02	1.827e-01	0.16315	1.120e+00	2.628e-01	4.800e-01	5.589e+02	-7.327e-01	0.16629	-4.406e+00	1.052e-05	4.243e-05	5.589e+02
ENSGALG00000000731	1.133e+01	5.713e-01	0.65822	8.679e-01	3.855e-01	5.807e-01	1.133e+01	-1.600e-01	0.65295	-2.450e-01	8.065e-01	9.595e-01	1.133e+01	-7.285e-01	0.66911	-1.0887201	2.763e-01	1.000e+00	1.133e+01	-5.095e-01	0.69846	-7.294e-01	4.658e-01	1.000e+00	1.133e+01	1.318e-01	0.72230	0.1824262	8.552e-01	9.755e-01	1.133e+01	-2.178e+00	0.92158	-2.363e+00	1.814e-02	6.707e-02	1.133e+01	1.410e+00	0.99981	1.410e+00	1.585e-01	3.530e-01	1.133e+01	-3.330e-01	0.90232	-3.691e-01	7.121e-01	7.819e-01	1.133e+01
ENSGALG00000000734	5.708e+02	-5.495e-01	0.16776	-3.276e+00	1.054e-03	7.745e-03	5.708e+02	-1.383e-01	0.16879	-8.192e-01	4.127e-01	8.184e-01	5.708e+02	-2.505e-01	0.16958	-1.4772801	1.396e-01	1.000e+00	5.708e+02	-1.850e-01	0.17053	-1.085e+00	2.781e-01	1.000e+00	5.708e+02	-2.755e-01	0.17286	-1.5940561	1.109e-01	5.360e-01	5.708e+02	-6.221e-01	0.17858	-3.484e+00	4.947e-04	4.116e-03	5.708e+02	3.258e-01	0.18490	1.762e+00	7.809e-02	2.233e-01	5.708e+02	-1.429e-01	0.18439	-7.751e-01	4.383e-01	5.315e-01	5.708e+02
ENSGALG00000000736	4.910e+01	7.145e-01	0.46582	1.534e+00	1.251e-01	2.793e-01	4.910e+01	8.566e-01	0.44652	1.918e+00	5.505e-02	4.415e-01	4.910e+01	1.138e-01	0.43950	0.2589662	7.957e-01	1.000e+00	4.910e+01	-1.466e-01	0.43989	-3.333e-01	7.389e-01	1.000e+00	4.910e+01	1.660e-01	0.44296	0.3746478	7.079e-01	9.413e-01	4.910e+01	-8.047e-01	0.45724	-1.760e+00	7.843e-02	1.979e-01	4.910e+01	-4.079e-02	0.48434	-8.422e-02	9.329e-01	9.690e-01	4.910e+01	7.303e-01	0.47638	1.533e+00	1.253e-01	1.858e-01	4.910e+01
ENSGALG00000000737	1.974e+02	7.794e-01	0.24896	3.131e+00	1.743e-03	1.151e-02	1.974e+02	4.181e-01	0.24232	1.726e+00	8.443e-02	5.159e-01	1.974e+02	1.638e-01	0.24047	0.6813550	4.956e-01	1.000e+00	1.974e+02	-6.378e-02	0.24023	-2.655e-01	7.906e-01	1.000e+00	1.974e+02	5.008e-02	0.24210	0.2068643	8.361e-01	9.730e-01	1.974e+02	7.726e-02	0.24416	3.164e-01	7.517e-01	8.642e-01	1.974e+02	1.410e-01	0.24857	5.672e-01	5.706e-01	7.521e-01	1.974e+02	-9.109e-01	0.25453	-3.579e+00	3.450e-04	1.004e-03	1.974e+02
ENSGALG00000000740	3.693e+02	4.054e-01	0.17202	2.357e+00	1.842e-02	7.075e-02	3.693e+02	9.607e-02	0.17064	5.630e-01	5.734e-01	8.952e-01	3.693e+02	-8.426e-03	0.17072	-0.0493537	9.606e-01	1.000e+00	3.693e+02	-2.264e-02	0.17093	-1.325e-01	8.946e-01	1.000e+00	3.693e+02	9.939e-02	0.17209	0.5775567	5.636e-01	8.999e-01	3.693e+02	-9.818e-02	0.17421	-5.636e-01	5.730e-01	7.354e-01	3.693e+02	-1.073e-01	0.18007	-5.959e-01	5.512e-01	7.384e-01	3.693e+02	-6.010e-01	0.18457	-3.256e+00	1.130e-03	2.905e-03	3.693e+02
ENSGALG00000000745	3.413e+00	-1.400e-01	0.89215	-1.569e-01	8.753e-01	9.372e-01	3.413e+00	-2.366e-01	0.92758	-2.551e-01	7.986e-01	NA	3.413e+00	1.266e+00	0.88200	1.4357636	1.511e-01	NA	3.413e+00	1.653e-01	0.79487	2.080e-01	8.353e-01	1.000e+00	3.413e+00	-8.865e-01	0.86514	-1.0247340	3.055e-01	NA	3.413e+00	-7.787e-01	1.03226	-7.543e-01	4.506e-01	6.346e-01	3.413e+00	-1.031e+00	1.35991	-7.580e-01	4.485e-01	6.576e-01	3.413e+00	1.854e+00	1.30342	1.422e+00	1.550e-01	2.232e-01	3.413e+00
ENSGALG00000000747	5.486e+02	-1.469e-01	0.42910	-3.423e-01	7.321e-01	8.535e-01	5.486e+02	-9.117e-02	0.42947	-2.123e-01	8.319e-01	9.651e-01	5.486e+02	1.667e-01	0.42952	0.3880263	6.980e-01	1.000e+00	5.486e+02	-1.048e-02	0.42937	-2.441e-02	9.805e-01	1.000e+00	5.486e+02	3.960e-01	0.42944	0.9220322	3.565e-01	8.121e-01	5.486e+02	1.636e-01	0.42948	3.810e-01	7.032e-01	8.305e-01	5.486e+02	9.494e-01	0.42939	2.211e+00	2.703e-02	1.093e-01	5.486e+02	-1.600e+00	0.43047	-3.716e+00	2.021e-04	6.191e-04	5.486e+02
ENSGALG00000000748	1.529e+02	8.806e-01	0.33238	2.649e+00	8.063e-03	3.793e-02	1.529e+02	2.162e-01	0.32763	6.598e-01	5.094e-01	8.673e-01	1.529e+02	7.854e-02	0.32709	0.2401067	8.102e-01	1.000e+00	1.529e+02	-9.666e-03	0.32698	-2.956e-02	9.764e-01	1.000e+00	1.529e+02	4.766e-02	0.32838	0.1451484	8.846e-01	9.804e-01	1.529e+02	-6.079e-01	0.33394	-1.820e+00	6.869e-02	1.793e-01	1.529e+02	-3.162e-01	0.34817	-9.082e-01	3.638e-01	5.834e-01	1.529e+02	6.507e-02	0.35069	1.855e-01	8.528e-01	8.931e-01	1.529e+02
ENSGALG00000000751	2.369e+03	-2.347e-01	0.12189	-1.926e+00	5.415e-02	1.569e-01	2.369e+03	1.602e-01	0.12200	1.313e+00	1.892e-01	6.686e-01	2.369e+03	-6.591e-02	0.12203	-0.5401703	5.891e-01	1.000e+00	2.369e+03	-5.288e-02	0.12214	-4.330e-01	6.650e-01	1.000e+00	2.369e+03	6.848e-02	0.12246	0.5591741	5.760e-01	9.033e-01	2.369e+03	1.295e-01	0.12279	1.055e+00	2.915e-01	4.782e-01	2.369e+03	-6.130e-02	0.12388	-4.948e-01	6.207e-01	7.864e-01	2.369e+03	-5.582e-01	0.12474	-4.475e+00	7.658e-06	3.179e-05	2.369e+03
ENSGALG00000000755	4.444e+02	5.486e-01	0.43927	1.249e+00	2.117e-01	3.941e-01	4.444e+02	-5.869e-01	0.43954	-1.335e+00	1.818e-01	6.600e-01	4.444e+02	-3.753e-01	0.44147	-0.8501652	3.952e-01	1.000e+00	4.444e+02	-9.934e-02	0.44277	-2.244e-01	8.225e-01	1.000e+00	4.444e+02	1.835e-02	0.44439	0.0412949	9.671e-01	9.949e-01	4.444e+02	1.373e+00	0.44256	3.103e+00	1.914e-03	1.176e-02	4.444e+02	8.362e-01	0.43957	1.902e+00	5.713e-02	1.817e-01	4.444e+02	1.123e+00	0.43774	2.564e+00	1.034e-02	2.099e-02	4.444e+02
ENSGALG00000000761	9.233e+02	7.687e-01	0.28007	2.745e+00	6.060e-03	3.036e-02	9.233e+02	2.143e-02	0.27947	7.668e-02	9.389e-01	9.880e-01	9.233e+02	-2.446e-01	0.27970	-0.8746811	3.817e-01	1.000e+00	9.233e+02	-3.951e-02	0.27994	-1.411e-01	8.878e-01	1.000e+00	9.233e+02	-5.829e-01	0.28112	-2.0733343	3.814e-02	3.278e-01	9.233e+02	-6.774e-01	0.28426	-2.383e+00	1.718e-02	6.446e-02	9.233e+02	-1.784e+00	0.30449	-5.858e+00	4.673e-09	5.832e-07	9.233e+02	4.684e+00	0.30099	1.556e+01	1.330e-54	7.340e-52	9.233e+02
ENSGALG00000000764	2.736e+03	-4.665e-02	0.17705	-2.635e-01	7.922e-01	8.891e-01	2.736e+03	5.185e-01	0.17683	2.932e+00	3.367e-03	1.157e-01	2.736e+03	1.218e-01	0.17656	0.6901000	4.901e-01	1.000e+00	2.736e+03	2.812e-01	0.17639	1.594e+00	1.109e-01	9.586e-01	2.736e+03	3.559e-01	0.17632	2.0185177	4.354e-02	3.509e-01	2.736e+03	-1.775e-02	0.17643	-1.006e-01	9.199e-01	9.614e-01	2.736e+03	-1.379e-01	0.17712	-7.784e-01	4.363e-01	6.473e-01	2.736e+03	-1.589e-01	0.17731	-8.961e-01	3.702e-01	4.632e-01	2.736e+03
ENSGALG00000000769	1.791e+02	-5.100e-01	0.39350	-1.296e+00	1.949e-01	3.734e-01	1.791e+02	5.224e-01	0.39462	1.324e+00	1.856e-01	6.647e-01	1.791e+02	9.279e-01	0.37881	2.4495016	1.431e-02	4.291e-01	1.791e+02	4.223e-01	0.36559	1.155e+00	2.480e-01	1.000e+00	1.791e+02	9.320e-01	0.36049	2.5855015	9.724e-03	1.619e-01	1.791e+02	1.322e+00	0.35409	3.732e+00	1.896e-04	1.882e-03	1.791e+02	-4.913e-01	0.35481	-1.385e+00	1.662e-01	3.634e-01	1.791e+02	5.844e-01	0.35476	1.647e+00	9.950e-02	1.524e-01	1.791e+02
ENSGALG00000000775	1.686e+02	3.927e-02	0.39953	9.828e-02	9.217e-01	9.627e-01	1.686e+02	6.319e-01	0.39128	1.615e+00	1.063e-01	5.592e-01	1.686e+02	-1.628e-01	0.38576	-0.4220166	6.730e-01	1.000e+00	1.686e+02	5.585e-01	0.38166	1.463e+00	1.434e-01	9.912e-01	1.686e+02	5.958e-01	0.37404	1.5928577	1.112e-01	5.364e-01	1.686e+02	1.418e+00	0.36409	3.895e+00	9.804e-05	1.110e-03	1.686e+02	3.392e-01	0.35878	9.455e-01	3.444e-01	5.665e-01	1.686e+02	1.575e+00	0.35448	4.443e+00	8.852e-06	3.621e-05	1.686e+02
ENSGALG00000000776	6.455e+02	-4.459e-02	0.30777	-1.449e-01	8.848e-01	9.428e-01	6.455e+02	-1.577e-01	0.30802	-5.121e-01	6.086e-01	9.063e-01	6.455e+02	-4.143e-03	0.30825	-0.0134401	9.893e-01	1.000e+00	6.455e+02	-1.816e-01	0.30849	-5.886e-01	5.561e-01	1.000e+00	6.455e+02	-4.264e-02	0.30926	-0.1378679	8.903e-01	9.815e-01	6.455e+02	-3.088e-02	0.31018	-9.956e-02	9.207e-01	9.615e-01	6.455e+02	5.861e-01	0.31093	1.885e+00	5.945e-02	1.862e-01	6.455e+02	-2.980e+00	0.32178	-9.261e+00	2.022e-20	9.470e-19	6.455e+02
ENSGALG00000000777	8.378e+02	-4.707e-01	0.13209	-3.564e+00	3.653e-04	3.268e-03	8.378e+02	-3.213e-01	0.13331	-2.410e+00	1.596e-02	2.623e-01	8.378e+02	-2.437e-01	0.13427	-1.8153485	6.947e-02	8.976e-01	8.378e+02	-1.428e-01	0.13504	-1.057e+00	2.904e-01	1.000e+00	8.378e+02	-1.402e-01	0.13668	-1.0257106	3.050e-01	7.753e-01	8.378e+02	1.509e-01	0.13813	1.092e+00	2.748e-01	4.600e-01	8.378e+02	-2.782e-01	0.14245	-1.953e+00	5.083e-02	1.674e-01	8.378e+02	1.279e+00	0.14112	9.065e+00	1.251e-19	5.310e-18	8.378e+02
ENSGALG00000000783	5.985e+01	-1.279e-01	0.69632	-1.837e-01	8.542e-01	9.244e-01	5.985e+01	-6.050e-01	0.71079	-8.512e-01	3.946e-01	8.085e-01	5.985e+01	-3.334e-01	0.72957	-0.4569710	6.477e-01	1.000e+00	5.985e+01	-2.357e-01	0.74498	-3.164e-01	7.517e-01	1.000e+00	5.985e+01	9.344e-01	0.74037	1.2621337	2.069e-01	6.864e-01	5.985e+01	1.854e+00	0.70358	2.635e+00	8.405e-03	3.733e-02	5.985e+01	-1.192e+00	0.70908	-1.682e+00	9.266e-02	2.507e-01	5.985e+01	3.810e+00	0.70024	5.441e+00	5.286e-08	3.481e-07	5.985e+01
ENSGALG00000000784	5.377e+02	-2.691e-02	0.13982	-1.925e-01	8.474e-01	9.214e-01	5.377e+02	2.093e-01	0.13956	1.500e+00	1.337e-01	5.986e-01	5.377e+02	-2.519e-02	0.13936	-0.1807534	8.566e-01	1.000e+00	5.377e+02	4.449e-02	0.13939	3.192e-01	7.496e-01	1.000e+00	5.377e+02	1.037e-01	0.14019	0.7399816	4.593e-01	8.667e-01	5.377e+02	9.753e-02	0.14128	6.903e-01	4.900e-01	6.670e-01	5.377e+02	-2.750e-01	0.14622	-1.881e+00	6.003e-02	1.877e-01	5.377e+02	-1.448e-01	0.14931	-9.699e-01	3.321e-01	4.243e-01	5.377e+02
ENSGALG00000000785	4.043e+02	3.181e-01	0.20215	1.574e+00	1.156e-01	2.654e-01	4.043e+02	3.885e-01	0.20007	1.942e+00	5.218e-02	4.350e-01	4.043e+02	-5.569e-02	0.19945	-0.2792376	7.801e-01	1.000e+00	4.043e+02	2.022e-01	0.19916	1.015e+00	3.099e-01	1.000e+00	4.043e+02	4.139e-01	0.19876	2.0824280	3.730e-02	3.240e-01	4.043e+02	3.585e-01	0.19831	1.808e+00	7.066e-02	1.834e-01	4.043e+02	-3.641e-01	0.20163	-1.806e+00	7.094e-02	2.088e-01	4.043e+02	-1.170e+00	0.20812	-5.620e+00	1.911e-08	1.378e-07	4.043e+02
ENSGALG00000000786	2.565e-01	-1.377e-01	6.34272	-2.171e-02	9.827e-01	NA	2.565e-01	0.000e+00	6.34336	0.000e+00	1.000e+00	NA	2.565e-01	0.000e+00	6.34336	0.0000000	1.000e+00	NA	2.565e-01	1.156e+00	6.34336	1.823e-01	8.553e-01	NA	2.565e-01	-6.629e-01	6.34336	-0.1045086	9.168e-01	NA	2.565e-01	3.323e+00	6.27023	5.300e-01	5.961e-01	NA	2.565e-01	-2.509e+00	6.27023	-4.001e-01	6.891e-01	NA	2.565e-01	0.000e+00	6.34336	0.000e+00	1.000e+00	NA	2.565e-01
ENSGALG00000000787	1.890e+03	-3.871e-01	0.08938	-4.331e+00	1.486e-05	2.324e-04	1.890e+03	-1.146e-01	0.09002	-1.273e+00	2.031e-01	6.823e-01	1.890e+03	-8.101e-02	0.09037	-0.8964778	3.700e-01	1.000e+00	1.890e+03	-5.888e-02	0.09061	-6.497e-01	5.159e-01	1.000e+00	1.890e+03	4.108e-02	0.09131	0.4498575	6.528e-01	9.273e-01	1.890e+03	3.061e-01	0.09168	3.339e+00	8.401e-04	6.248e-03	1.890e+03	1.676e-01	0.09268	1.809e+00	7.050e-02	2.081e-01	1.890e+03	-3.476e-01	0.09315	-3.731e+00	1.907e-04	5.885e-04	1.890e+03
ENSGALG00000000788	1.026e-01	1.654e+00	6.31934	2.618e-01	7.935e-01	NA	1.026e-01	-1.573e+00	6.31998	-2.489e-01	8.034e-01	NA	1.026e-01	7.979e-01	6.34175	0.1258236	8.999e-01	NA	1.026e-01	-7.478e-01	6.34175	-1.179e-01	9.061e-01	NA	1.026e-01	1.261e+00	6.34336	0.1987306	8.425e-01	NA	1.026e-01	-7.380e-01	6.34336	-1.163e-01	9.074e-01	NA	1.026e-01	0.000e+00	6.34336	0.000e+00	1.000e+00	NA	1.026e-01	0.000e+00	6.34336	0.000e+00	1.000e+00	NA	1.026e-01
ENSGALG00000000790	2.160e+03	-1.023e-01	0.35032	-2.920e-01	7.703e-01	8.766e-01	2.160e+03	4.134e-02	0.35037	1.180e-01	9.061e-01	9.820e-01	2.160e+03	-8.935e-02	0.35043	-0.2549704	7.987e-01	1.000e+00	2.160e+03	1.001e-01	0.35044	2.856e-01	7.752e-01	1.000e+00	2.160e+03	1.874e-01	0.35049	0.5347985	5.928e-01	9.110e-01	2.160e+03	3.468e-01	0.35052	9.893e-01	3.225e-01	5.105e-01	2.160e+03	1.086e+00	0.35044	3.098e+00	1.949e-03	1.743e-02	2.160e+03	-1.673e+00	0.35074	-4.771e+00	1.831e-06	8.676e-06	2.160e+03
ENSGALG00000000791	2.074e+02	-4.373e-01	0.24851	-1.760e+00	7.844e-02	2.027e-01	2.074e+02	-9.421e-02	0.25004	-3.768e-01	7.063e-01	9.352e-01	2.074e+02	-1.100e-02	0.25057	-0.0438874	9.650e-01	1.000e+00	2.074e+02	-2.539e-01	0.25157	-1.009e+00	3.128e-01	1.000e+00	2.074e+02	-7.549e-01	0.25830	-2.9224406	3.473e-03	8.684e-02	2.074e+02	-7.529e-01	0.27233	-2.765e+00	5.701e-03	2.764e-02	2.074e+02	4.412e-01	0.28441	1.551e+00	1.208e-01	2.967e-01	2.074e+02	-2.549e+00	0.33145	-7.690e+00	1.473e-14	3.144e-13	2.074e+02
ENSGALG00000000793	1.712e+03	-3.759e-01	0.25001	-1.503e+00	1.327e-01	2.900e-01	1.712e+03	3.394e-01	0.25006	1.357e+00	1.747e-01	6.513e-01	1.712e+03	-2.989e-02	0.24999	-0.1195556	9.048e-01	1.000e+00	1.712e+03	-1.458e-01	0.25008	-5.830e-01	5.599e-01	1.000e+00	1.712e+03	-1.824e-01	0.25045	-0.7283406	4.664e-01	8.712e-01	1.712e+03	-2.583e-01	0.25113	-1.029e+00	3.037e-01	4.911e-01	1.712e+03	9.014e-02	0.25227	3.573e-01	7.209e-01	8.523e-01	1.712e+03	-2.849e-01	0.25253	-1.128e+00	2.593e-01	3.453e-01	1.712e+03
ENSGALG00000000795	3.260e+02	5.304e-01	0.45215	1.173e+00	2.408e-01	4.290e-01	3.260e+02	2.258e-01	0.44974	5.022e-01	6.156e-01	9.083e-01	3.260e+02	2.303e-01	0.44888	0.5129974	6.080e-01	1.000e+00	3.260e+02	2.754e-03	0.44835	6.143e-03	9.951e-01	1.000e+00	3.260e+02	3.205e-01	0.44866	0.7143987	4.750e-01	8.741e-01	3.260e+02	2.311e+00	0.44588	5.182e+00	2.191e-07	7.949e-06	3.260e+02	-1.459e+00	0.44629	-3.269e+00	1.078e-03	1.163e-02	3.260e+02	7.616e-03	0.44796	1.700e-02	9.864e-01	9.964e-01	3.260e+02
ENSGALG00000000802	9.329e+02	-1.901e-01	0.17885	-1.063e+00	2.877e-01	4.828e-01	9.329e+02	3.669e-01	0.17875	2.053e+00	4.010e-02	3.913e-01	9.329e+02	1.350e-02	0.17839	0.0756581	9.397e-01	1.000e+00	9.329e+02	1.101e-01	0.17828	6.178e-01	5.367e-01	1.000e+00	9.329e+02	2.994e-01	0.17834	1.6788641	9.318e-02	4.992e-01	9.329e+02	1.776e-02	0.17872	9.939e-02	9.208e-01	9.615e-01	9.329e+02	1.354e-01	0.18016	7.513e-01	4.524e-01	6.611e-01	9.329e+02	-4.987e-01	0.18093	-2.756e+00	5.848e-03	1.267e-02	9.329e+02
ENSGALG00000000803	4.010e+00	2.430e+00	1.39319	1.745e+00	8.107e-02	2.075e-01	4.010e+00	-7.351e-01	1.11717	-6.580e-01	5.105e-01	NA	4.010e+00	1.245e+00	1.09778	1.1336802	2.569e-01	NA	4.010e+00	6.654e-01	0.98047	6.786e-01	4.974e-01	1.000e+00	4.010e+00	3.451e-01	0.95942	0.3597020	7.191e-01	NA	4.010e+00	-1.139e+00	1.03004	-1.106e+00	2.687e-01	4.537e-01	4.010e+00	-4.266e-01	1.19708	-3.564e-01	7.216e-01	8.523e-01	4.010e+00	9.390e-01	1.17386	8.000e-01	4.237e-01	5.178e-01	4.010e+00
ENSGALG00000000806	3.923e+00	4.340e-01	0.71100	6.104e-01	5.416e-01	7.159e-01	3.923e+00	-6.768e-02	0.69652	-9.716e-02	9.226e-01	NA	3.923e+00	-6.515e-01	0.73658	-0.8844273	3.765e-01	NA	3.923e+00	-7.557e-01	0.84094	-8.986e-01	3.689e-01	1.000e+00	3.923e+00	-4.264e-01	1.00034	-0.4262725	6.699e-01	NA	3.923e+00	7.038e-01	1.02152	6.889e-01	4.909e-01	6.676e-01	3.923e+00	-1.253e+00	1.23296	-1.017e+00	3.094e-01	5.302e-01	3.923e+00	2.242e+00	1.17830	1.902e+00	5.711e-02	9.488e-02	3.923e+00
ENSGALG00000000808	2.137e+00	1.423e+00	1.95949	7.260e-01	4.679e-01	6.575e-01	2.137e+00	1.058e+00	1.67977	6.296e-01	5.290e-01	NA	2.137e+00	-2.391e-01	1.60093	-0.1493621	8.813e-01	NA	2.137e+00	3.403e-01	1.59654	2.131e-01	8.312e-01	1.000e+00	2.137e+00	-2.151e+00	1.88100	-1.1434532	2.529e-01	NA	2.137e+00	2.238e-01	2.13782	1.047e-01	9.166e-01	NA	2.137e+00	-3.712e-01	2.13782	-1.736e-01	8.621e-01	NA	2.137e+00	5.209e+00	1.80489	2.886e+00	3.900e-03	8.801e-03	2.137e+00
ENSGALG00000000811	2.458e+03	1.118e-03	0.15264	7.324e-03	9.942e-01	9.979e-01	2.458e+03	5.898e-02	0.15267	3.863e-01	6.993e-01	9.327e-01	2.458e+03	8.768e-02	0.15266	0.5743479	5.657e-01	1.000e+00	2.458e+03	1.345e-01	0.15253	8.818e-01	3.779e-01	1.000e+00	2.458e+03	3.816e-01	0.15250	2.5021964	1.234e-02	1.860e-01	2.458e+03	3.840e-01	0.15240	2.519e+00	1.175e-02	4.817e-02	2.458e+03	3.396e-02	0.15282	2.222e-01	8.241e-01	9.130e-01	2.458e+03	-9.856e-01	0.15363	-6.415e+00	1.405e-10	1.534e-09	2.458e+03
ENSGALG00000000812	8.025e+03	-2.509e-01	0.23117	-1.085e+00	2.777e-01	4.722e-01	8.025e+03	3.170e-01	0.23118	1.371e+00	1.703e-01	6.443e-01	8.025e+03	1.295e-02	0.23113	0.0560125	9.553e-01	1.000e+00	8.025e+03	4.374e-01	0.23104	1.893e+00	5.833e-02	8.004e-01	8.025e+03	2.609e-01	0.23098	1.1296846	2.586e-01	7.381e-01	8.025e+03	8.742e-01	0.23090	3.786e+00	1.531e-04	1.601e-03	8.025e+03	-2.650e-01	0.23099	-1.147e+00	2.514e-01	4.671e-01	8.025e+03	1.764e+00	0.23087	7.641e+00	2.148e-14	4.473e-13	8.025e+03
ENSGALG00000000814	3.613e+03	-6.462e-01	0.08280	-7.804e+00	6.017e-15	1.437e-12	3.613e+03	-1.800e-01	0.08323	-2.163e+00	3.056e-02	3.545e-01	3.613e+03	-1.084e-01	0.08345	-1.2985946	1.941e-01	1.000e+00	3.613e+03	-1.493e-01	0.08365	-1.785e+00	7.423e-02	8.475e-01	3.613e+03	-2.377e-01	0.08435	-2.8185485	4.824e-03	1.052e-01	3.613e+03	-4.021e-01	0.08577	-4.688e+00	2.755e-06	6.172e-05	3.613e+03	2.905e-01	0.08747	3.321e+00	8.956e-04	1.017e-02	3.613e+03	1.053e-01	0.08700	1.211e+00	2.260e-01	3.076e-01	3.613e+03
ENSGALG00000000816	4.711e+02	1.806e-01	0.19851	9.099e-01	3.629e-01	5.593e-01	4.711e+02	6.213e-03	0.19835	3.132e-02	9.750e-01	9.959e-01	4.711e+02	3.437e-01	0.19801	1.7356359	8.263e-02	9.451e-01	4.711e+02	-2.015e-01	0.19783	-1.018e+00	3.085e-01	1.000e+00	4.711e+02	-1.565e-01	0.19927	-0.7854319	4.322e-01	8.560e-01	4.711e+02	-5.139e-01	0.20246	-2.538e+00	1.113e-02	4.611e-02	4.711e+02	-7.370e-01	0.21337	-3.454e+00	5.525e-04	7.054e-03	4.711e+02	-5.547e-01	0.22152	-2.504e+00	1.227e-02	2.447e-02	4.711e+02
ENSGALG00000000817	1.079e+03	6.329e-01	0.34733	1.822e+00	6.844e-02	1.854e-01	1.079e+03	5.036e-01	0.34665	1.453e+00	1.463e-01	6.142e-01	1.079e+03	3.949e-01	0.34632	1.1402564	2.542e-01	1.000e+00	1.079e+03	1.287e-01	0.34614	3.717e-01	7.101e-01	1.000e+00	1.079e+03	-2.014e-01	0.34634	-0.5814896	5.609e-01	8.992e-01	1.079e+03	-8.178e-01	0.34731	-2.355e+00	1.854e-02	6.832e-02	1.079e+03	-4.342e-01	0.34978	-1.241e+00	2.144e-01	4.247e-01	1.079e+03	-2.040e+00	0.35631	-5.725e+00	1.036e-08	7.891e-08	1.079e+03
ENSGALG00000000818	6.226e+01	8.994e-01	0.57978	1.551e+00	1.208e-01	2.727e-01	6.226e+01	-8.275e-01	0.58016	-1.426e+00	1.538e-01	6.241e-01	6.226e+01	-9.899e-01	0.61249	-1.6162395	1.060e-01	1.000e+00	6.226e+01	-2.766e-01	0.64631	-4.280e-01	6.687e-01	1.000e+00	6.226e+01	-7.904e-01	0.71910	-1.0991448	2.717e-01	7.498e-01	6.226e+01	1.604e+00	0.71080	2.256e+00	2.406e-02	8.318e-02	6.226e+01	5.560e-01	0.64602	8.606e-01	3.895e-01	6.068e-01	6.226e+01	4.306e+00	0.59991	7.178e+00	7.076e-13	1.149e-11	6.226e+01
ENSGALG00000000820	3.877e+01	-4.526e-01	0.56306	-8.039e-01	4.214e-01	6.143e-01	3.877e+01	-5.447e-01	0.57878	-9.411e-01	3.467e-01	7.870e-01	3.877e+01	2.915e-01	0.58366	0.4994293	6.175e-01	1.000e+00	3.877e+01	7.667e-02	0.57777	1.327e-01	8.944e-01	1.000e+00	3.877e+01	1.321e-01	0.58198	0.2270004	8.204e-01	9.698e-01	3.877e+01	1.892e+00	0.56715	3.335e+00	8.525e-04	6.323e-03	3.877e+01	7.828e-02	0.55376	1.414e-01	8.876e-01	9.451e-01	3.877e+01	-2.472e+00	0.59309	-4.168e+00	3.076e-05	1.124e-04	3.877e+01
ENSGALG00000000824	5.480e+00	3.647e+00	1.43582	2.540e+00	1.109e-02	4.818e-02	5.480e+00	9.800e-01	0.87001	1.126e+00	2.600e-01	7.302e-01	5.480e+00	-1.093e+00	0.88212	-1.2389189	2.154e-01	1.000e+00	5.480e+00	2.370e-01	0.92313	2.567e-01	7.974e-01	1.000e+00	5.480e+00	-8.804e-01	1.01530	-0.8670878	3.859e-01	8.331e-01	5.480e+00	-1.278e+00	1.34341	-9.515e-01	3.413e-01	5.301e-01	5.480e+00	1.717e+00	1.37796	1.246e+00	2.128e-01	4.232e-01	5.480e+00	3.112e+00	1.00313	3.102e+00	1.920e-03	4.668e-03	5.480e+00
ENSGALG00000000830	2.658e+01	-4.350e-01	0.48968	-8.883e-01	3.744e-01	5.706e-01	2.658e+01	-7.020e-01	0.50534	-1.389e+00	1.648e-01	6.368e-01	2.658e+01	-2.060e-02	0.51617	-0.0399146	9.682e-01	1.000e+00	2.658e+01	-1.701e-01	0.52076	-3.267e-01	7.439e-01	1.000e+00	2.658e+01	-8.566e-02	0.53623	-0.1597386	8.731e-01	9.787e-01	2.658e+01	3.208e-01	0.54352	5.902e-01	5.550e-01	7.211e-01	2.658e+01	-4.446e-01	0.57932	-7.675e-01	4.428e-01	6.527e-01	2.658e+01	1.342e+00	0.56466	2.377e+00	1.746e-02	3.350e-02	2.658e+01
ENSGALG00000000835	6.278e+02	-6.316e-01	0.11199	-5.640e+00	1.701e-08	7.093e-07	6.278e+02	-1.474e-01	0.11384	-1.294e+00	1.955e-01	6.743e-01	6.278e+02	-1.617e-01	0.11488	-1.4075578	1.593e-01	1.000e+00	6.278e+02	-7.438e-02	0.11571	-6.428e-01	5.204e-01	1.000e+00	6.278e+02	-1.460e-01	0.11814	-1.2359612	2.165e-01	6.958e-01	6.278e+02	-2.257e-01	0.12228	-1.846e+00	6.493e-02	1.727e-01	6.278e+02	6.210e-01	0.12494	4.970e+00	6.687e-07	3.782e-05	6.278e+02	-1.910e-01	0.12324	-1.550e+00	1.211e-01	1.806e-01	6.278e+02
ENSGALG00000000836	7.404e+01	7.020e-01	0.38491	1.824e+00	6.818e-02	1.849e-01	7.404e+01	-8.473e-02	0.38165	-2.220e-01	8.243e-01	9.631e-01	7.404e+01	-6.956e-02	0.38290	-0.1816541	8.559e-01	1.000e+00	7.404e+01	-5.198e-01	0.38698	-1.343e+00	1.792e-01	1.000e+00	7.404e+01	6.663e-02	0.39324	0.1694415	8.654e-01	9.773e-01	7.404e+01	9.454e-02	0.39695	2.382e-01	8.118e-01	9.014e-01	7.404e+01	-4.980e-01	0.41616	-1.197e+00	2.314e-01	4.454e-01	7.404e+01	-1.067e+00	0.44545	-2.395e+00	1.663e-02	3.214e-02	7.404e+01
ENSGALG00000000838	2.285e+02	2.629e-02	0.19579	1.343e-01	8.932e-01	9.476e-01	2.285e+02	-4.268e-01	0.19760	-2.160e+00	3.077e-02	3.563e-01	2.285e+02	-2.877e-01	0.20063	-1.4338987	1.516e-01	1.000e+00	2.285e+02	-1.205e-01	0.20285	-5.938e-01	5.526e-01	1.000e+00	2.285e+02	-2.455e-01	0.20803	-1.1799707	2.380e-01	7.190e-01	2.285e+02	-5.265e-02	0.21443	-2.456e-01	8.060e-01	8.980e-01	2.285e+02	-1.363e-02	0.22484	-6.064e-02	9.516e-01	9.779e-01	2.285e+02	1.419e+00	0.21669	6.549e+00	5.790e-11	6.758e-10	2.285e+02
ENSGALG00000000839	9.127e+01	1.403e+00	0.34044	4.121e+00	3.770e-05	5.069e-04	9.127e+01	-7.076e-03	0.33092	-2.138e-02	9.829e-01	9.981e-01	9.127e+01	-1.708e-01	0.33219	-0.5142755	6.071e-01	1.000e+00	9.127e+01	3.198e-01	0.33171	9.642e-01	3.350e-01	1.000e+00	9.127e+01	-1.010e-01	0.33293	-0.3034669	7.615e-01	9.573e-01	9.127e+01	-1.296e+00	0.35000	-3.703e+00	2.128e-04	2.075e-03	9.127e+01	-2.359e+00	0.47803	-4.934e+00	8.047e-07	4.430e-05	9.127e+01	1.642e+00	0.49036	3.348e+00	8.149e-04	2.166e-03	9.127e+01
ENSGALG00000000843	1.415e+03	-3.249e-01	0.31365	-1.036e+00	3.002e-01	4.959e-01	1.415e+03	2.099e-01	0.31384	6.687e-01	5.037e-01	8.631e-01	1.415e+03	4.194e-01	0.31348	1.3377267	1.810e-01	1.000e+00	1.415e+03	1.438e-01	0.31309	4.593e-01	6.460e-01	1.000e+00	1.415e+03	3.698e-01	0.31307	1.1813671	2.375e-01	7.190e-01	1.415e+03	1.273e+00	0.31265	4.072e+00	4.653e-05	6.064e-04	1.415e+03	-6.450e-01	0.31290	-2.061e+00	3.927e-02	1.420e-01	1.415e+03	-1.100e+00	0.31396	-3.502e+00	4.615e-04	1.304e-03	1.415e+03
ENSGALG00000000845	1.954e+02	-1.391e-01	0.22984	-6.051e-01	5.451e-01	7.185e-01	1.954e+02	1.967e-02	0.23118	8.507e-02	9.322e-01	9.858e-01	1.954e+02	1.887e-01	0.23061	0.8182508	4.132e-01	1.000e+00	1.954e+02	3.037e-02	0.22947	1.324e-01	8.947e-01	1.000e+00	1.954e+02	-8.541e-02	0.23287	-0.3667643	7.138e-01	9.439e-01	1.954e+02	8.419e-01	0.23186	3.631e+00	2.823e-04	2.617e-03	1.954e+02	-6.247e-01	0.23882	-2.616e+00	8.906e-03	5.009e-02	1.954e+02	1.653e+00	0.23524	7.027e+00	2.104e-12	3.160e-11	1.954e+02
ENSGALG00000000847	7.223e+02	3.650e-01	0.18517	1.971e+00	4.870e-02	1.451e-01	7.223e+02	-1.830e-01	0.18506	-9.889e-01	3.227e-01	7.714e-01	7.223e+02	6.400e-03	0.18541	0.0345181	9.725e-01	1.000e+00	7.223e+02	5.454e-02	0.18537	2.942e-01	7.686e-01	1.000e+00	7.223e+02	-1.433e-01	0.18629	-0.7692901	4.417e-01	8.598e-01	7.223e+02	-8.720e-02	0.18783	-4.643e-01	6.425e-01	7.867e-01	7.223e+02	-2.047e-01	0.19154	-1.069e+00	2.851e-01	5.049e-01	7.223e+02	5.234e-01	0.19093	2.741e+00	6.119e-03	1.316e-02	7.223e+02
ENSGALG00000000848	9.360e+02	-2.128e-01	0.31649	-6.723e-01	5.014e-01	6.854e-01	9.360e+02	-9.260e-02	0.31674	-2.923e-01	7.700e-01	9.489e-01	9.360e+02	-4.099e-02	0.31690	-0.1293429	8.971e-01	1.000e+00	9.360e+02	-1.381e-01	0.31707	-4.356e-01	6.631e-01	1.000e+00	9.360e+02	-2.024e-02	0.31759	-0.0637437	9.492e-01	9.916e-01	9.360e+02	1.308e-01	0.31807	4.112e-01	6.809e-01	8.136e-01	9.360e+02	-4.081e-01	0.32021	-1.275e+00	2.025e-01	4.108e-01	9.360e+02	1.322e+00	0.31946	4.137e+00	3.514e-05	1.270e-04	9.360e+02
ENSGALG00000000853	5.263e+02	4.306e-01	0.16082	2.678e+00	7.412e-03	3.538e-02	5.263e+02	1.772e-01	0.15888	1.115e+00	2.648e-01	7.346e-01	5.263e+02	2.295e-01	0.15807	1.4516696	1.466e-01	1.000e+00	5.263e+02	3.159e-01	0.15670	2.016e+00	4.382e-02	7.392e-01	5.263e+02	3.749e-01	0.15615	2.4006682	1.637e-02	2.165e-01	5.263e+02	-6.659e-02	0.15683	-4.246e-01	6.712e-01	8.077e-01	5.263e+02	-6.411e-01	0.16334	-3.925e+00	8.667e-05	1.814e-03	5.263e+02	6.450e-01	0.16354	3.944e+00	8.014e-05	2.678e-04	5.263e+02
ENSGALG00000000855	1.281e+03	-7.491e-02	0.15379	-4.871e-01	6.262e-01	7.801e-01	1.281e+03	-1.880e-01	0.15432	-1.218e+00	2.231e-01	6.998e-01	1.281e+03	-4.626e-02	0.15482	-0.2988160	7.651e-01	1.000e+00	1.281e+03	8.284e-02	0.15482	5.351e-01	5.926e-01	1.000e+00	1.281e+03	6.269e-02	0.15537	0.4034917	6.866e-01	9.364e-01	1.281e+03	8.845e-01	0.15484	5.712e+00	1.114e-08	6.835e-07	1.281e+03	9.024e-01	0.15365	5.873e+00	4.274e-09	5.428e-07	1.281e+03	-5.065e-01	0.15326	-3.304e+00	9.516e-04	2.490e-03	1.281e+03
ENSGALG00000000856	5.058e+02	5.625e-02	0.10881	5.170e-01	6.052e-01	7.639e-01	5.058e+02	-3.431e-01	0.10977	-3.125e+00	1.776e-03	7.844e-02	5.058e+02	-2.475e-01	0.11150	-2.2192651	2.647e-02	6.006e-01	5.058e+02	-2.206e-01	0.11322	-1.948e+00	5.137e-02	7.688e-01	5.058e+02	-3.108e-01	0.11748	-2.6458413	8.149e-03	1.462e-01	5.058e+02	-1.416e-01	0.12284	-1.153e+00	2.490e-01	4.302e-01	5.058e+02	2.007e-01	0.12874	1.559e+00	1.190e-01	2.942e-01	5.058e+02	-7.588e-01	0.13455	-5.640e+00	1.705e-08	1.247e-07	5.058e+02
ENSGALG00000000857	1.035e+03	-2.604e-01	0.28340	-9.188e-01	3.582e-01	5.549e-01	1.035e+03	-5.437e-02	0.28369	-1.917e-01	8.480e-01	9.703e-01	1.035e+03	-9.732e-02	0.28389	-0.3428214	7.317e-01	1.000e+00	1.035e+03	-1.160e-02	0.28401	-4.084e-02	9.674e-01	1.000e+00	1.035e+03	1.458e-01	0.28428	0.5129482	6.080e-01	9.162e-01	1.035e+03	1.253e-01	0.28460	4.403e-01	6.598e-01	7.997e-01	1.035e+03	9.239e-01	0.28456	3.247e+00	1.168e-03	1.227e-02	1.035e+03	-1.235e+00	0.28503	-4.331e+00	1.482e-05	5.800e-05	1.035e+03
ENSGALG00000000862	9.014e+02	-2.919e-01	0.28383	-1.028e+00	3.038e-01	5.000e-01	9.014e+02	-1.986e-01	0.28435	-6.984e-01	4.849e-01	8.553e-01	9.014e+02	-3.341e-03	0.28462	-0.0117392	9.906e-01	1.000e+00	9.014e+02	1.345e-01	0.28453	4.726e-01	6.365e-01	1.000e+00	9.014e+02	3.141e-01	0.28455	1.1038097	2.697e-01	7.482e-01	9.014e+02	6.092e-01	0.28420	2.144e+00	3.207e-02	1.027e-01	9.014e+02	-2.483e-01	0.28482	-8.719e-01	3.833e-01	6.020e-01	9.014e+02	-8.759e-01	0.28620	-3.060e+00	2.211e-03	5.304e-03	9.014e+02
ENSGALG00000000863	1.675e+02	-9.743e-02	0.23230	-4.194e-01	6.749e-01	8.148e-01	1.675e+02	-5.040e-01	0.23475	-2.147e+00	3.179e-02	3.597e-01	1.675e+02	-3.387e-01	0.23830	-1.4214202	1.552e-01	1.000e+00	1.675e+02	-3.090e-01	0.24209	-1.276e+00	2.018e-01	1.000e+00	1.675e+02	-3.708e-01	0.25054	-1.4799667	1.389e-01	5.855e-01	1.675e+02	3.343e-01	0.25540	1.309e+00	1.906e-01	3.593e-01	1.675e+02	-1.253e-01	0.26437	-4.740e-01	6.355e-01	7.965e-01	1.675e+02	2.351e-01	0.26426	8.897e-01	3.736e-01	4.668e-01	1.675e+02
ENSGALG00000000864	6.587e+02	2.801e-02	0.16675	1.680e-01	8.666e-01	9.323e-01	6.587e+02	-5.623e-03	0.16692	-3.369e-02	9.731e-01	9.957e-01	6.587e+02	8.884e-02	0.16699	0.5320107	5.947e-01	1.000e+00	6.587e+02	1.595e-01	0.16653	9.576e-01	3.383e-01	1.000e+00	6.587e+02	1.806e-01	0.16677	1.0826768	2.790e-01	7.555e-01	6.587e+02	3.921e-01	0.16680	2.351e+00	1.873e-02	6.890e-02	6.587e+02	5.773e-02	0.16822	3.432e-01	7.315e-01	8.575e-01	6.587e+02	-4.198e-01	0.16927	-2.480e+00	1.313e-02	2.597e-02	6.587e+02
ENSGALG00000000866	3.967e+02	1.848e+00	0.31108	5.940e+00	2.845e-09	1.511e-07	3.967e+02	1.096e-01	0.30683	3.570e-01	7.211e-01	9.381e-01	3.967e+02	3.530e-01	0.30651	1.1518214	2.494e-01	1.000e+00	3.967e+02	-4.207e-01	0.30663	-1.372e+00	1.701e-01	1.000e+00	3.967e+02	-7.799e-01	0.30915	-2.5227825	1.164e-02	1.801e-01	3.967e+02	-7.763e-01	0.31498	-2.465e+00	1.371e-02	5.431e-02	3.967e+02	-3.789e-02	0.32363	-1.171e-01	9.068e-01	9.553e-01	3.967e+02	6.521e-01	0.32140	2.029e+00	4.248e-02	7.293e-02	3.967e+02
ENSGALG00000000868	4.381e+02	-1.061e-01	0.19825	-5.353e-01	5.924e-01	7.549e-01	4.381e+02	5.601e-01	0.19715	2.841e+00	4.494e-03	1.333e-01	4.381e+02	1.161e-01	0.19556	0.5934536	5.529e-01	1.000e+00	4.381e+02	1.669e-01	0.19494	8.561e-01	3.919e-01	1.000e+00	4.381e+02	3.403e-01	0.19481	1.7467459	8.068e-02	4.673e-01	4.381e+02	-1.653e-01	0.19590	-8.440e-01	3.987e-01	5.878e-01	4.381e+02	-4.050e-01	0.20193	-2.006e+00	4.489e-02	1.544e-01	4.381e+02	8.149e-01	0.20105	4.053e+00	5.048e-05	1.763e-04	4.381e+02
ENSGALG00000000870	2.353e+01	1.869e+00	0.52208	3.581e+00	3.425e-04	3.103e-03	2.353e+01	4.328e-02	0.47673	9.078e-02	9.277e-01	9.849e-01	2.353e+01	5.352e-02	0.47650	0.1123225	9.106e-01	1.000e+00	2.353e+01	-6.874e-01	0.48780	-1.409e+00	1.588e-01	1.000e+00	2.353e+01	-3.262e-01	0.51468	-0.6338439	5.262e-01	8.900e-01	2.353e+01	4.841e-02	0.53145	9.108e-02	9.274e-01	9.646e-01	2.353e+01	7.251e-01	0.53524	1.355e+00	1.755e-01	3.756e-01	2.353e+01	-1.433e-01	0.52914	-2.708e-01	7.865e-01	8.423e-01	2.353e+01
ENSGALG00000000871	1.091e+00	-1.684e+00	2.85248	-5.902e-01	5.550e-01	NA	1.091e+00	1.179e+00	2.91133	4.049e-01	6.855e-01	NA	1.091e+00	-2.066e+00	2.91133	-0.7097424	4.779e-01	NA	1.091e+00	0.000e+00	2.97664	0.000e+00	1.000e+00	1.000e+00	1.091e+00	0.000e+00	2.97664	0.0000000	1.000e+00	NA	1.091e+00	3.239e+00	2.82114	1.148e+00	2.509e-01	NA	1.091e+00	-1.563e+00	2.79390	-5.594e-01	5.759e-01	NA	1.091e+00	3.242e+00	2.73517	1.185e+00	2.359e-01	3.192e-01	1.091e+00
ENSGALG00000000875	3.676e+02	-1.412e-01	0.23613	-5.978e-01	5.500e-01	7.220e-01	3.676e+02	-2.323e-01	0.23717	-9.794e-01	3.274e-01	7.748e-01	3.676e+02	1.845e-01	0.23750	0.7768263	4.373e-01	1.000e+00	3.676e+02	-7.616e-02	0.23732	-3.209e-01	7.483e-01	1.000e+00	3.676e+02	-8.862e-02	0.23893	-0.3709178	7.107e-01	9.424e-01	3.676e+02	1.005e-01	0.24062	4.178e-01	6.761e-01	8.105e-01	3.676e+02	-5.192e-01	0.24775	-2.096e+00	3.611e-02	1.338e-01	3.676e+02	9.009e-01	0.24680	3.650e+00	2.620e-04	7.854e-04	3.676e+02
ENSGALG00000000881	2.990e+02	-1.035e+00	0.30389	-3.404e+00	6.630e-04	5.297e-03	2.990e+02	-1.052e-01	0.30768	-3.420e-01	7.324e-01	9.405e-01	2.990e+02	9.013e-03	0.30850	0.0292154	9.767e-01	1.000e+00	2.990e+02	4.771e-02	0.30842	1.547e-01	8.771e-01	1.000e+00	2.990e+02	5.128e-01	0.30801	1.6650378	9.591e-02	5.057e-01	2.990e+02	8.961e-01	0.30520	2.936e+00	3.324e-03	1.819e-02	2.990e+02	8.011e-01	0.30304	2.643e+00	8.206e-03	4.731e-02	2.990e+02	-6.332e-01	0.30280	-2.091e+00	3.653e-02	6.400e-02	2.990e+02
ENSGALG00000000883	1.252e+03	-7.230e-02	0.31099	-2.325e-01	8.162e-01	9.034e-01	1.252e+03	-2.791e-01	0.31121	-8.967e-01	3.699e-01	7.969e-01	1.252e+03	-1.932e-01	0.31150	-0.6201457	5.352e-01	1.000e+00	1.252e+03	-1.925e-01	0.31178	-6.175e-01	5.369e-01	1.000e+00	1.252e+03	-2.532e-01	0.31252	-0.8102671	4.178e-01	8.508e-01	1.252e+03	1.101e+00	0.31234	3.526e+00	4.225e-04	3.613e-03	1.252e+03	-4.576e-02	0.31229	-1.465e-01	8.835e-01	9.429e-01	1.252e+03	-6.288e-02	0.31241	-2.013e-01	8.405e-01	8.835e-01	1.252e+03
ENSGALG00000000884	9.342e+02	1.964e-01	0.32495	6.043e-01	5.457e-01	7.185e-01	9.342e+02	-4.465e-01	0.32515	-1.373e+00	1.697e-01	6.441e-01	9.342e+02	-7.790e-02	0.32548	-0.2393422	8.108e-01	1.000e+00	9.342e+02	8.558e-02	0.32550	2.629e-01	7.926e-01	1.000e+00	9.342e+02	-1.397e-01	0.32588	-0.4287837	6.681e-01	9.325e-01	9.342e+02	4.491e-01	0.32609	1.377e+00	1.685e-01	3.316e-01	9.342e+02	-5.877e-01	0.32765	-1.794e+00	7.286e-02	2.129e-01	9.342e+02	-1.707e+00	0.33240	-5.134e+00	2.838e-07	1.598e-06	9.342e+02
ENSGALG00000000887	9.814e+00	-2.291e-02	0.74164	-3.089e-02	9.754e-01	9.892e-01	9.814e+00	-4.599e-01	0.77131	-5.962e-01	5.510e-01	8.853e-01	9.814e+00	-1.772e-01	0.80667	-0.2196513	8.261e-01	1.000e+00	9.814e+00	3.117e-02	0.81892	3.806e-02	9.696e-01	1.000e+00	9.814e+00	1.748e+00	0.76592	2.2824528	2.246e-02	2.535e-01	9.814e+00	6.495e-02	0.70336	9.235e-02	9.264e-01	9.643e-01	9.814e+00	6.769e-01	0.70888	9.549e-01	3.396e-01	5.617e-01	9.814e+00	-4.269e-01	0.70441	-6.061e-01	5.444e-01	6.304e-01	9.814e+00
ENSGALG00000000891	8.322e+02	-2.929e-01	0.22565	-1.298e+00	1.942e-01	3.724e-01	8.322e+02	5.786e-01	0.22527	2.569e+00	1.021e-02	2.120e-01	8.322e+02	3.268e-01	0.22381	1.4602738	1.442e-01	1.000e+00	8.322e+02	5.493e-01	0.22260	2.468e+00	1.360e-02	5.186e-01	8.322e+02	5.409e-01	0.22187	2.4379515	1.477e-02	2.048e-01	8.322e+02	-1.166e-02	0.22194	-5.253e-02	9.581e-01	9.804e-01	8.322e+02	3.571e-01	0.22270	1.604e+00	1.088e-01	2.784e-01	8.322e+02	-1.206e+00	0.22413	-5.381e+00	7.420e-08	4.734e-07	8.322e+02
ENSGALG00000000892	6.693e-01	-1.421e+00	2.79295	-5.088e-01	6.109e-01	NA	6.693e-01	-1.658e+00	2.96070	-5.599e-01	5.756e-01	NA	6.693e-01	0.000e+00	3.02074	0.0000000	1.000e+00	NA	6.693e-01	0.000e+00	3.02074	0.000e+00	1.000e+00	1.000e+00	6.693e-01	0.000e+00	3.02074	0.0000000	1.000e+00	NA	6.693e-01	2.204e+00	2.94693	7.477e-01	4.546e-01	NA	6.693e-01	-2.222e-01	2.90867	-7.638e-02	9.391e-01	NA	6.693e-01	1.491e+00	2.81995	5.286e-01	5.971e-01	NA	6.693e-01
ENSGALG00000000893	4.145e+01	-2.805e+00	0.65083	-4.311e+00	1.628e-05	2.508e-04	4.145e+01	-5.904e-02	0.76945	-7.673e-02	9.388e-01	9.880e-01	4.145e+01	-7.317e-01	0.84815	-0.8627256	3.883e-01	1.000e+00	4.145e+01	1.247e+00	0.81633	1.528e+00	1.265e-01	9.758e-01	4.145e+01	3.710e-01	0.71602	0.5181382	6.044e-01	9.149e-01	4.145e+01	3.752e-01	0.70161	5.348e-01	5.928e-01	7.503e-01	4.145e+01	1.743e+00	0.64496	2.703e+00	6.876e-03	4.209e-02	4.145e+01	3.663e+00	0.54659	6.701e+00	2.070e-11	2.633e-10	4.145e+01
ENSGALG00000000895	1.560e+03	-1.926e-01	0.20266	-9.506e-01	3.418e-01	5.396e-01	1.560e+03	-8.203e-02	0.20288	-4.043e-01	6.860e-01	9.295e-01	1.560e+03	-9.116e-02	0.20305	-0.4489424	6.535e-01	1.000e+00	1.560e+03	-2.957e-02	0.20316	-1.455e-01	8.843e-01	1.000e+00	1.560e+03	-8.552e-02	0.20361	-0.4200444	6.745e-01	9.344e-01	1.560e+03	-5.801e-02	0.20430	-2.839e-01	7.765e-01	8.810e-01	1.560e+03	1.281e-01	0.20554	6.235e-01	5.330e-01	7.237e-01	1.560e+03	6.919e-01	0.20483	3.378e+00	7.309e-04	1.965e-03	1.560e+03
ENSGALG00000000901	4.355e+00	-2.744e+00	1.01155	-2.713e+00	6.677e-03	3.266e-02	4.355e+00	-1.191e+00	1.42230	-8.374e-01	4.024e-01	8.142e-01	4.355e+00	1.198e+00	1.42813	0.8385993	4.017e-01	NA	4.355e+00	-1.253e-01	1.22551	-1.023e-01	9.185e-01	1.000e+00	4.355e+00	-1.035e-01	1.33363	-0.0776005	9.381e-01	9.901e-01	4.355e+00	-3.609e-01	1.48984	-2.423e-01	8.086e-01	8.995e-01	4.355e+00	1.866e+00	1.39396	1.339e+00	1.807e-01	3.826e-01	4.355e+00	2.902e+00	1.00801	2.879e+00	3.992e-03	8.978e-03	4.355e+00
ENSGALG00000000902	5.585e+01	1.865e-01	0.41634	4.481e-01	6.541e-01	7.985e-01	5.585e+01	3.808e-02	0.41555	9.164e-02	9.270e-01	9.849e-01	5.585e+01	1.377e-02	0.41589	0.0331041	9.736e-01	1.000e+00	5.585e+01	-2.080e-01	0.41739	-4.983e-01	6.183e-01	1.000e+00	5.585e+01	-7.655e-01	0.43036	-1.7787346	7.528e-02	4.546e-01	5.585e+01	-8.199e-01	0.46200	-1.775e+00	7.594e-02	1.932e-01	5.585e+01	-8.447e-01	0.54054	-1.563e+00	1.181e-01	2.930e-01	5.585e+01	1.625e+00	0.52787	3.079e+00	2.077e-03	5.014e-03	5.585e+01
ENSGALG00000000903	1.178e+03	4.960e-02	0.11338	4.374e-01	6.618e-01	8.040e-01	1.178e+03	4.600e-02	0.11339	4.057e-01	6.849e-01	9.295e-01	1.178e+03	-4.479e-03	0.11352	-0.0394540	9.685e-01	1.000e+00	1.178e+03	1.824e-01	0.11325	1.611e+00	1.073e-01	9.444e-01	1.178e+03	-1.222e-01	0.11413	-1.0706693	2.843e-01	7.590e-01	1.178e+03	-1.869e-02	0.11584	-1.613e-01	8.719e-01	9.371e-01	1.178e+03	2.694e-01	0.11805	2.282e+00	2.246e-02	9.591e-02	1.178e+03	1.701e+00	0.11488	1.480e+01	1.367e-49	5.283e-47	1.178e+03
ENSGALG00000000905	3.192e+03	-5.261e-01	0.21373	-2.461e+00	1.384e-02	5.709e-02	3.192e+03	3.422e-01	0.21381	1.601e+00	1.095e-01	5.656e-01	3.192e+03	-2.175e-02	0.21375	-0.1017740	9.189e-01	1.000e+00	3.192e+03	-2.385e-02	0.21378	-1.116e-01	9.112e-01	1.000e+00	3.192e+03	1.104e-01	0.21390	0.5161883	6.057e-01	9.154e-01	3.192e+03	1.706e-01	0.21402	7.970e-01	4.255e-01	6.125e-01	3.192e+03	5.269e-01	0.21416	2.460e+00	1.389e-02	6.887e-02	3.192e+03	-6.357e-01	0.21424	-2.967e+00	3.008e-03	6.974e-03	3.192e+03
ENSGALG00000000906	1.409e+02	1.329e+00	0.54651	2.432e+00	1.502e-02	6.079e-02	1.409e+02	2.530e-01	0.54136	4.673e-01	6.403e-01	9.163e-01	1.409e+02	3.463e-01	0.54060	0.6404887	5.219e-01	1.000e+00	1.409e+02	-2.879e-01	0.54054	-5.327e-01	5.942e-01	1.000e+00	1.409e+02	-4.267e-01	0.54267	-0.7862789	4.317e-01	8.558e-01	1.409e+02	-1.563e+00	0.55398	-2.821e+00	4.792e-03	2.408e-02	1.409e+02	-1.033e+00	0.59039	-1.750e+00	8.019e-02	2.276e-01	1.409e+02	2.598e-01	0.60389	4.302e-01	6.671e-01	7.414e-01	1.409e+02
ENSGALG00000000907	4.814e+03	-3.835e-01	0.19911	-1.926e+00	5.412e-02	1.568e-01	4.814e+03	-4.830e-02	0.19925	-2.424e-01	8.085e-01	9.601e-01	4.814e+03	-3.058e-02	0.19930	-0.1534620	8.780e-01	1.000e+00	4.814e+03	1.329e-01	0.19928	6.668e-01	5.049e-01	1.000e+00	4.814e+03	1.382e-01	0.19933	0.6933447	4.881e-01	8.743e-01	4.814e+03	4.776e-01	0.19932	2.396e+00	1.656e-02	6.264e-02	4.814e+03	6.156e-01	0.19927	3.089e+00	2.007e-03	1.783e-02	4.814e+03	-3.044e-01	0.19922	-1.528e+00	1.266e-01	1.875e-01	4.814e+03
ENSGALG00000000908	4.812e+02	3.566e-01	0.29137	1.224e+00	2.210e-01	4.044e-01	4.812e+02	-6.706e-02	0.29107	-2.304e-01	8.178e-01	9.619e-01	4.812e+02	1.782e-01	0.29108	0.6122327	5.404e-01	1.000e+00	4.812e+02	1.118e-01	0.29074	3.844e-01	7.007e-01	1.000e+00	4.812e+02	1.137e-01	0.29104	0.3905442	6.961e-01	9.385e-01	4.812e+02	-4.950e-01	0.29274	-1.691e+00	9.086e-02	2.189e-01	4.812e+02	-3.812e-02	0.29648	-1.286e-01	8.977e-01	9.504e-01	4.812e+02	-3.735e-01	0.29783	-1.254e+00	2.098e-01	2.890e-01	4.812e+02
ENSGALG00000000909	5.604e+00	-9.157e-01	0.75443	-1.214e+00	2.248e-01	4.097e-01	5.604e+00	1.123e+00	0.75152	1.494e+00	1.353e-01	6.007e-01	5.604e+00	-4.637e-01	0.73019	-0.6350058	5.254e-01	1.000e+00	5.604e+00	-5.376e-01	0.76776	-7.002e-01	4.838e-01	1.000e+00	5.604e+00	6.648e-01	0.77934	0.8530183	3.936e-01	8.383e-01	5.604e+00	-2.448e+00	1.01229	-2.418e+00	1.561e-02	5.991e-02	5.604e+00	-1.310e+00	1.46262	-8.957e-01	3.704e-01	5.899e-01	5.604e+00	4.727e-01	1.63320	2.894e-01	7.723e-01	8.313e-01	5.604e+00
ENSGALG00000000911	8.325e+00	-1.205e+00	1.74425	-6.909e-01	4.896e-01	6.756e-01	8.325e+00	-1.612e+00	2.04207	-7.896e-01	4.298e-01	8.253e-01	8.325e+00	-1.106e+00	2.23897	-0.4941259	6.212e-01	1.000e+00	8.325e+00	2.560e+00	2.08772	1.226e+00	2.202e-01	1.000e+00	8.325e+00	1.947e+00	1.79042	1.0877019	2.767e-01	7.543e-01	8.325e+00	1.986e+00	1.59526	1.245e+00	2.131e-01	3.880e-01	8.325e+00	-2.329e+00	1.69202	-1.376e+00	1.687e-01	3.667e-01	8.325e+00	4.404e+00	1.67589	2.628e+00	8.587e-03	1.780e-02	8.325e+00
ENSGALG00000000913	1.524e+03	5.496e-01	0.23876	2.302e+00	2.135e-02	7.919e-02	1.524e+03	3.779e-01	0.23772	1.590e+00	1.119e-01	5.679e-01	1.524e+03	3.661e-01	0.23723	1.5431118	1.228e-01	1.000e+00	1.524e+03	4.692e-01	0.23668	1.983e+00	4.741e-02	7.595e-01	1.524e+03	6.372e-01	0.23634	2.6962221	7.013e-03	1.325e-01	1.524e+03	1.630e-04	0.23634	6.899e-04	9.994e-01	1.000e+00	1.524e+03	-4.361e-01	0.23749	-1.836e+00	6.634e-02	1.999e-01	1.524e+03	3.671e-01	0.23756	1.545e+00	1.223e-01	1.822e-01	1.524e+03
ENSGALG00000000914	4.464e-01	-1.313e+00	3.27278	-4.011e-01	6.883e-01	NA	4.464e-01	-1.250e+00	3.43349	-3.641e-01	7.158e-01	NA	4.464e-01	-1.149e-01	3.52706	-0.0325688	9.740e-01	NA	4.464e-01	1.650e-01	3.52706	4.678e-02	9.627e-01	NA	4.464e-01	-6.629e-01	3.53208	-0.1876922	8.511e-01	NA	4.464e-01	0.000e+00	3.53208	0.000e+00	1.000e+00	NA	4.464e-01	1.789e+00	3.50015	5.110e-01	6.094e-01	NA	4.464e-01	-1.652e+00	3.50015	-4.721e-01	6.369e-01	NA	4.464e-01
ENSGALG00000000918	3.231e+01	1.170e+00	0.39571	2.956e+00	3.117e-03	1.816e-02	3.231e+01	4.461e-01	0.36879	1.210e+00	2.264e-01	7.024e-01	3.231e+01	-2.870e-01	0.36742	-0.7811815	4.347e-01	1.000e+00	3.231e+01	2.070e-01	0.36870	5.615e-01	5.745e-01	1.000e+00	3.231e+01	3.055e-01	0.36967	0.8264388	4.086e-01	8.456e-01	3.231e+01	-1.465e+00	0.41182	-3.557e+00	3.757e-04	3.287e-03	3.231e+01	-3.715e-01	0.49861	-7.451e-01	4.562e-01	6.639e-01	3.231e+01	-1.402e+00	0.59255	-2.367e+00	1.794e-02	3.430e-02	3.231e+01
ENSGALG00000000919	1.160e+00	1.299e+00	1.98350	6.549e-01	5.125e-01	NA	1.160e+00	-1.218e+00	1.98352	-6.139e-01	5.393e-01	NA	1.160e+00	1.800e+00	1.93080	0.9321752	3.512e-01	NA	1.160e+00	-2.712e+00	1.93080	-1.404e+00	1.602e-01	1.000e+00	1.160e+00	1.261e+00	2.14623	0.5873745	5.570e-01	NA	1.160e+00	2.978e+00	1.87454	1.589e+00	1.122e-01	NA	1.160e+00	-5.483e-02	1.61287	-3.400e-02	9.729e-01	NA	1.160e+00	-1.081e+00	1.73205	-6.240e-01	5.327e-01	6.197e-01	1.160e+00
ENSGALG00000000920	1.375e+02	6.223e-01	0.37208	1.673e+00	9.442e-02	2.304e-01	1.375e+02	2.284e-01	0.36903	6.190e-01	5.359e-01	8.779e-01	1.375e+02	3.992e-01	0.36770	1.0855411	2.777e-01	1.000e+00	1.375e+02	-2.048e-01	0.36724	-5.577e-01	5.770e-01	1.000e+00	1.375e+02	-8.231e-02	0.36935	-0.2228571	8.236e-01	9.704e-01	1.375e+02	-9.692e-01	0.37766	-2.566e+00	1.028e-02	4.343e-02	1.375e+02	-4.902e-01	0.39879	-1.229e+00	2.190e-01	4.313e-01	1.375e+02	-2.138e+00	0.45788	-4.670e+00	3.016e-06	1.360e-05	1.375e+02
ENSGALG00000000927	6.825e+02	6.520e-01	0.37400	1.743e+00	8.129e-02	2.080e-01	6.825e+02	-5.405e-02	0.37358	-1.447e-01	8.850e-01	9.785e-01	6.825e+02	5.028e-02	0.37366	0.1345739	8.929e-01	1.000e+00	6.825e+02	2.051e-01	0.37352	5.491e-01	5.829e-01	1.000e+00	6.825e+02	2.404e-01	0.37352	0.6437039	5.198e-01	8.877e-01	6.825e+02	-1.474e+00	0.37574	-3.922e+00	8.792e-05	1.011e-03	6.825e+02	-1.165e+00	0.38583	-3.020e+00	2.526e-03	2.081e-02	6.825e+02	2.023e+00	0.38456	5.259e+00	1.446e-07	8.669e-07	6.825e+02
ENSGALG00000000934	1.346e+02	7.961e-03	0.34148	2.331e-02	9.814e-01	9.924e-01	1.346e+02	-4.572e-01	0.34457	-1.327e+00	1.845e-01	6.639e-01	1.346e+02	-1.720e-01	0.34863	-0.4933997	6.217e-01	1.000e+00	1.346e+02	-1.138e-02	0.35025	-3.250e-02	9.741e-01	1.000e+00	1.346e+02	1.112e-01	0.35306	0.3150523	7.527e-01	9.563e-01	1.346e+02	6.574e-01	0.35168	1.869e+00	6.159e-02	1.662e-01	1.346e+02	6.181e-01	0.34929	1.770e+00	7.678e-02	2.207e-01	1.346e+02	7.074e-01	0.34353	2.059e+00	3.947e-02	6.846e-02	1.346e+02
ENSGALG00000000943	4.502e+02	4.678e-01	0.31943	1.464e+00	1.431e-01	3.050e-01	4.502e+02	-8.903e-02	0.31903	-2.790e-01	7.802e-01	9.524e-01	4.502e+02	-1.358e-01	0.31944	-0.4249737	6.709e-01	1.000e+00	4.502e+02	-2.880e-01	0.32014	-8.998e-01	3.683e-01	1.000e+00	4.502e+02	-4.216e-01	0.32246	-1.3074929	1.910e-01	6.634e-01	4.502e+02	4.870e-01	0.32357	1.505e+00	1.323e-01	2.827e-01	4.502e+02	3.349e-03	0.32530	1.030e-02	9.918e-01	9.976e-01	4.502e+02	1.059e+00	0.32349	3.272e+00	1.067e-03	2.760e-03	4.502e+02
ENSGALG00000000944	1.015e+03	-2.529e-01	0.27347	-9.247e-01	3.551e-01	5.521e-01	1.015e+03	5.023e-01	0.27334	1.837e+00	6.614e-02	4.724e-01	1.015e+03	1.231e-01	0.27291	0.4509481	6.520e-01	1.000e+00	1.015e+03	2.208e-01	0.27267	8.097e-01	4.181e-01	1.000e+00	1.015e+03	2.662e-01	0.27266	0.9764683	3.288e-01	7.908e-01	1.015e+03	3.857e-02	0.27289	1.414e-01	8.876e-01	9.466e-01	1.015e+03	2.769e-01	0.27352	1.012e+00	3.114e-01	5.327e-01	1.015e+03	-1.588e+00	0.27549	-5.763e+00	8.271e-09	6.435e-08	1.015e+03
ENSGALG00000000946	1.356e+03	2.412e-01	0.32986	7.314e-01	4.646e-01	6.544e-01	1.356e+03	4.215e-01	0.32940	1.280e+00	2.007e-01	6.788e-01	1.356e+03	5.824e-02	0.32917	0.1769210	8.596e-01	1.000e+00	1.356e+03	1.256e-01	0.32909	3.817e-01	7.027e-01	1.000e+00	1.356e+03	4.975e-01	0.32900	1.5120625	1.305e-01	5.712e-01	1.356e+03	4.235e-01	0.32883	1.288e+00	1.978e-01	3.687e-01	1.356e+03	8.403e-01	0.32871	2.556e+00	1.058e-02	5.677e-02	1.356e+03	-2.164e+00	0.32973	-6.563e+00	5.275e-11	6.184e-10	1.356e+03
ENSGALG00000000949	5.913e+02	-2.747e+00	0.61784	-4.447e+00	8.725e-06	1.485e-04	5.913e+02	-5.248e-01	0.63077	-8.320e-01	4.054e-01	8.149e-01	5.913e+02	1.352e-01	0.63428	0.2130900	8.313e-01	1.000e+00	5.913e+02	8.935e-01	0.62725	1.424e+00	1.543e-01	1.000e+00	5.913e+02	6.968e-01	0.62071	1.1225235	2.616e-01	7.404e-01	5.913e+02	3.515e+00	0.61401	5.725e+00	1.032e-08	6.440e-07	5.913e+02	-8.898e-01	0.61025	-1.458e+00	1.448e-01	3.326e-01	5.913e+02	2.075e+00	0.60992	3.401e+00	6.706e-04	1.822e-03	5.913e+02
ENSGALG00000000950	8.515e+02	3.239e-01	0.30481	1.062e+00	2.880e-01	4.830e-01	8.515e+02	1.890e-01	0.30451	6.205e-01	5.349e-01	8.778e-01	8.515e+02	3.832e-01	0.30426	1.2594319	2.079e-01	1.000e+00	8.515e+02	-1.480e-01	0.30414	-4.867e-01	6.265e-01	1.000e+00	8.515e+02	-3.907e-01	0.30472	-1.2821974	1.998e-01	6.756e-01	8.515e+02	-1.068e+00	0.30714	-3.477e+00	5.069e-04	4.198e-03	8.515e+02	1.120e-02	0.31131	3.597e-02	9.713e-01	9.872e-01	8.515e+02	-7.624e-01	0.31403	-2.428e+00	1.520e-02	2.960e-02	8.515e+02
ENSGALG00000000955	3.275e+02	5.321e-02	0.11374	4.679e-01	6.399e-01	7.898e-01	3.275e+02	7.159e-02	0.11351	6.307e-01	5.283e-01	8.757e-01	3.275e+02	1.318e-04	0.11366	0.0011596	9.991e-01	1.000e+00	3.275e+02	-1.419e-01	0.11486	-1.235e+00	2.168e-01	1.000e+00	3.275e+02	7.139e-02	0.11842	0.6028622	5.466e-01	8.938e-01	3.275e+02	3.554e-01	0.11921	2.981e+00	2.870e-03	1.618e-02	3.275e+02	1.978e-01	0.12180	1.624e+00	1.045e-01	2.709e-01	3.275e+02	3.872e-01	0.11900	3.254e+00	1.138e-03	2.923e-03	3.275e+02
ENSGALG00000000962	2.396e+02	-8.333e-02	0.21187	-3.933e-01	6.941e-01	8.280e-01	2.396e+02	6.852e-03	0.21258	3.223e-02	9.743e-01	9.957e-01	2.396e+02	1.286e-01	0.21250	0.6052711	5.450e-01	1.000e+00	2.396e+02	6.884e-03	0.21210	3.246e-02	9.741e-01	1.000e+00	2.396e+02	-5.998e-02	0.21435	-0.2798387	7.796e-01	9.612e-01	2.396e+02	-2.261e-01	0.21901	-1.032e+00	3.020e-01	4.892e-01	2.396e+02	3.465e-01	0.22454	1.543e+00	1.228e-01	2.995e-01	2.396e+02	4.628e-01	0.22057	2.098e+00	3.588e-02	6.301e-02	2.396e+02
ENSGALG00000000966	2.299e+02	6.365e-01	0.31046	2.050e+00	4.036e-02	1.267e-01	2.299e+02	2.508e-01	0.30856	8.130e-01	4.162e-01	8.201e-01	2.299e+02	2.221e-03	0.30832	0.0072027	9.943e-01	1.000e+00	2.299e+02	-2.950e-01	0.30900	-9.548e-01	3.397e-01	1.000e+00	2.299e+02	-6.447e-02	0.31083	-0.2074298	8.357e-01	9.730e-01	2.299e+02	-9.480e-01	0.31737	-2.987e+00	2.818e-03	1.597e-02	2.299e+02	-9.453e-01	0.34126	-2.770e+00	5.603e-03	3.622e-02	2.299e+02	-3.405e-01	0.35518	-9.585e-01	3.378e-01	4.298e-01	2.299e+02
ENSGALG00000000972	7.873e+02	4.013e-01	0.15828	2.535e+00	1.123e-02	4.856e-02	7.873e+02	2.259e-01	0.15735	1.435e+00	1.512e-01	6.211e-01	7.873e+02	3.359e-01	0.15682	2.1417395	3.221e-02	6.540e-01	7.873e+02	3.225e-02	0.15637	2.062e-01	8.366e-01	1.000e+00	7.873e+02	-2.712e-01	0.15718	-1.7252285	8.449e-02	4.768e-01	7.873e+02	-8.908e-01	0.16080	-5.540e+00	3.027e-08	1.605e-06	7.873e+02	-4.089e-01	0.17006	-2.404e+00	1.621e-02	7.674e-02	7.873e+02	-3.599e-01	0.17447	-2.063e+00	3.911e-02	6.797e-02	7.873e+02
ENSGALG00000000975	1.899e+02	6.156e-01	0.19151	3.215e+00	1.307e-03	9.184e-03	1.899e+02	6.432e-02	0.18822	3.417e-01	7.326e-01	9.405e-01	1.899e+02	1.822e-01	0.18770	0.9706976	3.317e-01	1.000e+00	1.899e+02	-3.148e-01	0.18855	-1.670e+00	9.501e-02	9.141e-01	1.899e+02	-6.893e-01	0.19774	-3.4857115	4.908e-04	2.545e-02	1.899e+02	-5.293e-01	0.21392	-2.474e+00	1.336e-02	5.317e-02	1.899e+02	9.559e-01	0.21885	4.368e+00	1.254e-05	3.989e-04	1.899e+02	3.852e-01	0.20616	1.869e+00	6.167e-02	1.013e-01	1.899e+02
ENSGALG00000000977	5.972e+02	-9.371e-02	0.10884	-8.609e-01	3.893e-01	5.839e-01	5.972e+02	-4.767e-02	0.10958	-4.350e-01	6.636e-01	9.225e-01	5.972e+02	1.972e-01	0.10939	1.8024311	7.148e-02	9.051e-01	5.972e+02	4.835e-02	0.10864	4.450e-01	6.563e-01	1.000e+00	5.972e+02	7.906e-02	0.10975	0.7203148	4.713e-01	8.729e-01	5.972e+02	-2.458e-03	0.11171	-2.200e-02	9.824e-01	9.929e-01	5.972e+02	-1.187e-01	0.11731	-1.012e+00	3.116e-01	5.328e-01	5.972e+02	8.197e-01	0.11531	7.109e+00	1.167e-12	1.811e-11	5.972e+02
ENSGALG00000000978	3.167e+02	3.834e-01	0.29453	1.302e+00	1.930e-01	3.709e-01	3.167e+02	2.511e-02	0.29385	8.546e-02	9.319e-01	9.858e-01	3.167e+02	-8.602e-02	0.29418	-0.2924175	7.700e-01	1.000e+00	3.167e+02	4.462e-02	0.29434	1.516e-01	8.795e-01	1.000e+00	3.167e+02	-5.896e-02	0.29540	-0.1995793	8.418e-01	9.741e-01	3.167e+02	-3.343e-01	0.29828	-1.121e+00	2.624e-01	4.456e-01	3.167e+02	-4.896e-02	0.30415	-1.610e-01	8.721e-01	9.382e-01	3.167e+02	6.566e-01	0.30239	2.171e+00	2.991e-02	5.381e-02	3.167e+02
ENSGALG00000000988	1.635e+03	-5.911e-01	0.11541	-5.121e+00	3.034e-07	8.754e-06	1.635e+03	-1.386e-01	0.11599	-1.195e+00	2.322e-01	7.071e-01	1.635e+03	-2.394e-01	0.11640	-2.0569192	3.969e-02	7.138e-01	1.635e+03	-3.279e-01	0.11706	-2.801e+00	5.088e-03	3.537e-01	1.635e+03	-3.079e-01	0.11861	-2.5963635	9.422e-03	1.597e-01	1.635e+03	-2.570e-01	0.12074	-2.128e+00	3.333e-02	1.057e-01	1.635e+03	4.517e-01	0.12254	3.686e+00	2.276e-04	3.633e-03	1.635e+03	2.234e-01	0.12139	1.840e+00	6.571e-02	1.070e-01	1.635e+03
ENSGALG00000000990	7.556e+03	-3.541e-01	0.16844	-2.102e+00	3.553e-02	1.156e-01	7.556e+03	6.941e-02	0.16851	4.119e-01	6.804e-01	9.281e-01	7.556e+03	1.654e-01	0.16849	0.9816400	3.263e-01	1.000e+00	7.556e+03	1.067e-01	0.16846	6.336e-01	5.263e-01	1.000e+00	7.556e+03	7.411e-02	0.16849	0.4398359	6.601e-01	9.295e-01	7.556e+03	-4.313e-01	0.16866	-2.557e+00	1.055e-02	4.431e-02	7.556e+03	-3.761e-01	0.16919	-2.223e+00	2.622e-02	1.069e-01	7.556e+03	-7.797e-01	0.16974	-4.593e+00	4.362e-06	1.903e-05	7.556e+03
ENSGALG00000000991	7.677e+02	5.702e-02	0.15692	3.634e-01	7.163e-01	8.423e-01	7.677e+02	2.061e-01	0.15665	1.316e+00	1.882e-01	6.674e-01	7.677e+02	6.111e-02	0.15643	0.3906537	6.961e-01	1.000e+00	7.677e+02	3.465e-02	0.15634	2.216e-01	8.246e-01	1.000e+00	7.677e+02	9.129e-02	0.15685	0.5819778	5.606e-01	8.992e-01	7.677e+02	-4.066e-01	0.15873	-2.562e+00	1.041e-02	4.383e-02	7.677e+02	2.457e-01	0.16167	1.520e+00	1.286e-01	3.083e-01	7.677e+02	-7.545e-01	0.16364	-4.610e+00	4.018e-06	1.767e-05	7.677e+02
ENSGALG00000000993	2.492e+03	1.959e-01	0.30894	6.342e-01	5.260e-01	7.032e-01	2.492e+03	-1.245e-01	0.30894	-4.031e-01	6.869e-01	9.295e-01	2.492e+03	1.971e-01	0.30895	0.6379790	5.235e-01	1.000e+00	2.492e+03	1.540e-01	0.30880	4.987e-01	6.180e-01	1.000e+00	2.492e+03	2.399e-01	0.30882	0.7767376	4.373e-01	8.586e-01	2.492e+03	1.344e+00	0.30852	4.356e+00	1.327e-05	2.205e-04	2.492e+03	1.441e-01	0.30834	4.673e-01	6.403e-01	7.997e-01	2.492e+03	-5.122e-01	0.30850	-1.660e+00	9.685e-02	1.490e-01	2.492e+03
ENSGALG00000000994	5.455e+00	-4.445e-02	0.83279	-5.337e-02	9.574e-01	9.806e-01	5.455e+00	-6.398e-01	0.86626	-7.386e-01	4.602e-01	8.421e-01	5.455e+00	1.818e-01	0.88646	0.2050384	8.375e-01	NA	5.455e+00	-1.085e+00	0.95567	-1.136e+00	2.560e-01	1.000e+00	5.455e+00	-1.135e-01	1.07453	-0.1055924	9.159e-01	9.855e-01	5.455e+00	1.215e+00	1.03378	1.175e+00	2.399e-01	4.208e-01	5.455e+00	1.768e+00	0.89546	1.975e+00	4.831e-02	1.620e-01	5.455e+00	-2.655e+00	0.99131	-2.678e+00	7.405e-03	1.562e-02	5.455e+00
ENSGALG00000000996	1.043e+03	-1.444e-02	0.36262	-3.982e-02	9.682e-01	9.865e-01	1.043e+03	-2.960e-01	0.36297	-8.156e-01	4.147e-01	8.197e-01	1.043e+03	1.372e-01	0.36318	0.3777071	7.056e-01	1.000e+00	1.043e+03	5.919e-03	0.36308	1.630e-02	9.870e-01	1.000e+00	1.043e+03	2.047e-01	0.36330	0.5634944	5.731e-01	9.022e-01	1.043e+03	9.510e-01	0.36287	2.621e+00	8.776e-03	3.858e-02	1.043e+03	1.010e+00	0.36220	2.788e+00	5.308e-03	3.506e-02	1.043e+03	-1.276e+00	0.36243	-3.520e+00	4.318e-04	1.228e-03	1.043e+03
ENSGALG00000000997	3.800e+02	2.644e-01	0.17835	1.483e+00	1.381e-01	2.981e-01	3.800e+02	-1.024e-03	0.17794	-5.757e-03	9.954e-01	9.997e-01	3.800e+02	-1.246e-02	0.17821	-0.0699442	9.442e-01	1.000e+00	3.800e+02	-2.241e-01	0.17892	-1.252e+00	2.104e-01	1.000e+00	3.800e+02	2.617e-02	0.18072	0.1447952	8.849e-01	9.804e-01	3.800e+02	-2.949e-01	0.18390	-1.604e+00	1.088e-01	2.459e-01	3.800e+02	-3.702e-01	0.19330	-1.915e+00	5.547e-02	1.779e-01	3.800e+02	-8.241e-01	0.20276	-4.064e+00	4.819e-05	1.693e-04	3.800e+02
ENSGALG00000000998	8.295e+02	5.079e-02	0.20641	2.461e-01	8.056e-01	8.973e-01	8.295e+02	-3.907e-02	0.20652	-1.892e-01	8.499e-01	9.705e-01	8.295e+02	-1.735e-01	0.20706	-0.8381423	4.020e-01	1.000e+00	8.295e+02	2.111e-01	0.20692	1.020e+00	3.076e-01	1.000e+00	8.295e+02	3.834e-01	0.20653	1.8565061	6.338e-02	4.213e-01	8.295e+02	1.009e+00	0.20532	4.915e+00	8.859e-07	2.465e-05	8.295e+02	4.782e-01	0.20448	2.339e+00	1.935e-02	8.648e-02	8.295e+02	-6.691e-01	0.20510	-3.262e+00	1.106e-03	2.849e-03	8.295e+02
ENSGALG00000000999	1.826e+02	-1.591e-02	0.28389	-5.605e-02	9.553e-01	9.796e-01	1.826e+02	-9.738e-02	0.28453	-3.422e-01	7.322e-01	9.405e-01	1.826e+02	-4.122e-01	0.28653	-1.4387574	1.502e-01	1.000e+00	1.826e+02	-5.728e-01	0.29127	-1.967e+00	4.923e-02	7.615e-01	1.826e+02	-4.031e-01	0.30058	-1.3410350	1.799e-01	6.463e-01	1.826e+02	7.782e-01	0.30190	2.578e+00	9.950e-03	4.238e-02	1.826e+02	5.786e-01	0.29844	1.939e+00	5.254e-02	1.714e-01	1.826e+02	1.068e-01	0.29490	3.621e-01	7.173e-01	7.866e-01	1.826e+02
ENSGALG00000001000	6.791e+04	-5.580e-01	0.30571	-1.825e+00	6.798e-02	1.847e-01	6.791e+04	1.206e-01	0.30574	3.945e-01	6.932e-01	9.317e-01	6.791e+04	2.320e-01	0.30573	0.7588421	4.479e-01	1.000e+00	6.791e+04	5.263e-01	0.30569	1.722e+00	8.513e-02	8.839e-01	6.791e+04	1.264e+00	0.30565	4.1367459	3.523e-05	3.806e-03	6.791e+04	1.040e+00	0.30562	3.404e+00	6.629e-04	5.185e-03	6.791e+04	9.509e-02	0.30562	3.112e-01	7.557e-01	8.726e-01	6.791e+04	1.564e+00	0.30560	5.117e+00	3.108e-07	1.734e-06	6.791e+04
ENSGALG00000001003	4.084e+02	8.340e-01	0.39519	2.110e+00	3.482e-02	1.142e-01	4.084e+02	1.314e-01	0.39413	3.335e-01	7.388e-01	9.416e-01	4.084e+02	-8.090e-02	0.39419	-0.2052214	8.374e-01	1.000e+00	4.084e+02	-1.289e-01	0.39443	-3.268e-01	7.438e-01	1.000e+00	4.084e+02	-4.692e-01	0.39578	-1.1854137	2.359e-01	7.166e-01	4.084e+02	-3.630e-02	0.39752	-9.132e-02	9.272e-01	9.646e-01	4.084e+02	-3.585e-01	0.40169	-8.924e-01	3.722e-01	5.917e-01	4.084e+02	-3.390e-02	0.40290	-8.415e-02	9.329e-01	9.539e-01	4.084e+02
ENSGALG00000001006	3.668e+01	1.487e+00	0.31745	4.685e+00	2.799e-06	5.561e-05	3.668e+01	-1.058e-01	0.29709	-3.561e-01	7.218e-01	9.381e-01	3.668e+01	-4.817e-01	0.30410	-1.5840640	1.132e-01	1.000e+00	3.668e+01	-2.725e-01	0.31442	-8.666e-01	3.861e-01	1.000e+00	3.668e+01	-7.052e-01	0.34340	-2.0536752	4.001e-02	3.368e-01	3.668e+01	-6.495e-01	0.39669	-1.637e+00	1.016e-01	2.353e-01	3.668e+01	-6.624e-01	0.49785	-1.331e+00	1.833e-01	3.863e-01	3.668e+01	1.643e+00	0.47341	3.470e+00	5.209e-04	1.454e-03	3.668e+01
ENSGALG00000001013	8.769e+02	-2.651e-01	0.17640	-1.503e+00	1.328e-01	2.902e-01	8.769e+02	7.089e-02	0.17680	4.009e-01	6.885e-01	9.299e-01	8.769e+02	1.094e-01	0.17672	0.6192045	5.358e-01	1.000e+00	8.769e+02	2.755e-02	0.17658	1.560e-01	8.760e-01	1.000e+00	8.769e+02	7.636e-02	0.17709	0.4311933	6.663e-01	9.322e-01	8.769e+02	1.405e-01	0.17768	7.908e-01	4.291e-01	6.156e-01	8.769e+02	4.135e-01	0.17852	2.316e+00	2.056e-02	9.024e-02	8.769e+02	-8.326e-01	0.17957	-4.636e+00	3.546e-06	1.575e-05	8.769e+02
ENSGALG00000001014	3.025e+02	-1.036e+00	0.35829	-2.892e+00	3.826e-03	2.148e-02	3.025e+02	1.690e-02	0.36028	4.690e-02	9.626e-01	9.933e-01	3.025e+02	4.773e-02	0.36040	0.1324265	8.946e-01	1.000e+00	3.025e+02	1.427e-01	0.36003	3.963e-01	6.919e-01	1.000e+00	3.025e+02	1.875e-01	0.36033	0.5204979	6.027e-01	9.143e-01	3.025e+02	2.619e-01	0.36067	7.261e-01	4.678e-01	6.484e-01	3.025e+02	6.441e-01	0.36091	1.785e+00	7.432e-02	2.159e-01	3.025e+02	-1.546e+00	0.36440	-4.243e+00	2.207e-05	8.319e-05	3.025e+02
ENSGALG00000001017	3.810e+02	-7.210e-02	0.23601	-3.055e-01	7.600e-01	8.697e-01	3.810e+02	2.750e-02	0.23639	1.163e-01	9.074e-01	9.820e-01	3.810e+02	-6.082e-03	0.23664	-0.0257002	9.795e-01	1.000e+00	3.810e+02	1.292e-01	0.23641	5.467e-01	5.846e-01	1.000e+00	3.810e+02	1.399e-01	0.23693	0.5905405	5.548e-01	8.974e-01	3.810e+02	5.370e-01	0.23670	2.269e+00	2.328e-02	8.115e-02	3.810e+02	3.471e-01	0.23702	1.464e+00	1.431e-01	3.306e-01	3.810e+02	-1.157e+00	0.24004	-4.821e+00	1.428e-06	6.948e-06	3.810e+02
ENSGALG00000001019	5.519e+02	-5.935e-01	0.20805	-2.853e+00	4.336e-03	2.360e-02	5.519e+02	7.945e-02	0.20889	3.803e-01	7.037e-01	9.344e-01	5.519e+02	-1.391e-01	0.20918	-0.6651899	5.059e-01	1.000e+00	5.519e+02	-2.680e-01	0.21006	-1.276e+00	2.021e-01	1.000e+00	5.519e+02	-2.831e-01	0.21252	-1.3322527	1.828e-01	6.513e-01	5.519e+02	2.832e-01	0.21413	1.323e+00	1.860e-01	3.538e-01	5.519e+02	7.049e-01	0.21413	3.292e+00	9.943e-04	1.097e-02	5.519e+02	-2.646e-01	0.21305	-1.242e+00	2.142e-01	2.941e-01	5.519e+02
ENSGALG00000001021	3.070e+01	-9.306e-01	0.56943	-1.634e+00	1.022e-01	2.438e-01	3.070e+01	4.024e-01	0.58092	6.927e-01	4.885e-01	8.576e-01	3.070e+01	5.549e-01	0.56583	0.9805983	3.268e-01	1.000e+00	3.070e+01	-4.894e-01	0.56439	-8.671e-01	3.859e-01	1.000e+00	3.070e+01	-1.881e-01	0.58633	-0.3207526	7.484e-01	9.538e-01	3.070e+01	1.233e+00	0.57766	2.135e+00	3.280e-02	1.043e-01	3.070e+01	1.975e+00	0.54375	3.632e+00	2.817e-04	4.276e-03	3.070e+01	-5.840e+00	0.82280	-7.098e+00	1.267e-12	1.956e-11	3.070e+01
ENSGALG00000001022	7.642e+02	-3.035e-01	0.22140	-1.371e+00	1.704e-01	3.417e-01	7.642e+02	1.423e-02	0.22187	6.413e-02	9.489e-01	9.901e-01	7.642e+02	-9.631e-02	0.22212	-0.4335766	6.646e-01	1.000e+00	7.642e+02	6.082e-02	0.22223	2.737e-01	7.843e-01	1.000e+00	7.642e+02	2.111e-01	0.22249	0.9488442	3.427e-01	8.026e-01	7.642e+02	-4.622e-02	0.22319	-2.071e-01	8.359e-01	9.170e-01	7.642e+02	1.005e+00	0.22326	4.501e+00	6.757e-06	2.470e-04	7.642e+02	-1.558e+00	0.22476	-6.932e+00	4.163e-12	5.951e-11	7.642e+02
ENSGALG00000001024	2.456e+03	4.451e-01	0.15169	2.934e+00	3.344e-03	1.928e-02	2.456e+03	2.111e-01	0.15137	1.395e+00	1.631e-01	6.352e-01	2.456e+03	-1.813e-02	0.15134	-0.1197852	9.047e-01	1.000e+00	2.456e+03	1.623e-03	0.15136	1.072e-02	9.914e-01	1.000e+00	2.456e+03	-1.657e-01	0.15170	-1.0924514	2.746e-01	7.515e-01	2.456e+03	-1.423e-01	0.15231	-9.345e-01	3.500e-01	5.388e-01	2.456e+03	1.635e-01	0.15325	1.067e+00	2.859e-01	5.057e-01	2.456e+03	-2.952e-01	0.15344	-1.924e+00	5.441e-02	9.085e-02	2.456e+03
ENSGALG00000001025	3.754e+02	9.210e-03	0.32855	2.803e-02	9.776e-01	9.903e-01	3.754e+02	-1.029e-01	0.32888	-3.130e-01	7.543e-01	9.444e-01	3.754e+02	-3.175e-02	0.32925	-0.0964360	9.232e-01	1.000e+00	3.754e+02	-4.490e-02	0.32943	-1.363e-01	8.916e-01	1.000e+00	3.754e+02	-2.844e-02	0.33046	-0.0860494	9.314e-01	9.883e-01	3.754e+02	2.139e-01	0.33133	6.455e-01	5.186e-01	6.904e-01	3.754e+02	1.380e-01	0.33322	4.141e-01	6.788e-01	8.253e-01	3.754e+02	6.914e-02	0.33290	2.077e-01	8.355e-01	8.795e-01	3.754e+02
ENSGALG00000001028	3.009e+01	-4.833e-01	0.44505	-1.086e+00	2.775e-01	4.721e-01	3.009e+01	-1.535e-01	0.45179	-3.398e-01	7.340e-01	9.409e-01	3.009e+01	-1.030e-01	0.45551	-0.2261611	8.211e-01	1.000e+00	3.009e+01	-3.491e-01	0.46225	-7.553e-01	4.501e-01	1.000e+00	3.009e+01	-7.530e-01	0.49289	-1.5277298	1.266e-01	5.642e-01	3.009e+01	4.155e-01	0.51089	8.133e-01	4.161e-01	6.042e-01	3.009e+01	-3.028e-01	0.53867	-5.621e-01	5.741e-01	7.539e-01	3.009e+01	-5.642e-01	0.57294	-9.848e-01	3.247e-01	4.165e-01	3.009e+01
ENSGALG00000001030	9.696e+02	2.731e-01	0.15330	1.781e+00	7.487e-02	1.971e-01	9.696e+02	3.112e-03	0.15289	2.036e-02	9.838e-01	9.982e-01	9.696e+02	-4.987e-02	0.15304	-0.3258358	7.445e-01	1.000e+00	9.696e+02	-1.989e-01	0.15330	-1.298e+00	1.944e-01	1.000e+00	9.696e+02	-1.242e-01	0.15434	-0.8050149	4.208e-01	8.528e-01	9.696e+02	2.232e-01	0.15535	1.436e+00	1.509e-01	3.084e-01	9.696e+02	4.162e-01	0.15625	2.664e+00	7.729e-03	4.558e-02	9.696e+02	4.294e-01	0.15567	2.759e+00	5.806e-03	1.258e-02	9.696e+02
ENSGALG00000001031	9.980e+00	7.894e-01	0.66915	1.180e+00	2.381e-01	4.261e-01	9.980e+00	-7.773e-01	0.67062	-1.159e+00	2.464e-01	7.176e-01	9.980e+00	-4.959e-01	0.69125	-0.7174356	4.731e-01	1.000e+00	9.980e+00	-6.607e-01	0.72344	-9.133e-01	3.611e-01	1.000e+00	9.980e+00	-1.258e+00	0.84544	-1.4878345	1.368e-01	5.810e-01	9.980e+00	1.524e-01	0.93870	1.624e-01	8.710e-01	9.365e-01	9.980e+00	-1.762e+00	1.27669	-1.380e+00	1.676e-01	3.651e-01	9.980e+00	4.143e-01	1.44101	2.875e-01	7.737e-01	8.323e-01	9.980e+00
ENSGALG00000001034	4.496e+02	-1.571e-01	0.14024	-1.120e+00	2.628e-01	4.550e-01	4.496e+02	-1.597e-02	0.14097	-1.133e-01	9.098e-01	9.828e-01	4.496e+02	-7.837e-02	0.14152	-0.5537396	5.798e-01	1.000e+00	4.496e+02	-2.205e-01	0.14263	-1.546e+00	1.221e-01	9.697e-01	4.496e+02	-1.743e-01	0.14588	-1.1947899	2.322e-01	7.134e-01	4.496e+02	-3.733e-01	0.15170	-2.461e+00	1.385e-02	5.470e-02	4.496e+02	3.573e-01	0.15775	2.265e+00	2.352e-02	9.891e-02	4.496e+02	9.999e-01	0.15167	6.593e+00	4.319e-11	5.150e-10	4.496e+02
ENSGALG00000001035	1.852e+01	1.982e-01	0.44207	4.484e-01	6.539e-01	7.985e-01	1.852e+01	6.148e-02	0.43632	1.409e-01	8.879e-01	9.785e-01	1.852e+01	3.934e-01	0.42735	0.9204942	3.573e-01	1.000e+00	1.852e+01	3.916e-01	0.40864	9.583e-01	3.379e-01	1.000e+00	1.852e+01	-3.460e-01	0.42005	-0.8236699	4.101e-01	8.456e-01	1.852e+01	7.316e-01	0.42336	1.728e+00	8.398e-02	2.078e-01	1.852e+01	-8.701e-01	0.46138	-1.886e+00	5.932e-02	1.860e-01	1.852e+01	-5.487e-01	0.51218	-1.071e+00	2.841e-01	3.724e-01	1.852e+01
ENSGALG00000001036	4.712e+02	-3.215e-01	0.19320	-1.664e+00	9.613e-02	2.333e-01	4.712e+02	-2.164e-01	0.19434	-1.114e+00	2.655e-01	7.353e-01	4.712e+02	-2.235e-02	0.19499	-0.1146303	9.087e-01	1.000e+00	4.712e+02	2.732e-02	0.19507	1.401e-01	8.886e-01	1.000e+00	4.712e+02	6.900e-02	0.19590	0.3521879	7.247e-01	9.465e-01	4.712e+02	-2.757e-01	0.19823	-1.391e+00	1.643e-01	3.260e-01	4.712e+02	-1.967e-01	0.20445	-9.623e-01	3.359e-01	5.579e-01	4.712e+02	-8.017e-02	0.20595	-3.893e-01	6.971e-01	7.684e-01	4.712e+02
ENSGALG00000001037	1.414e+02	7.825e-01	0.36376	2.151e+00	3.147e-02	1.057e-01	1.414e+02	-1.422e-01	0.36227	-3.926e-01	6.946e-01	9.319e-01	1.414e+02	-4.601e-01	0.36392	-1.2642931	2.061e-01	1.000e+00	1.414e+02	-2.061e-01	0.36600	-5.631e-01	5.734e-01	1.000e+00	1.414e+02	-5.825e-01	0.37167	-1.5671541	1.171e-01	5.480e-01	1.414e+02	-6.724e-01	0.38470	-1.748e+00	8.047e-02	2.017e-01	1.414e+02	-1.116e+00	0.43113	-2.589e+00	9.630e-03	5.299e-02	1.414e+02	1.574e+00	0.42761	3.680e+00	2.329e-04	7.061e-04	1.414e+02
ENSGALG00000001038	5.141e+02	2.802e-01	0.28895	9.697e-01	3.322e-01	5.306e-01	5.141e+02	-2.515e-01	0.28923	-8.694e-01	3.846e-01	8.038e-01	5.141e+02	3.554e-01	0.28927	1.2286930	2.192e-01	1.000e+00	5.141e+02	9.365e-01	0.28580	3.277e+00	1.050e-03	1.492e-01	5.141e+02	7.651e-01	0.28327	2.7008177	6.917e-03	1.316e-01	5.141e+02	2.534e-01	0.28262	8.967e-01	3.699e-01	5.594e-01	5.141e+02	-1.369e+00	0.28862	-4.744e+00	2.100e-06	9.651e-05	5.141e+02	2.287e+00	0.28779	7.946e+00	1.928e-15	4.620e-14	5.141e+02
ENSGALG00000001042	4.433e+02	-1.809e-02	0.26846	-6.737e-02	9.463e-01	9.760e-01	4.433e+02	-1.681e-01	0.26884	-6.251e-01	5.319e-01	8.765e-01	4.433e+02	-7.491e-02	0.26930	-0.2781461	7.809e-01	1.000e+00	4.433e+02	-2.336e-01	0.26988	-8.656e-01	3.867e-01	1.000e+00	4.433e+02	1.808e-01	0.27075	0.6677019	5.043e-01	8.820e-01	4.433e+02	-4.028e-01	0.27277	-1.477e+00	1.398e-01	2.937e-01	4.433e+02	-8.327e-01	0.28298	-2.943e+00	3.254e-03	2.500e-02	4.433e+02	1.161e+00	0.28227	4.114e+00	3.889e-05	1.396e-04	4.433e+02
ENSGALG00000001043	1.276e+03	1.939e-01	0.37353	5.191e-01	6.037e-01	7.631e-01	1.276e+03	-8.031e-02	0.37352	-2.150e-01	8.298e-01	9.647e-01	1.276e+03	9.091e-02	0.37358	0.2433563	8.077e-01	1.000e+00	1.276e+03	1.337e-01	0.37347	3.579e-01	7.204e-01	1.000e+00	1.276e+03	2.312e-01	0.37352	0.6190709	5.359e-01	8.907e-01	1.276e+03	7.372e-01	0.37333	1.975e+00	4.830e-02	1.389e-01	1.276e+03	8.459e-01	0.37304	2.268e+00	2.335e-02	9.864e-02	1.276e+03	-2.099e+00	0.37401	-5.612e+00	2.005e-08	1.438e-07	1.276e+03
ENSGALG00000001046	1.376e+03	-2.678e-01	0.12057	-2.221e+00	2.636e-02	9.272e-02	1.376e+03	-1.794e-01	0.12101	-1.483e+00	1.382e-01	6.043e-01	1.376e+03	-4.666e-02	0.12129	-0.3846701	7.005e-01	1.000e+00	1.376e+03	-2.696e-01	0.12174	-2.215e+00	2.677e-02	6.619e-01	1.376e+03	-3.305e-02	0.12293	-0.2688346	7.881e-01	9.619e-01	1.376e+03	2.477e-01	0.12424	1.994e+00	4.618e-02	1.341e-01	1.376e+03	4.866e-01	0.12524	3.886e+00	1.021e-04	2.046e-03	1.376e+03	-1.875e-01	0.12519	-1.498e+00	1.342e-01	1.971e-01	1.376e+03
ENSGALG00000001048	6.214e+02	4.362e-02	0.22571	1.933e-01	8.467e-01	9.209e-01	6.214e+02	4.925e-01	0.22480	2.191e+00	2.848e-02	3.427e-01	6.214e+02	-2.016e-01	0.22446	-0.8981532	3.691e-01	1.000e+00	6.214e+02	6.847e-02	0.22478	3.046e-01	7.607e-01	1.000e+00	6.214e+02	1.133e-01	0.22534	0.5026917	6.152e-01	9.173e-01	6.214e+02	1.104e-01	0.22616	4.883e-01	6.254e-01	7.741e-01	6.214e+02	-1.824e-01	0.22962	-7.943e-01	4.270e-01	6.392e-01	6.214e+02	2.034e+00	0.22704	8.960e+00	3.255e-19	1.300e-17	6.214e+02
ENSGALG00000001049	2.338e+02	8.857e-01	0.21801	4.062e+00	4.856e-05	6.264e-04	2.338e+02	5.606e-01	0.21042	2.664e+00	7.716e-03	1.854e-01	2.338e+02	2.463e-01	0.20805	1.1837069	2.365e-01	1.000e+00	2.338e+02	-3.872e-02	0.20750	-1.866e-01	8.520e-01	1.000e+00	2.338e+02	2.843e-01	0.20826	1.3650977	1.722e-01	6.372e-01	2.338e+02	-6.381e-01	0.21311	-2.994e+00	2.753e-03	1.571e-02	2.338e+02	-1.177e-01	0.22442	-5.245e-01	5.999e-01	7.719e-01	2.338e+02	-8.603e-02	0.22571	-3.811e-01	7.031e-01	7.739e-01	2.338e+02
ENSGALG00000001051	7.653e+02	-8.375e-02	0.21789	-3.844e-01	7.007e-01	8.322e-01	7.653e+02	-2.322e-02	0.21800	-1.065e-01	9.152e-01	9.832e-01	7.653e+02	1.339e-01	0.21788	0.6146985	5.388e-01	1.000e+00	7.653e+02	2.263e-01	0.21740	1.041e+00	2.979e-01	1.000e+00	7.653e+02	1.743e-03	0.21753	0.0080143	9.936e-01	1.000e+00	7.653e+02	-3.169e-01	0.21849	-1.450e+00	1.469e-01	3.033e-01	7.653e+02	-3.168e-01	0.22165	-1.429e+00	1.529e-01	3.453e-01	7.653e+02	4.932e-03	0.22376	2.204e-02	9.824e-01	9.935e-01	7.653e+02
ENSGALG00000001054	1.404e+03	-2.369e-01	0.12155	-1.949e+00	5.133e-02	1.507e-01	1.404e+03	-1.643e-02	0.12191	-1.347e-01	8.928e-01	9.792e-01	1.404e+03	-8.531e-02	0.12217	-0.6982740	4.850e-01	1.000e+00	1.404e+03	-7.171e-02	0.12243	-5.857e-01	5.581e-01	1.000e+00	1.404e+03	-5.701e-02	0.12333	-0.4622780	6.439e-01	9.257e-01	1.404e+03	3.463e-01	0.12387	2.796e+00	5.177e-03	2.557e-02	1.404e+03	5.319e-01	0.12413	4.285e+00	1.827e-05	5.355e-04	1.404e+03	-5.601e-02	0.12393	-4.519e-01	6.513e-01	7.282e-01	1.404e+03
ENSGALG00000001055	1.024e+03	2.110e-02	0.15383	1.372e-01	8.909e-01	9.463e-01	1.024e+03	-1.554e-01	0.15419	-1.008e+00	3.136e-01	7.662e-01	1.024e+03	5.844e-02	0.15449	0.3782581	7.052e-01	1.000e+00	1.024e+03	6.472e-02	0.15435	4.193e-01	6.750e-01	1.000e+00	1.024e+03	9.977e-02	0.15482	0.6444275	5.193e-01	8.877e-01	1.024e+03	2.855e-01	0.15516	1.840e+00	6.580e-02	1.741e-01	1.024e+03	1.990e-01	0.15622	1.274e+00	2.028e-01	4.114e-01	1.024e+03	3.573e-01	0.15549	2.298e+00	2.156e-02	4.034e-02	1.024e+03
ENSGALG00000001056	8.490e+01	3.695e-01	0.26905	1.373e+00	1.697e-01	3.408e-01	8.490e+01	2.956e-01	0.26107	1.132e+00	2.575e-01	7.279e-01	8.490e+01	3.906e-01	0.25526	1.5302019	1.260e-01	1.000e+00	8.490e+01	3.894e-02	0.25126	1.550e-01	8.768e-01	1.000e+00	8.490e+01	4.569e-01	0.25101	1.8202236	6.872e-02	4.366e-01	8.490e+01	-7.159e-02	0.25270	-2.833e-01	7.770e-01	8.811e-01	8.490e+01	-3.407e-01	0.26919	-1.265e+00	2.057e-01	4.152e-01	8.490e+01	-1.666e-01	0.27634	-6.030e-01	5.465e-01	6.323e-01	8.490e+01
ENSGALG00000001058	2.438e+02	-1.624e-04	0.27814	-5.838e-04	9.995e-01	9.998e-01	2.438e+02	2.370e-01	0.27787	8.530e-01	3.937e-01	8.085e-01	2.438e+02	2.363e-01	0.27729	0.8523009	3.940e-01	1.000e+00	2.438e+02	-5.591e-01	0.27805	-2.011e+00	4.434e-02	7.395e-01	2.438e+02	-7.341e-01	0.28297	-2.5942354	9.480e-03	1.600e-01	2.438e+02	-1.031e+00	0.29629	-3.480e+00	5.023e-04	4.165e-03	2.438e+02	-7.337e-01	0.32889	-2.231e+00	2.569e-02	1.055e-01	2.438e+02	-8.085e-01	0.35835	-2.256e+00	2.405e-02	4.440e-02	2.438e+02
ENSGALG00000001062	6.466e+01	7.844e-01	0.38519	2.036e+00	4.171e-02	1.298e-01	6.466e+01	5.460e-01	0.37262	1.465e+00	1.429e-01	6.099e-01	6.466e+01	3.430e-01	0.36772	0.9326695	3.510e-01	1.000e+00	6.466e+01	-2.303e-01	0.36725	-6.271e-01	5.306e-01	1.000e+00	6.466e+01	-7.379e-01	0.37880	-1.9481042	5.140e-02	3.804e-01	6.466e+01	-6.711e-01	0.40389	-1.662e+00	9.661e-02	2.278e-01	6.466e+01	-7.002e-01	0.46120	-1.518e+00	1.290e-01	3.088e-01	6.466e+01	2.437e+00	0.44136	5.521e+00	3.377e-08	2.313e-07	6.466e+01
ENSGALG00000001067	1.576e+03	-1.749e-01	0.31790	-5.503e-01	5.821e-01	7.469e-01	1.576e+03	9.820e-03	0.31802	3.088e-02	9.754e-01	9.960e-01	1.576e+03	-3.154e-02	0.31808	-0.0991529	9.210e-01	1.000e+00	1.576e+03	-3.710e-02	0.31813	-1.166e-01	9.072e-01	1.000e+00	1.576e+03	2.107e-01	0.31827	0.6619539	5.080e-01	8.827e-01	1.576e+03	1.758e-01	0.31838	5.522e-01	5.808e-01	7.409e-01	1.576e+03	8.868e-01	0.31835	2.786e+00	5.343e-03	3.516e-02	1.576e+03	-9.517e-01	0.31853	-2.988e+00	2.811e-03	6.577e-03	1.576e+03
ENSGALG00000001073	4.796e+01	1.323e-01	0.39400	3.359e-01	7.370e-01	8.558e-01	4.796e+01	-3.896e-01	0.39769	-9.797e-01	3.272e-01	7.748e-01	4.796e+01	-1.464e-01	0.40327	-0.3629094	7.167e-01	1.000e+00	4.796e+01	-4.111e-01	0.41017	-1.002e+00	3.162e-01	1.000e+00	4.796e+01	-3.054e-01	0.42634	-0.7163510	4.738e-01	8.732e-01	4.796e+01	2.269e-01	0.43594	5.205e-01	6.027e-01	7.571e-01	4.796e+01	5.007e-01	0.44060	1.136e+00	2.558e-01	4.723e-01	4.796e+01	-6.899e-02	0.43526	-1.585e-01	8.741e-01	9.094e-01	4.796e+01
ENSGALG00000001076	5.224e+02	-1.145e+00	0.26130	-4.382e+00	1.176e-05	1.903e-04	5.224e+02	1.062e-03	0.26236	4.047e-03	9.968e-01	9.998e-01	5.224e+02	-1.463e-01	0.26267	-0.5568933	5.776e-01	1.000e+00	5.224e+02	-1.950e-01	0.26322	-7.407e-01	4.589e-01	1.000e+00	5.224e+02	-1.470e-01	0.26458	-0.5555376	5.785e-01	9.041e-01	5.224e+02	-3.010e-01	0.26703	-1.127e+00	2.597e-01	4.427e-01	5.224e+02	-7.816e-01	0.27674	-2.824e+00	4.740e-03	3.216e-02	5.224e+02	-1.000e+00	0.28854	-3.467e+00	5.268e-04	1.469e-03	5.224e+02
ENSGALG00000001078	7.714e+00	-3.864e-03	0.40923	-9.442e-03	9.925e-01	9.969e-01	7.714e+00	-7.711e-01	0.43486	-1.773e+00	7.620e-02	4.988e-01	7.714e+00	2.029e-01	0.45061	0.4502600	6.525e-01	1.000e+00	7.714e+00	-2.417e+00	0.62101	-3.892e+00	9.933e-05	4.034e-02	7.714e+00	-2.764e+00	1.31718	-2.0983182	3.588e-02	3.185e-01	7.714e+00	-7.380e-01	1.70048	-4.340e-01	6.643e-01	8.024e-01	7.714e+00	0.000e+00	1.70048	0.000e+00	1.000e+00	1.000e+00	7.714e+00	0.000e+00	1.70048	0.000e+00	1.000e+00	1.000e+00	7.714e+00
ENSGALG00000001079	3.152e+00	8.276e-01	1.33465	6.201e-01	5.352e-01	7.109e-01	3.152e+00	-1.230e+00	1.34684	-9.136e-01	3.609e-01	NA	3.152e+00	-2.675e+00	1.55447	-1.7208437	8.528e-02	NA	3.152e+00	5.717e-01	1.67253	3.418e-01	7.325e-01	1.000e+00	3.152e+00	-1.242e-01	1.67770	-0.0740093	9.410e-01	NA	3.152e+00	-2.291e+00	1.92598	-1.190e+00	2.341e-01	4.141e-01	3.152e+00	1.474e+00	2.06547	7.134e-01	4.756e-01	6.799e-01	3.152e+00	-3.757e-01	2.06547	-1.819e-01	8.557e-01	8.951e-01	3.152e+00
ENSGALG00000001080	6.204e+00	-2.413e+00	0.61996	-3.893e+00	9.902e-05	1.147e-03	6.204e+00	-1.559e-01	0.71526	-2.180e-01	8.274e-01	9.638e-01	6.204e+00	-9.076e-01	0.80543	-1.1267913	2.598e-01	1.000e+00	6.204e+00	-3.195e-02	0.89317	-3.577e-02	9.715e-01	1.000e+00	6.204e+00	1.678e+00	0.81207	2.0664133	3.879e-02	3.315e-01	6.204e+00	2.192e-01	0.68927	3.181e-01	7.504e-01	8.638e-01	6.204e+00	-9.954e-01	0.82693	-1.204e+00	2.287e-01	4.421e-01	6.204e+00	1.400e-01	0.89338	1.567e-01	8.755e-01	9.106e-01	6.204e+00
ENSGALG00000001081	1.314e+00	1.087e+00	1.85625	5.856e-01	5.582e-01	NA	1.314e+00	7.455e-01	1.71992	4.334e-01	6.647e-01	NA	1.314e+00	-1.597e-01	1.69541	-0.0941726	9.250e-01	NA	1.314e+00	-1.232e+00	1.79685	-6.858e-01	4.929e-01	1.000e+00	1.314e+00	-7.148e-01	2.03691	-0.3509055	7.257e-01	NA	1.314e+00	7.229e-01	2.09670	3.448e-01	7.303e-01	NA	1.314e+00	-5.613e-01	2.10454	-2.667e-01	7.897e-01	NA	1.314e+00	-1.535e+00	2.23745	-6.859e-01	4.928e-01	5.822e-01	1.314e+00
ENSGALG00000001084	2.644e+01	3.681e-01	0.55268	6.661e-01	5.053e-01	6.883e-01	2.644e+01	-6.591e-02	0.54846	-1.202e-01	9.043e-01	9.817e-01	2.644e+01	1.773e-01	0.54833	0.3232690	7.465e-01	1.000e+00	2.644e+01	-3.902e-01	0.55513	-7.029e-01	4.821e-01	1.000e+00	2.644e+01	3.049e-01	0.56461	0.5399701	5.892e-01	9.090e-01	2.644e+01	9.363e-01	0.55145	1.698e+00	8.953e-02	2.165e-01	2.644e+01	-1.660e-01	0.55712	-2.979e-01	7.658e-01	8.786e-01	2.644e+01	2.723e-01	0.55721	4.887e-01	6.251e-01	7.039e-01	2.644e+01
ENSGALG00000001091	9.047e+00	1.295e+00	0.79305	1.632e+00	1.026e-01	2.446e-01	9.047e+00	4.651e-02	0.71153	6.537e-02	9.479e-01	9.897e-01	9.047e+00	2.279e-02	0.71215	0.0320083	9.745e-01	1.000e+00	9.047e+00	-8.720e-02	0.71802	-1.214e-01	9.033e-01	1.000e+00	9.047e+00	-1.379e+00	0.86306	-1.5979165	1.101e-01	5.336e-01	9.047e+00	2.240e+00	0.85221	2.628e+00	8.584e-03	3.794e-02	9.047e+00	9.111e-01	0.69538	1.310e+00	1.901e-01	3.949e-01	9.047e+00	-2.891e-01	0.67823	-4.263e-01	6.699e-01	7.440e-01	9.047e+00
ENSGALG00000001093	2.054e+03	-4.595e-01	0.24364	-1.886e+00	5.932e-02	1.676e-01	2.054e+03	-4.048e-01	0.24395	-1.659e+00	9.705e-02	5.424e-01	2.054e+03	-3.262e-01	0.24428	-1.3353772	1.818e-01	1.000e+00	2.054e+03	-1.983e-01	0.24459	-8.107e-01	4.175e-01	1.000e+00	2.054e+03	-3.243e-02	0.24502	-0.1323670	8.947e-01	9.816e-01	2.054e+03	9.204e-01	0.24483	3.759e+00	1.703e-04	1.737e-03	2.054e+03	2.509e-01	0.24468	1.025e+00	3.052e-01	5.258e-01	2.054e+03	-1.230e+00	0.24551	-5.009e+00	5.485e-07	2.910e-06	2.054e+03
ENSGALG00000001094	3.560e+00	1.872e+00	0.73275	2.555e+00	1.063e-02	4.654e-02	3.560e+00	-1.830e+00	0.73613	-2.486e+00	1.290e-02	NA	3.560e+00	-3.038e-01	0.84324	-0.3603282	7.186e-01	NA	3.560e+00	-7.167e-01	0.96258	-7.446e-01	4.565e-01	1.000e+00	3.560e+00	1.568e+00	0.93908	1.6701892	9.488e-02	NA	3.560e+00	-4.404e-01	0.85668	-5.141e-01	6.072e-01	7.608e-01	3.560e+00	-9.139e-01	1.11997	-8.160e-01	4.145e-01	6.288e-01	3.560e+00	4.333e-01	1.18565	3.655e-01	7.148e-01	7.844e-01	3.560e+00
ENSGALG00000001096	9.092e+02	-4.522e-01	0.32724	-1.382e+00	1.670e-01	3.374e-01	9.092e+02	6.696e-01	0.32713	2.047e+00	4.066e-02	3.923e-01	9.092e+02	1.311e-01	0.32649	0.4015928	6.880e-01	1.000e+00	9.092e+02	1.800e-01	0.32627	5.518e-01	5.811e-01	1.000e+00	9.092e+02	2.494e-01	0.32629	0.7642538	4.447e-01	8.614e-01	9.092e+02	4.025e-01	0.32625	1.234e+00	2.174e-01	3.934e-01	9.092e+02	3.444e-01	0.32647	1.055e+00	2.914e-01	5.115e-01	9.092e+02	-1.641e+00	0.32804	-5.004e+00	5.622e-07	2.973e-06	9.092e+02
ENSGALG00000001097	6.232e-01	-1.024e+00	3.77954	-2.710e-01	7.864e-01	NA	6.232e-01	-5.966e-01	3.88141	-1.537e-01	8.778e-01	NA	6.232e-01	-1.899e+00	3.97696	-0.4773952	6.331e-01	NA	6.232e-01	0.000e+00	4.00851	0.000e+00	1.000e+00	1.000e+00	6.232e-01	2.299e+00	3.95321	0.5816699	5.608e-01	NA	6.232e-01	-1.777e+00	3.95321	-4.495e-01	6.531e-01	NA	6.232e-01	3.027e+00	3.92601	7.710e-01	4.407e-01	NA	6.232e-01	-2.891e+00	3.92601	-7.363e-01	4.615e-01	NA	6.232e-01
ENSGALG00000001099	2.225e+03	-2.434e-01	0.39118	-6.221e-01	5.339e-01	7.095e-01	2.225e+03	-1.858e-01	0.39134	-4.747e-01	6.350e-01	9.144e-01	2.225e+03	5.249e-02	0.39141	0.1341009	8.933e-01	1.000e+00	2.225e+03	2.349e-02	0.39140	6.001e-02	9.521e-01	1.000e+00	2.225e+03	2.060e-01	0.39147	0.5262536	5.987e-01	9.133e-01	2.225e+03	5.566e-01	0.39142	1.422e+00	1.550e-01	3.138e-01	2.225e+03	1.085e+00	0.39123	2.773e+00	5.560e-03	3.608e-02	2.225e+03	-1.679e+00	0.39149	-4.289e+00	1.798e-05	6.900e-05	2.225e+03
ENSGALG00000001101	1.717e+03	-2.142e-01	0.35949	-5.957e-01	5.514e-01	7.232e-01	1.717e+03	-1.643e-01	0.35957	-4.570e-01	6.477e-01	9.181e-01	1.717e+03	-3.551e-01	0.35968	-0.9872659	3.235e-01	1.000e+00	1.717e+03	-3.717e-01	0.35986	-1.033e+00	3.016e-01	1.000e+00	1.717e+03	-1.018e+00	0.36069	-2.8226670	4.763e-03	1.049e-01	1.717e+03	-8.014e-01	0.36267	-2.210e+00	2.712e-02	9.092e-02	1.717e+03	-1.302e-01	0.36646	-3.554e-01	7.223e-01	8.525e-01	1.717e+03	-6.116e-01	0.36843	-1.660e+00	9.693e-02	1.491e-01	1.717e+03
ENSGALG00000001103	4.182e+03	-2.822e-01	0.16371	-1.724e+00	8.469e-02	2.146e-01	4.182e+03	2.463e-01	0.16375	1.504e+00	1.326e-01	5.973e-01	4.182e+03	-6.235e-02	0.16373	-0.3808379	7.033e-01	1.000e+00	4.182e+03	8.408e-02	0.16373	5.135e-01	6.076e-01	1.000e+00	4.182e+03	1.198e-01	0.16381	0.7312232	4.646e-01	8.707e-01	4.182e+03	3.397e-02	0.16397	2.072e-01	8.359e-01	9.170e-01	4.182e+03	4.364e-01	0.16417	2.658e+00	7.852e-03	4.612e-02	4.182e+03	-8.138e-01	0.16440	-4.950e+00	7.414e-07	3.814e-06	4.182e+03
ENSGALG00000001107	1.215e+03	-1.640e-02	0.22995	-7.131e-02	9.432e-01	9.746e-01	1.215e+03	-8.266e-02	0.23014	-3.592e-01	7.195e-01	9.381e-01	1.215e+03	2.522e-02	0.23029	0.1095130	9.128e-01	1.000e+00	1.215e+03	3.336e-01	0.23003	1.450e+00	1.470e-01	9.965e-01	1.215e+03	3.258e-01	0.22989	1.4171343	1.564e-01	6.134e-01	1.215e+03	1.510e-01	0.23005	6.565e-01	5.115e-01	6.846e-01	1.215e+03	-1.501e-01	0.23137	-6.487e-01	5.165e-01	7.123e-01	1.215e+03	3.628e-01	0.23116	1.569e+00	1.166e-01	1.749e-01	1.215e+03
ENSGALG00000001108	2.785e+02	-1.171e-01	0.17392	-6.735e-01	5.006e-01	6.849e-01	2.785e+02	-7.967e-02	0.17473	-4.560e-01	6.484e-01	9.184e-01	2.785e+02	-1.843e-01	0.17544	-1.0507153	2.934e-01	1.000e+00	2.785e+02	-1.610e-01	0.17661	-9.117e-01	3.619e-01	1.000e+00	2.785e+02	-8.196e-02	0.17907	-0.4577025	6.472e-01	9.261e-01	2.785e+02	-1.602e-01	0.18229	-8.790e-01	3.794e-01	5.687e-01	2.785e+02	-1.022e-01	0.18962	-5.387e-01	5.901e-01	7.644e-01	2.785e+02	-2.387e-01	0.19746	-1.209e+00	2.268e-01	3.085e-01	2.785e+02
ENSGALG00000001109	3.947e+02	4.348e-01	0.29762	1.461e+00	1.441e-01	3.062e-01	3.947e+02	2.564e-01	0.29661	8.645e-01	3.873e-01	8.047e-01	3.947e+02	9.581e-02	0.29631	0.3233445	7.464e-01	1.000e+00	3.947e+02	6.243e-02	0.29615	2.108e-01	8.330e-01	1.000e+00	3.947e+02	-1.843e-01	0.29699	-0.6206457	5.348e-01	8.906e-01	3.947e+02	-7.205e-01	0.30030	-2.399e+00	1.643e-02	6.224e-02	3.947e+02	1.888e-03	0.30595	6.172e-03	9.951e-01	9.991e-01	3.947e+02	-6.564e-01	0.30922	-2.123e+00	3.378e-02	5.987e-02	3.947e+02
ENSGALG00000001110	1.836e+02	5.130e-01	0.23645	2.169e+00	3.005e-02	1.022e-01	1.836e+02	-2.195e-01	0.23560	-9.317e-01	3.515e-01	7.900e-01	1.836e+02	-1.572e-01	0.23729	-0.6626121	5.076e-01	1.000e+00	1.836e+02	-3.041e-01	0.23963	-1.269e+00	2.044e-01	1.000e+00	1.836e+02	-2.813e-01	0.24568	-1.1451799	2.521e-01	7.338e-01	1.836e+02	-1.732e-01	0.25346	-6.832e-01	4.945e-01	6.704e-01	1.836e+02	8.210e-02	0.26438	3.106e-01	7.561e-01	8.728e-01	1.836e+02	1.302e+00	0.25573	5.093e+00	3.530e-07	1.953e-06	1.836e+02
ENSGALG00000001111	1.353e+01	-1.009e-01	0.45973	-2.196e-01	8.262e-01	9.095e-01	1.353e+01	-5.161e-01	0.49000	-1.053e+00	2.923e-01	7.509e-01	1.353e+01	-6.273e-02	0.51560	-0.1216728	9.032e-01	1.000e+00	1.353e+01	5.817e-01	0.49508	1.175e+00	2.400e-01	1.000e+00	1.353e+01	5.958e-02	0.48818	0.1220492	9.029e-01	9.826e-01	1.353e+01	1.383e+00	0.46170	2.995e+00	2.746e-03	1.568e-02	1.353e+01	-1.105e-01	0.44369	-2.491e-01	8.033e-01	8.996e-01	1.353e+01	-2.254e+00	0.57429	-3.925e+00	8.670e-05	2.873e-04	1.353e+01
ENSGALG00000001115	3.977e+01	3.766e+00	0.95424	3.947e+00	7.926e-05	9.508e-04	3.977e+01	-8.510e-01	0.86555	-9.832e-01	3.255e-01	7.736e-01	3.977e+01	8.113e-01	0.86641	0.9363930	3.491e-01	1.000e+00	3.977e+01	8.659e-01	0.85588	1.012e+00	3.117e-01	1.000e+00	3.977e+01	-3.061e-02	0.85396	-0.0358416	9.714e-01	9.952e-01	3.977e+01	3.684e-01	0.85494	4.310e-01	6.665e-01	8.039e-01	3.977e+01	-1.611e+00	0.87765	-1.836e+00	6.637e-02	1.999e-01	3.977e+01	-5.052e+00	1.35528	-3.728e+00	1.931e-04	5.953e-04	3.977e+01
ENSGALG00000001117	1.385e+02	3.264e-01	0.32891	9.925e-01	3.210e-01	5.186e-01	1.385e+02	1.888e-02	0.32803	5.756e-02	9.541e-01	9.909e-01	1.385e+02	-2.467e-01	0.32912	-0.7495048	4.536e-01	1.000e+00	1.385e+02	-4.370e-01	0.33213	-1.316e+00	1.882e-01	1.000e+00	1.385e+02	-3.875e-01	0.33924	-1.1421609	2.534e-01	7.349e-01	1.385e+02	3.413e-01	0.34322	9.943e-01	3.201e-01	5.076e-01	1.385e+02	-2.473e-01	0.35250	-7.014e-01	4.830e-01	6.873e-01	1.385e+02	4.290e-01	0.35178	1.219e+00	2.227e-01	3.040e-01	1.385e+02
ENSGALG00000001118	4.948e+03	3.897e-01	0.18401	2.118e+00	3.419e-02	1.125e-01	4.948e+03	4.048e-01	0.18383	2.202e+00	2.766e-02	3.400e-01	4.948e+03	1.606e-01	0.18374	0.8741903	3.820e-01	1.000e+00	4.948e+03	7.552e-02	0.18371	4.111e-01	6.810e-01	1.000e+00	4.948e+03	-3.370e-01	0.18386	-1.8331343	6.678e-02	4.314e-01	4.948e+03	2.737e-01	0.18401	1.487e+00	1.370e-01	2.897e-01	4.948e+03	-5.336e-01	0.18457	-2.891e+00	3.840e-03	2.781e-02	4.948e+03	4.680e-02	0.18476	2.533e-01	8.000e-01	8.515e-01	4.948e+03
ENSGALG00000001121	1.932e+03	-1.283e-01	0.18656	-6.877e-01	4.917e-01	6.774e-01	1.932e+03	3.183e-03	0.18669	1.705e-02	9.864e-01	9.982e-01	1.932e+03	-4.628e-02	0.18678	-0.2477543	8.043e-01	1.000e+00	1.932e+03	1.039e-01	0.18677	5.563e-01	5.780e-01	1.000e+00	1.932e+03	1.018e-01	0.18693	0.5448201	5.859e-01	9.067e-01	1.932e+03	-5.689e-02	0.18733	-3.037e-01	7.614e-01	8.717e-01	1.932e+03	-3.011e-01	0.18887	-1.594e+00	1.108e-01	2.821e-01	1.932e+03	8.949e-01	0.18849	4.748e+00	2.055e-06	9.612e-06	1.932e+03
ENSGALG00000001122	8.771e+01	1.011e-01	0.53288	1.898e-01	8.495e-01	9.222e-01	8.771e+01	1.259e+00	0.52520	2.398e+00	1.649e-02	2.670e-01	8.771e+01	3.685e-01	0.51743	0.7122007	4.763e-01	1.000e+00	8.771e+01	1.625e-01	0.51586	3.150e-01	7.528e-01	1.000e+00	8.771e+01	2.802e-01	0.51595	0.5430723	5.871e-01	9.073e-01	8.771e+01	-2.244e-01	0.51782	-4.334e-01	6.647e-01	8.028e-01	8.771e+01	-2.846e+00	0.57530	-4.946e+00	7.559e-07	4.226e-05	8.771e+01	-3.856e+00	1.00928	-3.821e+00	1.332e-04	4.241e-04	8.771e+01
ENSGALG00000001124	1.257e+02	-5.710e-01	0.23899	-2.389e+00	1.688e-02	6.619e-02	1.257e+02	-7.691e-01	0.24402	-3.152e+00	1.623e-03	7.533e-02	1.257e+02	-1.173e-01	0.24793	-0.4732015	6.361e-01	1.000e+00	1.257e+02	-6.363e-01	0.25356	-2.509e+00	1.210e-02	4.970e-01	1.257e+02	-4.618e-01	0.26786	-1.7239211	8.472e-02	4.771e-01	1.257e+02	-1.748e+00	0.32962	-5.303e+00	1.136e-07	4.796e-06	1.257e+02	-1.566e-01	0.40816	-3.837e-01	7.012e-01	8.396e-01	1.257e+02	-8.419e-01	0.46870	-1.796e+00	7.246e-02	1.165e-01	1.257e+02
ENSGALG00000001126	6.810e+02	-4.219e-01	0.39056	-1.080e+00	2.801e-01	4.747e-01	6.810e+02	-4.622e-01	0.39116	-1.182e+00	2.374e-01	7.100e-01	6.810e+02	-1.329e-01	0.39163	-0.3393684	7.343e-01	1.000e+00	6.810e+02	-2.550e-01	0.39205	-6.503e-01	5.155e-01	1.000e+00	6.810e+02	-3.152e-01	0.39330	-0.8015469	4.228e-01	8.539e-01	6.810e+02	3.542e-01	0.39405	8.988e-01	3.688e-01	5.584e-01	6.810e+02	1.450e+00	0.39301	3.691e+00	2.236e-04	3.610e-03	6.810e+02	-2.391e+00	0.39539	-6.046e+00	1.481e-09	1.345e-08	6.810e+02
ENSGALG00000001130	1.487e+02	-7.175e-01	0.46705	-1.536e+00	1.245e-01	2.786e-01	1.487e+02	1.891e-01	0.46801	4.040e-01	6.862e-01	9.295e-01	1.487e+02	-4.615e-01	0.46883	-0.9842686	3.250e-01	1.000e+00	1.487e+02	-2.526e-01	0.47068	-5.368e-01	5.914e-01	1.000e+00	1.487e+02	-1.038e+00	0.47865	-2.1694389	3.005e-02	2.953e-01	1.487e+02	-2.384e-01	0.49016	-4.863e-01	6.267e-01	7.749e-01	1.487e+02	-3.595e-02	0.50464	-7.124e-02	9.432e-01	9.743e-01	1.487e+02	6.087e-01	0.50023	1.217e+00	2.237e-01	3.051e-01	1.487e+02
ENSGALG00000001132	4.503e-01	2.680e+00	4.07223	6.582e-01	5.104e-01	NA	4.503e-01	-1.601e+00	4.07241	-3.931e-01	6.942e-01	NA	4.503e-01	1.300e+00	4.09571	0.3172929	7.510e-01	NA	4.503e-01	1.999e-01	4.00995	4.985e-02	9.602e-01	NA	4.503e-01	-2.149e+00	4.09127	-0.5251653	5.995e-01	NA	4.503e-01	0.000e+00	4.17536	0.000e+00	1.000e+00	NA	4.503e-01	1.399e+00	4.15606	3.366e-01	7.364e-01	NA	4.503e-01	7.102e-01	4.10187	1.731e-01	8.625e-01	NA	4.503e-01
ENSGALG00000001136	8.473e+00	1.122e+00	0.59448	1.888e+00	5.904e-02	1.669e-01	8.473e+00	-8.468e-01	0.58662	-1.444e+00	1.489e-01	6.181e-01	8.473e+00	-3.458e-01	0.62397	-0.5541288	5.795e-01	1.000e+00	8.473e+00	5.749e-01	0.61762	9.309e-01	3.519e-01	1.000e+00	8.473e+00	-8.700e-01	0.66034	-1.3175646	1.876e-01	6.579e-01	8.473e+00	8.321e-01	0.68144	1.221e+00	2.221e-01	3.995e-01	8.473e+00	-1.789e-01	0.69197	-2.586e-01	7.959e-01	8.951e-01	8.473e+00	-1.979e+00	0.90168	-2.194e+00	2.821e-02	5.115e-02	8.473e+00
ENSGALG00000001141	1.251e+00	5.526e-01	1.65870	3.332e-01	7.390e-01	NA	1.251e+00	-1.505e+00	1.70671	-8.820e-01	3.778e-01	NA	1.251e+00	-2.796e+00	2.04526	-1.3669565	1.716e-01	NA	1.251e+00	-7.556e-01	2.29284	-3.296e-01	7.417e-01	1.000e+00	1.251e+00	0.000e+00	2.29787	0.0000000	1.000e+00	NA	1.251e+00	0.000e+00	2.29787	0.000e+00	1.000e+00	NA	1.251e+00	0.000e+00	2.29787	0.000e+00	1.000e+00	NA	1.251e+00	5.073e-01	2.29787	2.208e-01	8.253e-01	8.715e-01	1.251e+00
ENSGALG00000001143	7.172e+02	-7.652e-01	0.57763	-1.325e+00	1.852e-01	3.608e-01	7.172e+02	-9.457e-01	0.57875	-1.634e+00	1.022e-01	5.525e-01	7.172e+02	-3.253e-01	0.57986	-0.5610333	5.748e-01	1.000e+00	7.172e+02	-9.587e-02	0.58042	-1.652e-01	8.688e-01	1.000e+00	7.172e+02	1.548e-01	0.58095	0.2665370	7.898e-01	9.625e-01	7.172e+02	1.625e+00	0.57976	2.803e+00	5.060e-03	2.515e-02	7.172e+02	1.341e+00	0.57803	2.320e+00	2.032e-02	8.951e-02	7.172e+02	-1.626e+00	0.57829	-2.812e+00	4.919e-03	1.084e-02	7.172e+02
ENSGALG00000001144	2.066e+02	3.463e-01	0.21132	1.639e+00	1.012e-01	2.423e-01	2.066e+02	1.468e-01	0.20963	7.004e-01	4.837e-01	8.547e-01	2.066e+02	1.306e-01	0.20909	0.6246189	5.322e-01	1.000e+00	2.066e+02	-1.946e-01	0.20949	-9.288e-01	3.530e-01	1.000e+00	2.066e+02	-3.934e-01	0.21424	-1.8364180	6.630e-02	4.298e-01	2.066e+02	-3.751e-01	0.22258	-1.685e+00	9.198e-02	2.205e-01	2.066e+02	2.567e-01	0.23154	1.109e+00	2.676e-01	4.854e-01	2.066e+02	-2.348e-01	0.23227	-1.011e+00	3.120e-01	4.026e-01	2.066e+02
ENSGALG00000001146	2.669e+02	4.649e-02	0.13912	3.341e-01	7.383e-01	8.569e-01	2.669e+02	-1.261e-01	0.14024	-8.990e-01	3.687e-01	7.969e-01	2.669e+02	-9.645e-02	0.14220	-0.6782532	4.976e-01	1.000e+00	2.669e+02	9.943e-02	0.14250	6.978e-01	4.853e-01	1.000e+00	2.669e+02	2.127e-01	0.14363	1.4812014	1.386e-01	5.851e-01	2.669e+02	6.286e-01	0.14181	4.433e+00	9.306e-06	1.661e-04	2.669e+02	4.150e-01	0.14089	2.945e+00	3.224e-03	2.484e-02	2.669e+02	-8.785e-01	0.14491	-6.062e+00	1.342e-09	1.238e-08	2.669e+02
ENSGALG00000001149	8.515e+00	1.592e+00	0.72404	2.199e+00	2.785e-02	9.656e-02	8.515e+00	-3.826e-01	0.67110	-5.702e-01	5.686e-01	8.936e-01	8.515e+00	5.085e-01	0.67070	0.7581908	4.483e-01	1.000e+00	8.515e+00	7.216e-02	0.65597	1.100e-01	9.124e-01	1.000e+00	8.515e+00	-8.223e-01	0.69570	-1.1819284	2.372e-01	7.186e-01	8.515e+00	1.760e-01	0.73434	2.396e-01	8.106e-01	9.010e-01	8.515e+00	-1.768e+00	0.95373	-1.854e+00	6.381e-02	1.951e-01	8.515e+00	7.040e-01	1.01707	6.922e-01	4.888e-01	5.785e-01	8.515e+00
ENSGALG00000001153	9.494e+02	3.810e-01	0.27122	1.405e+00	1.600e-01	3.281e-01	9.494e+02	-7.574e-02	0.27109	-2.794e-01	7.799e-01	9.524e-01	9.494e+02	2.950e-02	0.27117	0.1087813	9.134e-01	1.000e+00	9.494e+02	-3.181e-01	0.27138	-1.172e+00	2.411e-01	1.000e+00	9.494e+02	-1.888e-01	0.27210	-0.6938519	4.878e-01	8.743e-01	9.494e+02	-1.159e-01	0.27300	-4.247e-01	6.711e-01	8.077e-01	9.494e+02	-1.746e+00	0.28184	-6.196e+00	5.789e-10	1.180e-07	9.494e+02	8.633e-01	0.28357	3.044e+00	2.331e-03	5.568e-03	9.494e+02
ENSGALG00000001156	3.318e-01	-1.377e-01	5.97776	-2.304e-02	9.816e-01	NA	3.318e-01	1.181e+00	5.97830	1.975e-01	8.434e-01	NA	3.318e-01	-1.071e-01	5.97516	-0.0179185	9.857e-01	NA	3.318e-01	1.572e-01	5.97516	2.631e-02	9.790e-01	NA	3.318e-01	-6.629e-01	5.97830	-0.1108906	9.117e-01	NA	3.318e-01	0.000e+00	5.97830	0.000e+00	1.000e+00	NA	3.318e-01	1.842e+00	5.95952	3.090e-01	7.573e-01	NA	3.318e-01	6.450e-01	5.90537	1.092e-01	9.130e-01	NA	3.318e-01
ENSGALG00000001157	6.358e+02	2.465e-01	0.22053	1.118e+00	2.636e-01	4.561e-01	6.358e+02	-3.332e-02	0.22028	-1.513e-01	8.798e-01	9.782e-01	6.358e+02	2.508e-01	0.22015	1.1393607	2.546e-01	1.000e+00	6.358e+02	8.075e-02	0.21979	3.674e-01	7.133e-01	1.000e+00	6.358e+02	-2.322e-01	0.22056	-1.0528065	2.924e-01	7.662e-01	6.358e+02	-5.199e-01	0.22309	-2.330e+00	1.980e-02	7.182e-02	6.358e+02	-8.550e-01	0.23256	-3.676e+00	2.365e-04	3.750e-03	6.358e+02	1.254e+00	0.23188	5.407e+00	6.413e-08	4.133e-07	6.358e+02
ENSGALG00000001158	2.892e+02	4.080e-01	0.21152	1.929e+00	5.376e-02	1.561e-01	2.892e+02	2.871e-01	0.20971	1.369e+00	1.710e-01	6.455e-01	2.892e+02	-5.299e-02	0.20943	-0.2530085	8.003e-01	1.000e+00	2.892e+02	-1.035e-01	0.20994	-4.928e-01	6.221e-01	1.000e+00	2.892e+02	-2.643e-01	0.21253	-1.2435438	2.137e-01	6.933e-01	2.892e+02	-3.783e-01	0.21774	-1.737e+00	8.233e-02	2.047e-01	2.892e+02	-5.256e-01	0.23176	-2.268e+00	2.333e-02	9.855e-02	2.892e+02	6.744e-01	0.23142	2.914e+00	3.564e-03	8.125e-03	2.892e+02
ENSGALG00000001161	1.049e+03	1.284e-01	0.17395	7.382e-01	4.604e-01	6.510e-01	1.049e+03	-7.804e-02	0.17398	-4.485e-01	6.538e-01	9.205e-01	1.049e+03	-1.353e-01	0.17422	-0.7767315	4.373e-01	1.000e+00	1.049e+03	-1.227e-01	0.17448	-7.034e-01	4.818e-01	1.000e+00	1.049e+03	-4.971e-01	0.17582	-2.8274306	4.692e-03	1.041e-01	1.049e+03	-4.254e-01	0.17850	-2.383e+00	1.717e-02	6.444e-02	1.049e+03	-1.020e+00	0.18881	-5.401e+00	6.612e-08	5.533e-06	1.049e+03	2.102e+00	0.18687	1.125e+01	2.327e-29	2.551e-27	1.049e+03
ENSGALG00000001163	9.866e+02	-1.186e-01	0.19122	-6.200e-01	5.353e-01	7.110e-01	9.866e+02	2.662e-01	0.19113	1.393e+00	1.637e-01	6.358e-01	9.866e+02	3.065e-01	0.19051	1.6086912	1.077e-01	1.000e+00	9.866e+02	2.456e-01	0.18982	1.294e+00	1.957e-01	1.000e+00	9.866e+02	2.242e-01	0.18981	1.1812856	2.375e-01	7.190e-01	9.866e+02	2.908e-01	0.18992	1.531e+00	1.258e-01	2.731e-01	9.866e+02	-1.901e-01	0.19142	-9.929e-01	3.208e-01	5.420e-01	9.866e+02	5.184e-01	0.19110	2.713e+00	6.669e-03	1.419e-02	9.866e+02
ENSGALG00000001165	6.235e+02	4.466e-01	0.24720	1.807e+00	7.083e-02	1.897e-01	6.235e+02	-1.214e-01	0.24679	-4.921e-01	6.226e-01	9.103e-01	6.235e+02	2.841e-01	0.24674	1.1513652	2.496e-01	1.000e+00	6.235e+02	1.135e-01	0.24620	4.611e-01	6.448e-01	1.000e+00	6.235e+02	1.531e-01	0.24645	0.6214080	5.343e-01	8.906e-01	6.235e+02	7.251e-01	0.24612	2.946e+00	3.215e-03	1.773e-02	6.235e+02	-1.014e+00	0.24908	-4.069e+00	4.712e-05	1.124e-03	6.235e+02	-3.362e-01	0.25163	-1.336e+00	1.815e-01	2.556e-01	6.235e+02
ENSGALG00000001167	1.351e-01	2.292e+00	6.28841	3.645e-01	7.155e-01	NA	1.351e-01	-2.211e+00	6.28905	-3.516e-01	7.251e-01	NA	1.351e-01	1.760e+00	6.31604	0.2786084	7.805e-01	NA	1.351e-01	-1.710e+00	6.31604	-2.707e-01	7.866e-01	NA	1.351e-01	0.000e+00	6.34336	0.0000000	1.000e+00	NA	1.351e-01	0.000e+00	6.34336	0.000e+00	1.000e+00	NA	1.351e-01	0.000e+00	6.34336	0.000e+00	1.000e+00	NA	1.351e-01	0.000e+00	6.34336	0.000e+00	1.000e+00	NA	1.351e-01
ENSGALG00000001168	1.066e+03	-2.674e-01	0.18604	-1.437e+00	1.506e-01	3.154e-01	1.066e+03	1.840e-01	0.18622	9.879e-01	3.232e-01	7.714e-01	1.066e+03	-8.434e-02	0.18624	-0.4528864	6.506e-01	1.000e+00	1.066e+03	-2.471e-02	0.18639	-1.326e-01	8.945e-01	1.000e+00	1.066e+03	6.892e-02	0.18685	0.3688428	7.122e-01	9.430e-01	1.066e+03	1.783e-01	0.18728	9.520e-01	3.411e-01	5.299e-01	1.066e+03	2.543e-01	0.18817	1.351e+00	1.765e-01	3.770e-01	1.066e+03	-1.124e+00	0.19000	-5.917e+00	3.275e-09	2.768e-08	1.066e+03
ENSGALG00000001169	3.566e+01	-1.140e+00	0.30661	-3.718e+00	2.008e-04	2.013e-03	3.566e+01	-3.030e-01	0.32571	-9.303e-01	3.522e-01	7.900e-01	3.566e+01	2.539e-01	0.32782	0.7743769	4.387e-01	1.000e+00	3.566e+01	-7.364e-01	0.34002	-2.166e+00	3.033e-02	6.904e-01	3.566e+01	7.504e-01	0.34771	2.1580332	3.093e-02	2.983e-01	3.566e+01	-8.811e-01	0.36865	-2.390e+00	1.684e-02	6.353e-02	3.566e+01	2.619e-01	0.40976	6.391e-01	5.228e-01	7.169e-01	3.566e+01	-2.694e-01	0.41527	-6.486e-01	5.166e-01	6.044e-01	3.566e+01
ENSGALG00000001171	1.801e+02	1.365e+00	0.47578	2.869e+00	4.122e-03	2.268e-02	1.801e+02	-7.375e-01	0.47487	-1.553e+00	1.204e-01	5.823e-01	1.801e+02	-5.244e-01	0.47658	-1.1002606	2.712e-01	1.000e+00	1.801e+02	-7.077e-01	0.47952	-1.476e+00	1.400e-01	9.896e-01	1.801e+02	-9.579e-01	0.48857	-1.9606725	4.992e-02	3.750e-01	1.801e+02	-2.433e-01	0.50015	-4.864e-01	6.267e-01	7.749e-01	1.801e+02	-1.104e+00	0.54122	-2.039e+00	4.141e-02	1.463e-01	1.801e+02	2.686e+00	0.53150	5.053e+00	4.343e-07	2.366e-06	1.801e+02
ENSGALG00000001172	9.964e+00	-9.213e-01	0.60485	-1.523e+00	1.277e-01	2.825e-01	9.964e+00	1.048e-01	0.62844	1.668e-01	8.676e-01	9.751e-01	9.964e+00	-4.703e-01	0.64517	-0.7289473	4.660e-01	1.000e+00	9.964e+00	4.086e-01	0.64889	6.297e-01	5.289e-01	1.000e+00	9.964e+00	3.666e-01	0.63758	0.5749733	5.653e-01	9.008e-01	9.964e+00	3.849e-01	0.63066	6.103e-01	5.416e-01	7.097e-01	9.964e+00	-3.081e-01	0.66560	-4.628e-01	6.435e-01	8.015e-01	9.964e+00	-2.762e+00	0.95445	-2.894e+00	3.803e-03	8.606e-03	9.964e+00
ENSGALG00000001174	2.868e+02	-3.496e-01	0.13476	-2.594e+00	9.487e-03	4.275e-02	2.868e+02	-2.371e-01	0.13782	-1.720e+00	8.535e-02	5.187e-01	2.868e+02	-1.125e-01	0.13995	-0.8037258	4.216e-01	1.000e+00	2.868e+02	9.550e-02	0.14029	6.807e-01	4.961e-01	1.000e+00	2.868e+02	1.578e-01	0.14154	1.1152242	2.648e-01	7.432e-01	2.868e+02	-7.990e-02	0.14466	-5.523e-01	5.807e-01	7.408e-01	2.868e+02	4.345e-01	0.14862	2.923e+00	3.465e-03	2.601e-02	2.868e+02	-1.008e+00	0.15499	-6.501e+00	7.981e-11	9.096e-10	2.868e+02
ENSGALG00000001175	6.726e+02	-7.939e-01	0.25448	-3.120e+00	1.811e-03	1.187e-02	6.726e+02	-3.741e-01	0.25619	-1.460e+00	1.443e-01	6.115e-01	6.726e+02	-3.183e-02	0.25702	-0.1238576	9.014e-01	1.000e+00	6.726e+02	1.267e-02	0.25714	4.928e-02	9.607e-01	1.000e+00	6.726e+02	1.670e-01	0.25771	0.6478685	5.171e-01	8.870e-01	6.726e+02	8.623e-01	0.25692	3.356e+00	7.901e-04	5.976e-03	6.726e+02	5.731e-01	0.25607	2.238e+00	2.522e-02	1.041e-01	6.726e+02	-1.103e-01	0.25553	-4.315e-01	6.661e-01	7.408e-01	6.726e+02
ENSGALG00000001177	3.497e+01	-1.942e-01	0.41594	-4.668e-01	6.406e-01	7.902e-01	3.497e+01	-9.512e-01	0.42581	-2.234e+00	2.549e-02	3.294e-01	3.497e+01	2.675e-02	0.43356	0.0616929	9.508e-01	1.000e+00	3.497e+01	-6.912e-01	0.44390	-1.557e+00	1.194e-01	9.658e-01	3.497e+01	-1.372e+00	0.50849	-2.6988456	6.958e-03	1.320e-01	3.497e+01	-9.812e-01	0.63507	-1.545e+00	1.223e-01	2.680e-01	3.497e+01	-3.876e-01	0.79768	-4.859e-01	6.271e-01	7.909e-01	3.497e+01	2.386e+00	0.71792	3.323e+00	8.907e-04	2.348e-03	3.497e+01
ENSGALG00000001181	5.813e+01	-7.384e-01	0.36659	-2.014e+00	4.399e-02	1.345e-01	5.813e+01	-7.171e-01	0.37474	-1.914e+00	5.566e-02	4.441e-01	5.813e+01	-7.725e-01	0.38823	-1.9897897	4.661e-02	7.680e-01	5.813e+01	-3.091e-01	0.40247	-7.681e-01	4.424e-01	1.000e+00	5.813e+01	-1.699e-01	0.41927	-0.4052390	6.853e-01	9.363e-01	5.813e+01	-6.345e-01	0.45329	-1.400e+00	1.616e-01	3.222e-01	5.813e+01	-8.097e-01	0.55174	-1.467e+00	1.422e-01	3.297e-01	5.813e+01	2.745e+00	0.51869	5.292e+00	1.210e-07	7.402e-07	5.813e+01
ENSGALG00000001182	9.264e+02	-7.759e-02	0.27836	-2.788e-01	7.804e-01	8.820e-01	9.264e+02	-2.900e-01	0.27868	-1.041e+00	2.981e-01	7.544e-01	9.264e+02	3.425e-03	0.27895	0.0122786	9.902e-01	1.000e+00	9.264e+02	-1.123e-01	0.27907	-4.025e-01	6.873e-01	1.000e+00	9.264e+02	-4.363e-02	0.27964	-0.1560040	8.760e-01	9.791e-01	9.264e+02	3.552e-02	0.28032	1.267e-01	8.992e-01	9.511e-01	9.264e+02	-3.419e-01	0.28275	-1.209e+00	2.266e-01	4.400e-01	9.264e+02	9.298e-01	0.28215	3.295e+00	9.826e-04	2.566e-03	9.264e+02
ENSGALG00000001183	8.612e+03	-4.650e-01	0.26975	-1.724e+00	8.476e-02	2.147e-01	8.612e+03	-2.849e-01	0.26979	-1.056e+00	2.909e-01	7.509e-01	8.612e+03	4.289e-02	0.26981	0.1589552	8.737e-01	1.000e+00	8.612e+03	-4.251e-01	0.26984	-1.575e+00	1.152e-01	9.600e-01	8.612e+03	-5.745e-01	0.27000	-2.1279337	3.334e-02	3.076e-01	8.612e+03	-1.039e-01	0.27019	-3.844e-01	7.007e-01	8.287e-01	8.612e+03	-5.374e-01	0.27072	-1.985e+00	4.711e-02	1.592e-01	8.612e+03	-6.905e-01	0.27121	-2.546e+00	1.090e-02	2.199e-02	8.612e+03
ENSGALG00000001184	5.487e+02	1.051e-01	0.19562	5.373e-01	5.910e-01	7.545e-01	5.487e+02	5.964e-01	0.19437	3.069e+00	2.151e-03	9.034e-02	5.487e+02	-1.490e-01	0.19374	-0.7688166	4.420e-01	1.000e+00	5.487e+02	1.475e-01	0.19381	7.611e-01	4.466e-01	1.000e+00	5.487e+02	4.844e-03	0.19438	0.0249197	9.801e-01	9.972e-01	5.487e+02	-2.237e-01	0.19622	-1.140e+00	2.542e-01	4.364e-01	5.487e+02	3.265e-01	0.19872	1.643e+00	1.004e-01	2.643e-01	5.487e+02	-4.011e-01	0.19919	-2.014e+00	4.405e-02	7.535e-02	5.487e+02
ENSGALG00000001189	3.640e+01	3.131e-01	0.49231	6.359e-01	5.248e-01	7.024e-01	3.640e+01	-5.996e-01	0.49857	-1.203e+00	2.292e-01	7.043e-01	3.640e+01	1.568e-02	0.50780	0.0308773	9.754e-01	1.000e+00	3.640e+01	-5.694e-02	0.50989	-1.117e-01	9.111e-01	1.000e+00	3.640e+01	5.081e-01	0.51012	0.9961047	3.192e-01	7.835e-01	3.640e+01	5.990e-01	0.50088	1.196e+00	2.318e-01	4.112e-01	3.640e+01	-8.199e-01	0.53072	-1.545e+00	1.224e-01	2.989e-01	3.640e+01	2.050e+00	0.52052	3.939e+00	8.192e-05	2.730e-04	3.640e+01
ENSGALG00000001191	4.270e+01	5.602e-02	0.41238	1.358e-01	8.919e-01	9.467e-01	4.270e+01	-5.964e-02	0.41295	-1.444e-01	8.852e-01	9.785e-01	4.270e+01	-7.584e-01	0.41915	-1.8094951	7.037e-02	9.023e-01	4.270e+01	-2.817e-01	0.42829	-6.578e-01	5.106e-01	1.000e+00	4.270e+01	-8.445e-01	0.45285	-1.8649773	6.218e-02	4.175e-01	4.270e+01	-1.408e+00	0.53838	-2.615e+00	8.931e-03	3.906e-02	4.270e+01	-6.838e-01	0.69442	-9.847e-01	3.248e-01	5.463e-01	4.270e+01	-9.863e-01	0.85550	-1.153e+00	2.490e-01	3.337e-01	4.270e+01
ENSGALG00000001201	7.740e+02	-8.370e-02	0.15169	-5.518e-01	5.811e-01	7.463e-01	7.740e+02	-3.262e-02	0.15195	-2.147e-01	8.300e-01	9.647e-01	7.740e+02	-3.371e-01	0.15258	-2.2096291	2.713e-02	6.011e-01	7.740e+02	-1.532e-01	0.15337	-9.989e-01	3.178e-01	1.000e+00	7.740e+02	-2.939e-01	0.15521	-1.8936479	5.827e-02	4.046e-01	7.740e+02	2.312e-01	0.15672	1.475e+00	1.402e-01	2.943e-01	7.740e+02	4.605e-01	0.15753	2.923e+00	3.466e-03	2.601e-02	7.740e+02	-1.691e+00	0.16424	-1.030e+01	7.191e-25	5.501e-23	7.740e+02
ENSGALG00000001203	1.715e+00	-3.610e-01	1.19869	-3.012e-01	7.633e-01	NA	1.715e+00	-4.317e-01	1.29856	-3.324e-01	7.396e-01	NA	1.715e+00	1.578e+00	1.22654	1.2866620	1.982e-01	NA	1.715e+00	-4.569e-01	1.10307	-4.142e-01	6.787e-01	1.000e+00	1.715e+00	1.363e+00	1.08301	1.2582130	2.083e-01	NA	1.715e+00	-4.683e+00	1.51567	-3.089e+00	2.005e-03	NA	1.715e+00	0.000e+00	1.88643	0.000e+00	1.000e+00	NA	1.715e+00	0.000e+00	1.88643	0.000e+00	1.000e+00	1.000e+00	1.715e+00
ENSGALG00000001204	2.135e+02	1.026e+00	0.25192	4.072e+00	4.657e-05	6.044e-04	2.135e+02	5.365e-01	0.24379	2.200e+00	2.777e-02	3.400e-01	2.135e+02	-3.355e-02	0.24234	-0.1384575	8.899e-01	1.000e+00	2.135e+02	1.158e-01	0.24222	4.782e-01	6.325e-01	1.000e+00	2.135e+02	1.140e-01	0.24315	0.4687209	6.393e-01	9.241e-01	2.135e+02	-1.273e-01	0.24554	-5.185e-01	6.041e-01	7.583e-01	2.135e+02	-1.463e-01	0.25213	-5.804e-01	5.617e-01	7.464e-01	2.135e+02	-7.505e-01	0.25872	-2.901e+00	3.721e-03	8.438e-03	2.135e+02
ENSGALG00000001206	4.913e+00	-5.343e-02	0.82784	-6.454e-02	9.485e-01	9.770e-01	4.913e+00	-2.341e-01	0.84416	-2.774e-01	7.815e-01	9.527e-01	4.913e+00	6.691e-02	0.85442	0.0783098	9.376e-01	NA	4.913e+00	-1.151e-01	0.85909	-1.340e-01	8.934e-01	1.000e+00	4.913e+00	5.823e-01	0.85935	0.6776231	4.980e-01	8.785e-01	4.913e+00	-5.034e-01	0.88622	-5.681e-01	5.700e-01	7.329e-01	4.913e+00	-1.460e+00	1.16061	-1.258e+00	2.085e-01	4.184e-01	4.913e+00	1.141e+00	1.18729	9.607e-01	3.367e-01	4.287e-01	4.913e+00
ENSGALG00000001207	7.782e+01	-7.330e-03	0.32822	-2.233e-02	9.822e-01	9.927e-01	7.782e+01	-3.182e-01	0.33038	-9.631e-01	3.355e-01	7.799e-01	7.782e+01	-8.854e-02	0.33289	-0.2659732	7.903e-01	1.000e+00	7.782e+01	-1.462e-01	0.33465	-4.370e-01	6.621e-01	1.000e+00	7.782e+01	-5.070e-01	0.34401	-1.4737298	1.406e-01	5.876e-01	7.782e+01	-8.156e-01	0.36909	-2.210e+00	2.712e-02	9.092e-02	7.782e+01	-3.081e-01	0.41255	-7.468e-01	4.552e-01	6.633e-01	7.782e+01	-2.298e-01	0.42924	-5.353e-01	5.924e-01	6.743e-01	7.782e+01
ENSGALG00000001209	4.153e+01	-4.968e-01	0.52478	-9.467e-01	3.438e-01	5.412e-01	4.153e+01	-2.352e-01	0.53908	-4.364e-01	6.626e-01	9.225e-01	4.153e+01	-3.126e-01	0.55290	-0.5652931	5.719e-01	1.000e+00	4.153e+01	-8.076e-01	0.59276	-1.362e+00	1.731e-01	1.000e+00	4.153e+01	7.259e-01	0.61007	1.1898253	2.341e-01	7.149e-01	4.153e+01	1.955e+00	0.55639	3.513e+00	4.426e-04	3.767e-03	4.153e+01	2.233e-01	0.52300	4.269e-01	6.695e-01	8.188e-01	4.153e+01	1.668e+00	0.51004	3.269e+00	1.078e-03	2.784e-03	4.153e+01
ENSGALG00000001214	2.481e+01	-8.407e-01	0.40142	-2.094e+00	3.624e-02	1.172e-01	2.481e+01	-1.213e-01	0.41986	-2.890e-01	7.726e-01	9.497e-01	2.481e+01	-6.578e-02	0.42574	-0.1544958	8.772e-01	1.000e+00	2.481e+01	-4.805e-02	0.42974	-1.118e-01	9.110e-01	1.000e+00	2.481e+01	6.785e-01	0.42641	1.5911271	1.116e-01	5.373e-01	2.481e+01	-3.406e-01	0.43204	-7.883e-01	4.305e-01	6.168e-01	2.481e+01	6.703e-01	0.44531	1.505e+00	1.323e-01	3.141e-01	2.481e+01	-9.644e-01	0.45912	-2.101e+00	3.567e-02	6.268e-02	2.481e+01
ENSGALG00000001219	1.434e+02	-1.399e-01	0.32134	-4.353e-01	6.634e-01	8.050e-01	1.434e+02	-8.331e-02	0.32253	-2.583e-01	7.962e-01	9.571e-01	1.434e+02	-1.700e-01	0.32391	-0.5248149	5.997e-01	1.000e+00	1.434e+02	-7.256e-02	0.32520	-2.231e-01	8.234e-01	1.000e+00	1.434e+02	-4.397e-01	0.33106	-1.3281217	1.841e-01	6.537e-01	1.434e+02	1.308e-01	0.33691	3.884e-01	6.977e-01	8.263e-01	1.434e+02	-1.315e-01	0.34717	-3.789e-01	7.048e-01	8.420e-01	1.434e+02	1.391e+00	0.34024	4.087e+00	4.373e-05	1.553e-04	1.434e+02
ENSGALG00000001220	2.940e+03	-2.655e-01	0.23572	-1.126e+00	2.600e-01	4.516e-01	2.940e+03	2.551e-01	0.23581	1.082e+00	2.793e-01	7.436e-01	2.940e+03	-3.131e-02	0.23569	-0.1328558	8.943e-01	1.000e+00	2.940e+03	4.959e-01	0.23533	2.107e+00	3.508e-02	7.151e-01	2.940e+03	8.201e-01	0.23474	3.4936782	4.764e-04	2.479e-02	2.940e+03	3.723e-01	0.23438	1.589e+00	1.121e-01	2.515e-01	2.940e+03	7.669e-02	0.23467	3.268e-01	7.438e-01	8.655e-01	2.940e+03	2.089e+00	0.23421	8.918e+00	4.754e-19	1.850e-17	2.940e+03
ENSGALG00000001223	3.498e+02	-1.329e-01	0.19935	-6.669e-01	5.048e-01	6.880e-01	3.498e+02	2.046e-01	0.19945	1.026e+00	3.050e-01	7.594e-01	3.498e+02	-5.601e-02	0.19937	-0.2809217	7.788e-01	1.000e+00	3.498e+02	7.091e-02	0.19944	3.555e-01	7.222e-01	1.000e+00	3.498e+02	-2.570e-01	0.20132	-1.2767288	2.017e-01	6.779e-01	3.498e+02	-2.562e-01	0.20550	-1.247e+00	2.125e-01	3.874e-01	3.498e+02	3.122e-01	0.21027	1.485e+00	1.377e-01	3.220e-01	3.498e+02	-3.285e-01	0.21086	-1.558e+00	1.193e-01	1.782e-01	3.498e+02
ENSGALG00000001225	7.849e+02	-1.559e-02	0.19609	-7.951e-02	9.366e-01	9.710e-01	7.849e+02	-1.529e-01	0.19647	-7.782e-01	4.365e-01	8.268e-01	7.849e+02	3.567e-02	0.19679	0.1812702	8.562e-01	1.000e+00	7.849e+02	1.228e-01	0.19660	6.246e-01	5.323e-01	1.000e+00	7.849e+02	7.381e-02	0.19700	0.3746879	7.079e-01	9.413e-01	7.849e+02	3.645e-01	0.19724	1.848e+00	6.462e-02	1.721e-01	7.849e+02	-1.591e-01	0.19900	-7.996e-01	4.240e-01	6.360e-01	7.849e+02	8.454e-02	0.19924	4.243e-01	6.713e-01	7.453e-01	7.849e+02
ENSGALG00000001229	2.364e+02	-5.943e-01	0.53171	-1.118e+00	2.637e-01	4.561e-01	2.364e+02	-6.077e-01	0.53325	-1.140e+00	2.544e-01	7.253e-01	2.364e+02	1.047e-01	0.53403	0.1961327	8.445e-01	1.000e+00	2.364e+02	-5.166e-01	0.53497	-9.657e-01	3.342e-01	1.000e+00	2.364e+02	-1.555e-01	0.53757	-0.2893037	7.723e-01	9.604e-01	2.364e+02	-1.324e-01	0.54049	-2.451e-01	8.064e-01	8.980e-01	2.364e+02	5.308e-01	0.54294	9.776e-01	3.283e-01	5.492e-01	2.364e+02	3.911e-01	0.54010	7.241e-01	4.690e-01	5.601e-01	2.364e+02
ENSGALG00000001231	3.689e+02	-8.820e-01	0.23190	-3.803e+00	1.428e-04	1.520e-03	3.689e+02	-3.034e-01	0.23474	-1.293e+00	1.961e-01	6.755e-01	3.689e+02	1.865e-02	0.23580	0.0791003	9.370e-01	1.000e+00	3.689e+02	-7.163e-03	0.23589	-3.037e-02	9.758e-01	1.000e+00	3.689e+02	2.271e-01	0.23666	0.9594374	3.373e-01	7.974e-01	3.689e+02	3.630e-01	0.23664	1.534e+00	1.250e-01	2.721e-01	3.689e+02	4.975e-01	0.23710	2.098e+00	3.587e-02	1.332e-01	3.689e+02	-6.270e-01	0.23784	-2.636e+00	8.387e-03	1.744e-02	3.689e+02
ENSGALG00000001234	1.068e+01	1.530e+00	1.00805	1.518e+00	1.291e-01	2.846e-01	1.068e+01	-2.096e+00	1.07902	-1.943e+00	5.202e-02	4.344e-01	1.068e+01	-2.681e-01	1.23606	-0.2168817	8.283e-01	1.000e+00	1.068e+01	1.075e+00	1.16654	9.216e-01	3.567e-01	1.000e+00	1.068e+01	1.280e+00	1.01893	1.2560134	2.091e-01	6.892e-01	1.068e+01	1.602e+00	0.91865	1.744e+00	8.109e-02	2.025e-01	1.068e+01	9.901e-01	0.87218	1.135e+00	2.563e-01	4.727e-01	1.068e+01	-6.714e-01	0.86792	-7.735e-01	4.392e-01	5.323e-01	1.068e+01
ENSGALG00000001235	1.855e+01	2.354e+00	0.48022	4.901e+00	9.535e-07	2.280e-05	1.855e+01	9.989e-02	0.40683	2.455e-01	8.060e-01	9.595e-01	1.855e+01	2.353e-03	0.40691	0.0057818	9.954e-01	1.000e+00	1.855e+01	-1.000e+00	0.42682	-2.343e+00	1.912e-02	5.950e-01	1.855e+01	2.258e-02	0.45487	0.0496436	9.604e-01	9.942e-01	1.855e+01	-1.752e+00	0.57012	-3.073e+00	2.121e-03	1.276e-02	1.855e+01	1.383e-01	0.69333	1.995e-01	8.419e-01	9.218e-01	1.855e+01	-7.584e-01	0.76737	-9.883e-01	3.230e-01	4.147e-01	1.855e+01
ENSGALG00000001238	6.419e+02	1.578e-01	0.20201	7.810e-01	4.348e-01	6.265e-01	6.419e+02	3.769e-01	0.20118	1.874e+00	6.100e-02	4.595e-01	6.419e+02	5.907e-02	0.20062	0.2944137	7.684e-01	1.000e+00	6.419e+02	5.258e-02	0.20050	2.622e-01	7.931e-01	1.000e+00	6.419e+02	9.636e-02	0.20099	0.4794375	6.316e-01	9.210e-01	6.419e+02	-1.561e-01	0.20225	-7.719e-01	4.402e-01	6.257e-01	6.419e+02	6.138e-01	0.20340	3.018e+00	2.546e-03	2.087e-02	6.419e+02	-6.142e-01	0.20366	-3.016e+00	2.562e-03	6.050e-03	6.419e+02
ENSGALG00000001239	1.456e+02	1.546e+00	0.54440	2.839e+00	4.519e-03	2.437e-02	1.456e+02	4.200e-01	0.53511	7.849e-01	4.325e-01	8.261e-01	1.456e+02	6.284e-01	0.53320	1.1785048	2.386e-01	1.000e+00	1.456e+02	-2.564e-01	0.53251	-4.814e-01	6.302e-01	1.000e+00	1.456e+02	-2.968e-02	0.53387	-0.0555907	9.557e-01	9.933e-01	1.456e+02	-5.709e-01	0.53749	-1.062e+00	2.881e-01	4.749e-01	1.456e+02	-1.421e+00	0.56110	-2.533e+00	1.132e-02	5.935e-02	1.456e+02	2.100e+00	0.55909	3.756e+00	1.726e-04	5.367e-04	1.456e+02
ENSGALG00000001244	7.161e+00	1.147e+00	0.56152	2.042e+00	4.115e-02	1.286e-01	7.161e+00	6.516e-02	0.49306	1.321e-01	8.949e-01	9.796e-01	7.161e+00	6.800e-01	0.47114	1.4432922	1.489e-01	1.000e+00	7.161e+00	-4.554e-01	0.46383	-9.817e-01	3.262e-01	1.000e+00	7.161e+00	-6.763e-01	0.52653	-1.2843557	1.990e-01	6.748e-01	7.161e+00	-1.060e+00	0.69932	-1.515e+00	1.297e-01	2.791e-01	7.161e+00	-2.128e-01	0.91805	-2.318e-01	8.167e-01	9.084e-01	7.161e+00	-1.921e+00	1.27304	-1.509e+00	1.313e-01	1.935e-01	7.161e+00
ENSGALG00000001245	5.215e+02	3.417e-01	0.19113	1.788e+00	7.382e-02	1.952e-01	5.215e+02	2.214e-01	0.19014	1.164e+00	2.443e-01	7.162e-01	5.215e+02	-2.699e-02	0.19001	-0.1420571	8.870e-01	1.000e+00	5.215e+02	-4.564e-02	0.19022	-2.399e-01	8.104e-01	1.000e+00	5.215e+02	-3.327e-02	0.19131	-0.1738892	8.620e-01	9.770e-01	5.215e+02	-1.733e-02	0.19284	-8.986e-02	9.284e-01	9.649e-01	5.215e+02	3.278e-01	0.19488	1.682e+00	9.252e-02	2.504e-01	5.215e+02	-1.270e+00	0.19919	-6.377e+00	1.808e-10	1.931e-09	5.215e+02
ENSGALG00000001250	7.486e+03	2.111e-01	0.29806	7.081e-01	4.789e-01	6.664e-01	7.486e+03	-2.211e-02	0.29805	-7.419e-02	9.409e-01	9.880e-01	7.486e+03	1.243e-01	0.29805	0.4169913	6.767e-01	1.000e+00	7.486e+03	8.558e-02	0.29803	2.872e-01	7.740e-01	1.000e+00	7.486e+03	-7.992e-02	0.29809	-0.2681160	7.886e-01	9.619e-01	7.486e+03	1.153e+00	0.29804	3.868e+00	1.098e-04	1.223e-03	7.486e+03	9.314e-02	0.29800	3.125e-01	7.546e-01	8.720e-01	7.486e+03	2.013e-01	0.29798	6.756e-01	4.993e-01	5.884e-01	7.486e+03
ENSGALG00000001252	1.182e+01	-1.216e-01	0.50601	-2.402e-01	8.102e-01	8.994e-01	1.182e+01	8.313e-02	0.51024	1.629e-01	8.706e-01	9.760e-01	1.182e+01	6.121e-02	0.50852	0.1203649	9.042e-01	1.000e+00	1.182e+01	-1.383e-01	0.51314	-2.694e-01	7.876e-01	1.000e+00	1.182e+01	1.787e-01	0.52873	0.3380630	7.353e-01	9.488e-01	1.182e+01	-8.394e-02	0.54694	-1.535e-01	8.780e-01	9.415e-01	1.182e+01	7.059e-01	0.55590	1.270e+00	2.041e-01	4.131e-01	1.182e+01	-1.234e+00	0.59481	-2.075e+00	3.797e-02	6.625e-02	1.182e+01
ENSGALG00000001253	2.155e+02	2.124e-02	0.38180	5.562e-02	9.556e-01	9.797e-01	2.155e+02	-5.056e-01	0.38301	-1.320e+00	1.868e-01	6.654e-01	2.155e+02	-3.138e-02	0.38426	-0.0816773	9.349e-01	1.000e+00	2.155e+02	-2.895e-01	0.38527	-7.515e-01	4.523e-01	1.000e+00	2.155e+02	-2.787e-01	0.38875	-0.7169565	4.734e-01	8.732e-01	2.155e+02	2.084e-01	0.39137	5.326e-01	5.943e-01	7.513e-01	2.155e+02	-1.126e+00	0.40877	-2.754e+00	5.879e-03	3.755e-02	2.155e+02	2.401e+00	0.40488	5.931e+00	3.012e-09	2.567e-08	2.155e+02
ENSGALG00000001256	5.497e+01	-8.882e-01	0.45417	-1.956e+00	5.050e-02	1.490e-01	5.497e+01	-1.547e+00	0.52623	-2.939e+00	3.293e-03	1.146e-01	5.497e+01	1.274e-01	0.56829	0.2241668	8.226e-01	1.000e+00	5.497e+01	6.357e-01	0.53819	1.181e+00	2.375e-01	1.000e+00	5.497e+01	1.144e+00	0.49758	2.2991630	2.150e-02	2.469e-01	5.497e+01	1.758e+00	0.45358	3.875e+00	1.066e-04	1.190e-03	5.497e+01	3.159e-01	0.43604	7.244e-01	4.688e-01	6.747e-01	5.497e+01	8.635e-01	0.42958	2.010e+00	4.442e-02	7.593e-02	5.497e+01
ENSGALG00000001258	3.563e+03	1.909e-01	0.15045	1.269e+00	2.045e-01	3.858e-01	3.563e+03	8.927e-02	0.15038	5.937e-01	5.527e-01	8.855e-01	3.563e+03	4.477e-02	0.15037	0.2977379	7.659e-01	1.000e+00	3.563e+03	-8.691e-02	0.15041	-5.778e-01	5.634e-01	1.000e+00	3.563e+03	1.342e-01	0.15056	0.8910831	3.729e-01	8.240e-01	3.563e+03	1.374e-01	0.15071	9.114e-01	3.621e-01	5.515e-01	3.563e+03	-8.738e-02	0.15131	-5.775e-01	5.636e-01	7.477e-01	3.563e+03	-3.639e-01	0.15162	-2.400e+00	1.639e-02	3.170e-02	3.563e+03
ENSGALG00000001262	2.653e+03	-3.812e-01	0.27099	-1.407e+00	1.595e-01	3.273e-01	2.653e+03	3.510e-02	0.27112	1.295e-01	8.970e-01	9.806e-01	2.653e+03	-9.683e-02	0.27117	-0.3570692	7.210e-01	1.000e+00	2.653e+03	-1.073e-01	0.27126	-3.955e-01	6.925e-01	1.000e+00	2.653e+03	-2.652e-01	0.27162	-0.9762937	3.289e-01	7.908e-01	2.653e+03	2.994e-01	0.27188	1.101e+00	2.708e-01	4.555e-01	2.653e+03	4.457e-01	0.27204	1.638e+00	1.013e-01	2.657e-01	2.653e+03	1.055e+00	0.27153	3.887e+00	1.015e-04	3.321e-04	2.653e+03
ENSGALG00000001263	9.977e+02	-9.019e-01	0.14061	-6.414e+00	1.418e-10	1.099e-08	9.977e+02	-2.995e-01	0.14161	-2.115e+00	3.442e-02	3.702e-01	9.977e+02	-4.357e-01	0.14254	-3.0568015	2.237e-03	1.471e-01	9.977e+02	-4.252e-01	0.14397	-2.953e+00	3.142e-03	2.680e-01	9.977e+02	-2.720e-01	0.14646	-1.8568844	6.333e-02	4.212e-01	9.977e+02	8.640e-02	0.14853	5.817e-01	5.608e-01	7.255e-01	9.977e+02	-3.132e-01	0.15389	-2.035e+00	4.180e-02	1.470e-01	9.977e+02	-1.558e+00	0.16725	-9.315e+00	1.218e-20	5.862e-19	9.977e+02
ENSGALG00000001264	1.780e+02	1.476e+00	0.47566	3.103e+00	1.913e-03	1.240e-02	1.780e+02	2.747e-01	0.47127	5.829e-01	5.600e-01	8.898e-01	1.780e+02	4.892e-01	0.47052	1.0396495	2.985e-01	1.000e+00	1.780e+02	-9.371e-01	0.47136	-1.988e+00	4.681e-02	7.560e-01	1.780e+02	-1.202e+00	0.47823	-2.5125959	1.198e-02	1.837e-01	1.780e+02	-4.185e-01	0.48837	-8.570e-01	3.915e-01	5.798e-01	1.780e+02	-1.100e+00	0.52225	-2.107e+00	3.512e-02	1.311e-01	1.780e+02	1.793e+00	0.51801	3.462e+00	5.359e-04	1.493e-03	1.780e+02
ENSGALG00000001267	6.288e+02	-5.360e-02	0.22074	-2.428e-01	8.082e-01	8.986e-01	6.288e+02	-3.155e-01	0.22129	-1.426e+00	1.540e-01	6.247e-01	6.288e+02	-1.437e-01	0.22196	-0.6475027	5.173e-01	1.000e+00	6.288e+02	-3.150e-01	0.22278	-1.414e+00	1.573e-01	1.000e+00	6.288e+02	-3.028e-01	0.22499	-1.3458410	1.784e-01	6.446e-01	6.288e+02	1.501e-01	0.22682	6.620e-01	5.080e-01	6.820e-01	6.288e+02	7.954e-01	0.22696	3.504e+00	4.575e-04	6.101e-03	6.288e+02	-2.138e-01	0.22560	-9.477e-01	3.433e-01	4.356e-01	6.288e+02
ENSGALG00000001270	2.926e+02	-7.719e-02	0.24821	-3.110e-01	7.558e-01	8.671e-01	2.926e+02	-4.975e-02	0.24935	-1.995e-01	8.419e-01	9.674e-01	2.926e+02	1.326e-02	0.24997	0.0530324	9.577e-01	1.000e+00	2.926e+02	2.645e-01	0.24922	1.061e+00	2.885e-01	1.000e+00	2.926e+02	3.074e-01	0.24899	1.2347058	2.169e-01	6.961e-01	2.926e+02	2.069e-01	0.24927	8.299e-01	4.066e-01	5.955e-01	2.926e+02	-4.731e-01	0.25559	-1.851e+00	6.417e-02	1.956e-01	2.926e+02	1.516e+00	0.25302	5.991e+00	2.085e-09	1.844e-08	2.926e+02
ENSGALG00000001273	1.976e+00	-1.586e+00	1.17145	-1.354e+00	1.757e-01	3.487e-01	1.976e+00	-1.984e-02	1.27263	-1.559e-02	9.876e-01	NA	1.976e+00	-1.109e+00	1.41773	-0.7818950	4.343e-01	NA	1.976e+00	2.403e-01	1.52545	1.575e-01	8.749e-01	1.000e+00	1.976e+00	-2.181e+00	1.73804	-1.2546142	2.096e-01	NA	1.976e+00	4.507e+00	1.59476	2.826e+00	4.713e-03	NA	1.976e+00	-9.579e-01	1.31095	-7.307e-01	4.650e-01	NA	1.976e+00	-8.279e-01	1.50113	-5.515e-01	5.813e-01	6.644e-01	1.976e+00
ENSGALG00000001275	5.068e+02	-1.303e-01	0.23986	-5.432e-01	5.870e-01	7.509e-01	5.068e+02	-2.793e-01	0.24057	-1.161e+00	2.456e-01	7.173e-01	5.068e+02	-2.051e-01	0.24145	-0.8492784	3.957e-01	1.000e+00	5.068e+02	-1.370e-01	0.24217	-5.659e-01	5.715e-01	1.000e+00	5.068e+02	-1.700e-01	0.24393	-0.6971283	4.857e-01	8.743e-01	5.068e+02	2.796e-01	0.24513	1.140e+00	2.541e-01	4.363e-01	5.068e+02	2.583e-01	0.24668	1.047e+00	2.950e-01	5.150e-01	5.068e+02	3.263e-01	0.24541	1.330e+00	1.836e-01	2.583e-01	5.068e+02
ENSGALG00000001276	5.458e+01	-6.026e-01	0.29255	-2.060e+00	3.940e-02	1.246e-01	5.458e+01	-5.332e-01	0.30118	-1.770e+00	7.667e-02	4.998e-01	5.458e+01	-3.549e-01	0.30970	-1.1459434	2.518e-01	1.000e+00	5.458e+01	-1.183e-01	0.31582	-3.745e-01	7.081e-01	1.000e+00	5.458e+01	-5.738e-01	0.33557	-1.7099576	8.727e-02	4.838e-01	5.458e+01	-3.983e-01	0.36837	-1.081e+00	2.796e-01	4.660e-01	5.458e+01	-6.069e-01	0.43640	-1.391e+00	1.643e-01	3.611e-01	5.458e+01	4.900e-01	0.44419	1.103e+00	2.700e-01	3.567e-01	5.458e+01
ENSGALG00000001279	5.160e+02	1.002e-01	0.42059	2.383e-01	8.116e-01	9.005e-01	5.160e+02	-1.595e-01	0.42075	-3.790e-01	7.047e-01	9.348e-01	5.160e+02	-2.172e-01	0.42130	-0.5156410	6.061e-01	1.000e+00	5.160e+02	-7.261e-02	0.42173	-1.722e-01	8.633e-01	1.000e+00	5.160e+02	-2.362e-01	0.42295	-0.5585325	5.765e-01	9.033e-01	5.160e+02	4.225e-01	0.42343	9.979e-01	3.183e-01	5.058e-01	5.160e+02	1.319e+00	0.42203	3.126e+00	1.774e-03	1.637e-02	5.160e+02	1.157e-01	0.42048	2.751e-01	7.832e-01	8.393e-01	5.160e+02
ENSGALG00000001282	4.276e+00	-8.551e-02	0.67256	-1.271e-01	8.988e-01	9.502e-01	4.276e+00	-2.453e-01	0.68940	-3.558e-01	7.220e-01	9.381e-01	4.276e+00	-7.515e-01	0.73064	-1.0285500	3.037e-01	NA	4.276e+00	7.937e-01	0.73096	1.086e+00	2.776e-01	1.000e+00	4.276e+00	-4.602e-01	0.75194	-0.6119694	5.406e-01	8.919e-01	4.276e+00	-1.651e+00	0.99546	-1.659e+00	9.711e-02	2.287e-01	4.276e+00	-1.163e+00	1.42310	-8.172e-01	4.138e-01	6.282e-01	4.276e+00	5.357e-01	1.59660	3.355e-01	7.372e-01	8.031e-01	4.276e+00
ENSGALG00000001283	4.394e+03	-1.507e-01	0.27270	-5.528e-01	5.804e-01	7.459e-01	4.394e+03	-1.098e-02	0.27276	-4.027e-02	9.679e-01	9.941e-01	4.394e+03	1.676e-01	0.27275	0.6145829	5.388e-01	1.000e+00	4.394e+03	1.914e-01	0.27268	7.021e-01	4.826e-01	1.000e+00	4.394e+03	-1.895e-02	0.27269	-0.0695043	9.446e-01	9.906e-01	4.394e+03	9.348e-02	0.27278	3.427e-01	7.318e-01	8.500e-01	4.394e+03	1.100e-01	0.27294	4.030e-01	6.869e-01	8.303e-01	4.394e+03	-1.175e+00	0.27357	-4.294e+00	1.753e-05	6.743e-05	4.394e+03
ENSGALG00000001288	1.653e+01	1.095e+00	0.46024	2.379e+00	1.735e-02	6.760e-02	1.653e+01	-1.579e-01	0.43758	-3.609e-01	7.182e-01	9.381e-01	1.653e+01	3.286e-01	0.43660	0.7527045	4.516e-01	1.000e+00	1.653e+01	3.114e-04	0.43135	7.219e-04	9.994e-01	1.000e+00	1.653e+01	-7.211e-01	0.45804	-1.5743394	1.154e-01	5.450e-01	1.653e+01	-8.560e-01	0.52695	-1.624e+00	1.043e-01	2.394e-01	1.653e+01	-1.475e+00	0.75645	-1.950e+00	5.116e-02	1.683e-01	1.653e+01	-3.385e-01	0.90955	-3.722e-01	7.098e-01	7.797e-01	1.653e+01
ENSGALG00000001289	2.926e+02	-6.157e-02	0.21976	-2.802e-01	7.793e-01	8.812e-01	2.926e+02	3.567e-01	0.21909	1.628e+00	1.035e-01	5.550e-01	2.926e+02	5.649e-03	0.21831	0.0258755	9.794e-01	1.000e+00	2.926e+02	-2.627e-01	0.21936	-1.197e+00	2.311e-01	1.000e+00	2.926e+02	3.553e-01	0.22054	1.6111819	1.071e-01	5.290e-01	2.926e+02	2.905e-01	0.22028	1.319e+00	1.872e-01	3.553e-01	2.926e+02	-1.244e-01	0.22421	-5.546e-01	5.791e-01	7.572e-01	2.926e+02	-3.300e-01	0.22655	-1.457e+00	1.452e-01	2.109e-01	2.926e+02
ENSGALG00000001299	6.414e+00	6.429e-01	0.75744	8.488e-01	3.960e-01	5.911e-01	6.414e+00	-8.183e-01	0.76542	-1.069e+00	2.851e-01	7.476e-01	6.414e+00	5.020e-01	0.77320	0.6492169	5.162e-01	1.000e+00	6.414e+00	-5.207e-01	0.77524	-6.717e-01	5.018e-01	1.000e+00	6.414e+00	-8.666e-01	0.85003	-1.0194920	3.080e-01	7.778e-01	6.414e+00	-1.239e+00	1.04997	-1.180e+00	2.379e-01	4.188e-01	6.414e+00	-1.532e+00	1.46116	-1.048e+00	2.944e-01	5.146e-01	6.414e+00	-3.944e-01	1.75141	-2.252e-01	8.218e-01	8.690e-01	6.414e+00
ENSGALG00000001304	4.447e+02	1.376e+00	0.44949	3.062e+00	2.199e-03	1.385e-02	4.447e+02	-3.877e-01	0.44334	-8.744e-01	3.819e-01	8.026e-01	4.447e+02	5.155e-02	0.44508	0.1158187	9.078e-01	1.000e+00	4.447e+02	5.262e-01	0.44282	1.188e+00	2.347e-01	1.000e+00	4.447e+02	3.427e-01	0.44120	0.7766992	4.373e-01	8.586e-01	4.447e+02	1.923e+00	0.43775	4.392e+00	1.122e-05	1.927e-04	4.447e+02	1.187e+00	0.43397	2.735e+00	6.235e-03	3.924e-02	4.447e+02	-2.997e-01	0.43327	-6.917e-01	4.892e-01	5.787e-01	4.447e+02
ENSGALG00000001306	5.830e+02	-5.097e-03	0.14528	-3.508e-02	9.720e-01	9.880e-01	5.830e+02	-4.872e-02	0.14559	-3.346e-01	7.379e-01	9.415e-01	5.830e+02	-1.508e-01	0.14618	-1.0317729	3.022e-01	1.000e+00	5.830e+02	-6.104e-02	0.14674	-4.160e-01	6.774e-01	1.000e+00	5.830e+02	-2.133e-01	0.14875	-1.4338654	1.516e-01	6.066e-01	5.830e+02	-1.236e-01	0.15180	-8.144e-01	4.154e-01	6.035e-01	5.830e+02	3.887e-02	0.15682	2.479e-01	8.042e-01	9.000e-01	5.830e+02	4.135e-01	0.15546	2.660e+00	7.814e-03	1.636e-02	5.830e+02
ENSGALG00000001309	4.299e+02	1.378e-01	0.14776	9.325e-01	3.511e-01	5.482e-01	4.299e+02	2.297e-01	0.14686	1.564e+00	1.178e-01	5.780e-01	4.299e+02	3.486e-02	0.14643	0.2380850	8.118e-01	1.000e+00	4.299e+02	-7.018e-03	0.14647	-4.791e-02	9.618e-01	1.000e+00	4.299e+02	5.693e-02	0.14774	0.3853162	7.000e-01	9.395e-01	4.299e+02	-3.302e-01	0.15113	-2.185e+00	2.890e-02	9.514e-02	4.299e+02	3.550e-01	0.15548	2.283e+00	2.242e-02	9.579e-02	4.299e+02	-4.772e-01	0.15667	-3.046e+00	2.317e-03	5.538e-03	4.299e+02
ENSGALG00000001310	8.091e+01	5.664e-01	0.33144	1.709e+00	8.749e-02	2.193e-01	8.091e+01	-1.137e-02	0.32804	-3.467e-02	9.723e-01	9.953e-01	8.091e+01	1.492e-01	0.32775	0.4550741	6.491e-01	1.000e+00	8.091e+01	-1.400e-01	0.32824	-4.267e-01	6.696e-01	1.000e+00	8.091e+01	7.744e-02	0.33167	0.2334817	8.154e-01	9.697e-01	8.091e+01	-6.920e-01	0.34267	-2.019e+00	4.345e-02	1.278e-01	8.091e+01	-1.106e+00	0.38929	-2.840e+00	4.505e-03	3.095e-02	8.091e+01	2.203e-01	0.40347	5.459e-01	5.851e-01	6.681e-01	8.091e+01
ENSGALG00000001311	7.477e+01	3.556e-02	0.33900	1.049e-01	9.165e-01	9.597e-01	7.477e+01	5.965e-02	0.33902	1.759e-01	8.603e-01	9.724e-01	7.477e+01	1.957e-01	0.33844	0.5781411	5.632e-01	1.000e+00	7.477e+01	-3.224e-01	0.33930	-9.502e-01	3.420e-01	1.000e+00	7.477e+01	-8.957e-01	0.35173	-2.5466760	1.088e-02	1.733e-01	7.477e+01	-1.727e+00	0.40798	-4.233e+00	2.301e-05	3.471e-04	7.477e+01	-1.869e+00	0.62653	-2.983e+00	2.853e-03	2.270e-02	7.477e+01	-4.286e+00	1.31602	-3.257e+00	1.126e-03	2.897e-03	7.477e+01
ENSGALG00000001313	6.913e+03	-4.815e-01	0.14386	-3.347e+00	8.174e-04	6.292e-03	6.913e+03	-1.540e-01	0.14400	-1.069e+00	2.850e-01	7.476e-01	6.913e+03	-1.203e-01	0.14408	-0.8348914	4.038e-01	1.000e+00	6.913e+03	1.009e-01	0.14409	7.004e-01	4.837e-01	1.000e+00	6.913e+03	-7.300e-02	0.14419	-0.5062881	6.127e-01	9.173e-01	6.913e+03	2.425e-01	0.14431	1.680e+00	9.293e-02	2.219e-01	6.913e+03	1.920e-02	0.14460	1.328e-01	8.944e-01	9.485e-01	6.913e+03	1.955e-01	0.14456	1.352e+00	1.763e-01	2.492e-01	6.913e+03
ENSGALG00000001314	6.905e+01	1.025e-01	0.32402	3.163e-01	7.518e-01	8.649e-01	6.905e+01	-2.694e-01	0.32619	-8.258e-01	4.089e-01	8.165e-01	6.905e+01	2.072e-01	0.32738	0.6328865	5.268e-01	1.000e+00	6.905e+01	1.555e-01	0.32477	4.788e-01	6.321e-01	1.000e+00	6.905e+01	7.839e-02	0.32654	0.2400633	8.103e-01	9.688e-01	6.905e+01	-6.665e-01	0.33893	-1.967e+00	4.923e-02	1.408e-01	6.905e+01	-1.140e+00	0.39454	-2.889e+00	3.868e-03	2.789e-02	6.905e+01	9.671e-01	0.39852	2.427e+00	1.524e-02	2.967e-02	6.905e+01
ENSGALG00000001315	1.234e+02	8.455e-02	0.33652	2.513e-01	8.016e-01	8.950e-01	1.234e+02	-1.790e-01	0.33748	-5.305e-01	5.958e-01	9.029e-01	1.234e+02	-1.788e-02	0.33889	-0.0527597	9.579e-01	1.000e+00	1.234e+02	-1.103e-01	0.33984	-3.244e-01	7.456e-01	1.000e+00	1.234e+02	-3.122e-01	0.34582	-0.9026749	3.667e-01	8.202e-01	1.234e+02	2.978e-01	0.35007	8.507e-01	3.950e-01	5.839e-01	1.234e+02	3.112e-01	0.35353	8.802e-01	3.788e-01	5.976e-01	1.234e+02	9.116e-01	0.34665	2.630e+00	8.543e-03	1.772e-02	1.234e+02
ENSGALG00000001316	4.750e+02	1.512e-01	0.23367	6.471e-01	5.176e-01	6.970e-01	4.750e+02	-1.390e-02	0.23357	-5.951e-02	9.525e-01	9.908e-01	4.750e+02	1.616e-01	0.23351	0.6921159	4.889e-01	1.000e+00	4.750e+02	6.078e-01	0.23213	2.618e+00	8.832e-03	4.262e-01	4.750e+02	8.329e-02	0.23169	0.3594889	7.192e-01	9.450e-01	4.750e+02	-2.836e-01	0.23320	-1.216e+00	2.240e-01	4.020e-01	4.750e+02	-1.509e+00	0.24638	-6.125e+00	9.082e-10	1.511e-07	4.750e+02	2.063e+00	0.24542	8.405e+00	4.274e-17	1.253e-15	4.750e+02
ENSGALG00000001317	1.026e+03	-1.915e-01	0.15020	-1.275e+00	2.023e-01	3.825e-01	1.026e+03	7.379e-02	0.15049	4.903e-01	6.239e-01	9.103e-01	1.026e+03	-5.177e-02	0.15064	-0.3436828	7.311e-01	1.000e+00	1.026e+03	-6.640e-02	0.15089	-4.400e-01	6.599e-01	1.000e+00	1.026e+03	1.963e-02	0.15172	0.1294072	8.970e-01	9.817e-01	1.026e+03	2.939e-01	0.15223	1.931e+00	5.349e-02	1.499e-01	1.026e+03	1.389e-01	0.15354	9.045e-01	3.657e-01	5.859e-01	1.026e+03	2.281e-01	0.15300	1.491e+00	1.360e-01	1.995e-01	1.026e+03
ENSGALG00000001319	1.720e+02	3.603e-02	0.67287	5.355e-02	9.573e-01	9.805e-01	1.720e+02	2.267e-01	0.67172	3.375e-01	7.357e-01	9.411e-01	1.720e+02	5.701e-02	0.66984	0.0851039	9.322e-01	1.000e+00	1.720e+02	3.600e-02	0.66937	5.379e-02	9.571e-01	1.000e+00	1.720e+02	6.777e-01	0.66760	1.0151385	3.100e-01	7.788e-01	1.720e+02	3.051e+00	0.65455	4.662e+00	3.137e-06	6.870e-05	1.720e+02	-1.437e+00	0.65051	-2.209e+00	2.719e-02	1.098e-01	1.720e+02	2.389e+00	0.64973	3.676e+00	2.367e-04	7.159e-04	1.720e+02
ENSGALG00000001320	5.097e+00	9.817e-01	0.78730	1.247e+00	2.124e-01	3.948e-01	5.097e+00	-1.108e+00	0.79841	-1.388e+00	1.651e-01	6.373e-01	5.097e+00	-3.085e-01	0.85511	-0.3607866	7.183e-01	NA	5.097e+00	6.537e-02	0.87163	7.500e-02	9.402e-01	1.000e+00	5.097e+00	2.697e-02	0.89692	0.0300660	9.760e-01	9.963e-01	5.097e+00	2.783e-01	0.91134	3.054e-01	7.601e-01	8.707e-01	5.097e+00	2.524e-01	0.93427	2.701e-01	7.871e-01	8.909e-01	5.097e+00	-6.008e-01	0.97200	-6.181e-01	5.365e-01	6.233e-01	5.097e+00
ENSGALG00000001325	1.062e+02	-5.245e-01	0.58780	-8.923e-01	3.722e-01	5.686e-01	1.062e+02	-9.765e-01	0.59318	-1.646e+00	9.973e-02	5.490e-01	1.062e+02	6.679e-01	0.59438	1.1236386	2.612e-01	1.000e+00	1.062e+02	-6.478e-01	0.59448	-1.090e+00	2.758e-01	1.000e+00	1.062e+02	-1.723e-01	0.60101	-0.2866130	7.744e-01	9.608e-01	1.062e+02	9.186e-01	0.60019	1.530e+00	1.259e-01	2.732e-01	1.062e+02	1.123e+00	0.59447	1.889e+00	5.888e-02	1.853e-01	1.062e+02	-2.261e+00	0.60389	-3.744e+00	1.813e-04	5.613e-04	1.062e+02
ENSGALG00000001328	1.119e+04	-3.364e-02	0.24992	-1.346e-01	8.929e-01	9.474e-01	1.119e+04	2.312e-01	0.24991	9.250e-01	3.550e-01	7.913e-01	1.119e+04	2.068e-02	0.24989	0.0827568	9.340e-01	1.000e+00	1.119e+04	4.256e-01	0.24985	1.703e+00	8.851e-02	8.936e-01	1.119e+04	6.845e-01	0.24978	2.7405073	6.134e-03	1.223e-01	1.119e+04	6.366e-01	0.24972	2.549e+00	1.079e-02	4.506e-02	1.119e+04	-1.318e-01	0.24977	-5.277e-01	5.977e-01	7.705e-01	1.119e+04	-2.565e-01	0.24980	-1.027e+00	3.044e-01	3.945e-01	1.119e+04
ENSGALG00000001329	3.867e+02	-2.900e-01	0.42009	-6.903e-01	4.900e-01	6.760e-01	3.867e+02	-6.707e-01	0.42090	-1.593e+00	1.111e-01	5.679e-01	3.867e+02	-3.368e-01	0.42189	-0.7983667	4.247e-01	1.000e+00	3.867e+02	-2.442e-01	0.42269	-5.777e-01	5.635e-01	1.000e+00	3.867e+02	-4.221e-01	0.42480	-0.9936681	3.204e-01	7.845e-01	3.867e+02	2.071e-01	0.42652	4.856e-01	6.273e-01	7.751e-01	3.867e+02	-4.415e-01	0.43258	-1.021e+00	3.074e-01	5.281e-01	3.867e+02	1.240e-01	0.43432	2.855e-01	7.753e-01	8.332e-01	3.867e+02
ENSGALG00000001330	1.362e+03	-4.286e-01	0.23308	-1.839e+00	6.591e-02	1.811e-01	1.362e+03	3.953e-01	0.23315	1.696e+00	8.995e-02	5.259e-01	1.362e+03	-3.789e-03	0.23300	-0.0162622	9.870e-01	1.000e+00	1.362e+03	-1.426e-02	0.23303	-6.117e-02	9.512e-01	1.000e+00	1.362e+03	1.232e-02	0.23331	0.0528030	9.579e-01	9.938e-01	1.362e+03	-1.559e-01	0.23387	-6.664e-01	5.051e-01	6.803e-01	1.362e+03	-1.677e-01	0.23541	-7.124e-01	4.762e-01	6.804e-01	1.362e+03	-7.999e-01	0.23686	-3.377e+00	7.329e-04	1.969e-03	1.362e+03
ENSGALG00000001331	2.318e+02	-3.803e-01	0.25049	-1.518e+00	1.289e-01	2.843e-01	2.318e+02	5.037e-02	0.25242	1.995e-01	8.418e-01	9.674e-01	2.318e+02	4.124e-01	0.25104	1.6425883	1.005e-01	1.000e+00	2.318e+02	-5.321e-02	0.24957	-2.132e-01	8.312e-01	1.000e+00	2.318e+02	3.878e-01	0.25006	1.5506450	1.210e-01	5.546e-01	2.318e+02	9.589e-02	0.25047	3.828e-01	7.018e-01	8.296e-01	2.318e+02	5.653e-01	0.25180	2.245e+00	2.475e-02	1.026e-01	2.318e+02	-9.747e-01	0.25434	-3.832e+00	1.270e-04	4.057e-04	2.318e+02
ENSGALG00000001332	3.616e+02	-6.490e-01	0.25970	-2.499e+00	1.245e-02	5.264e-02	3.616e+02	-5.160e-01	0.26130	-1.975e+00	4.829e-02	4.194e-01	3.616e+02	3.728e-02	0.26214	0.1422060	8.869e-01	1.000e+00	3.616e+02	-6.042e-01	0.26356	-2.293e+00	2.187e-02	6.129e-01	3.616e+02	-4.030e-01	0.26782	-1.5046176	1.324e-01	5.749e-01	3.616e+02	-6.821e-01	0.27641	-2.468e+00	1.360e-02	5.395e-02	3.616e+02	-3.906e-01	0.29465	-1.326e+00	1.849e-01	3.884e-01	3.616e+02	1.165e+00	0.29023	4.013e+00	5.986e-05	2.057e-04	3.616e+02
ENSGALG00000001333	4.257e+02	-1.033e-01	0.22963	-4.499e-01	6.528e-01	7.976e-01	4.257e+02	4.186e-01	0.22928	1.826e+00	6.787e-02	4.771e-01	4.257e+02	-4.613e-02	0.22880	-0.2016362	8.402e-01	1.000e+00	4.257e+02	3.525e-01	0.22837	1.543e+00	1.227e-01	9.703e-01	4.257e+02	8.877e-02	0.22840	0.3886569	6.975e-01	9.390e-01	4.257e+02	-5.585e-01	0.23057	-2.422e+00	1.542e-02	5.932e-02	4.257e+02	-6.356e-01	0.23788	-2.672e+00	7.546e-03	4.479e-02	4.257e+02	-5.830e-01	0.24395	-2.390e+00	1.686e-02	3.252e-02	4.257e+02
ENSGALG00000001334	7.895e+03	-2.676e-01	0.15765	-1.697e+00	8.964e-02	2.226e-01	7.895e+03	-1.658e-01	0.15773	-1.051e+00	2.931e-01	7.512e-01	7.895e+03	-9.964e-02	0.15780	-0.6314312	5.278e-01	1.000e+00	7.895e+03	6.978e-02	0.15781	4.422e-01	6.584e-01	1.000e+00	7.895e+03	-1.794e-01	0.15794	-1.1356263	2.561e-01	7.360e-01	7.895e+03	4.653e-01	0.15801	2.945e+00	3.234e-03	1.782e-02	7.895e+03	2.997e-01	0.15808	1.896e+00	5.802e-02	1.836e-01	7.895e+03	-2.492e-01	0.15808	-1.576e+00	1.149e-01	1.727e-01	7.895e+03
ENSGALG00000001335	2.314e+03	-2.831e-01	0.17850	-1.586e+00	1.127e-01	2.609e-01	2.314e+03	7.028e-02	0.17874	3.932e-01	6.942e-01	9.319e-01	2.314e+03	6.125e-03	0.17878	0.0342618	9.727e-01	1.000e+00	2.314e+03	3.104e-01	0.17856	1.738e+00	8.213e-02	8.752e-01	2.314e+03	3.543e-01	0.17840	1.9860467	4.703e-02	3.659e-01	2.314e+03	5.393e-01	0.17821	3.026e+00	2.478e-03	1.444e-02	2.314e+03	5.898e-01	0.17813	3.311e+00	9.302e-04	1.042e-02	2.314e+03	-1.964e-01	0.17796	-1.103e+00	2.698e-01	3.567e-01	2.314e+03
ENSGALG00000001341	1.010e+02	-7.120e-01	0.47254	-1.507e+00	1.319e-01	2.886e-01	1.010e+02	-5.921e-01	0.47690	-1.242e+00	2.144e-01	6.911e-01	1.010e+02	-1.044e-01	0.47987	-0.2174640	8.278e-01	1.000e+00	1.010e+02	-6.093e-01	0.48458	-1.257e+00	2.086e-01	1.000e+00	1.010e+02	-7.742e-01	0.50175	-1.5429473	1.228e-01	5.585e-01	1.010e+02	8.155e-01	0.50673	1.609e+00	1.076e-01	2.443e-01	1.010e+02	2.295e-01	0.50538	4.540e-01	6.498e-01	8.057e-01	1.010e+02	1.524e+00	0.49427	3.083e+00	2.047e-03	4.948e-03	1.010e+02
ENSGALG00000001342	2.781e+01	1.176e+00	0.36704	3.204e+00	1.355e-03	9.456e-03	2.781e+01	-2.096e-01	0.35263	-5.944e-01	5.523e-01	8.855e-01	2.781e+01	-3.681e-01	0.36041	-1.0214107	3.071e-01	1.000e+00	2.781e+01	-8.305e-01	0.38320	-2.167e+00	3.021e-02	6.893e-01	2.781e+01	-2.899e-01	0.41988	-0.6904007	4.899e-01	8.743e-01	2.781e+01	1.096e-01	0.44123	2.485e-01	8.038e-01	8.965e-01	2.781e+01	-4.116e-01	0.49231	-8.360e-01	4.031e-01	6.193e-01	2.781e+01	8.353e-01	0.48349	1.728e+00	8.407e-02	1.322e-01	2.781e+01
ENSGALG00000001343	4.227e+02	8.294e-01	0.71138	1.166e+00	2.437e-01	4.324e-01	4.227e+02	-6.974e-01	0.71062	-9.813e-01	3.264e-01	7.745e-01	4.227e+02	-8.679e-01	0.74281	-1.1684357	2.426e-01	1.000e+00	4.227e+02	5.645e-01	0.75020	7.525e-01	4.517e-01	1.000e+00	4.227e+02	1.144e+00	0.72351	1.5809056	1.139e-01	5.419e-01	4.227e+02	3.484e+00	0.68898	5.057e+00	4.257e-07	1.355e-05	4.227e+02	-1.494e+00	0.67843	-2.202e+00	2.764e-02	1.111e-01	4.227e+02	5.036e+00	0.67630	7.446e+00	9.617e-14	1.815e-12	4.227e+02
ENSGALG00000001347	2.231e+00	-3.614e+00	1.39117	-2.597e+00	9.391e-03	4.250e-02	2.231e+00	-2.253e-01	1.61680	-1.393e-01	8.892e-01	NA	2.231e+00	-9.938e-02	1.66869	-0.0595588	9.525e-01	NA	2.231e+00	6.112e-01	1.60819	3.801e-01	7.039e-01	1.000e+00	2.231e+00	-1.575e+00	1.80792	-0.8713848	3.835e-01	NA	2.231e+00	-7.380e-01	2.03164	-3.633e-01	7.164e-01	NA	2.231e+00	1.618e+00	1.97809	8.180e-01	4.134e-01	NA	2.231e+00	2.439e+00	1.66587	1.464e+00	1.431e-01	2.085e-01	2.231e+00
ENSGALG00000001348	5.240e+00	6.538e-01	0.94163	6.944e-01	4.874e-01	6.739e-01	5.240e+00	-5.555e-02	0.89238	-6.225e-02	9.504e-01	9.904e-01	5.240e+00	4.787e-01	0.87195	0.5490315	5.830e-01	NA	5.240e+00	-1.962e-02	0.84186	-2.331e-02	9.814e-01	1.000e+00	5.240e+00	2.148e-01	0.85960	0.2498717	8.027e-01	9.665e-01	5.240e+00	7.543e-01	0.83566	9.026e-01	3.667e-01	5.565e-01	5.240e+00	8.186e-01	0.79726	1.027e+00	3.046e-01	5.252e-01	5.240e+00	-1.130e+00	0.82238	-1.374e+00	1.696e-01	2.408e-01	5.240e+00
ENSGALG00000001350	6.957e+02	-9.185e-02	0.18591	-4.941e-01	6.213e-01	7.763e-01	6.957e+02	-1.834e-01	0.18643	-9.838e-01	3.252e-01	7.736e-01	6.957e+02	-2.259e-02	0.18687	-0.1208893	9.038e-01	1.000e+00	6.957e+02	-2.111e-02	0.18701	-1.129e-01	9.101e-01	1.000e+00	6.957e+02	-6.910e-02	0.18800	-0.3675633	7.132e-01	9.439e-01	6.957e+02	3.442e-01	0.18860	1.825e+00	6.799e-02	1.780e-01	6.957e+02	-2.630e-01	0.19129	-1.375e+00	1.692e-01	3.676e-01	6.957e+02	9.273e-03	0.19210	4.827e-02	9.615e-01	9.774e-01	6.957e+02
ENSGALG00000001362	5.384e+02	-6.128e-02	0.19985	-3.066e-01	7.591e-01	8.691e-01	5.384e+02	2.099e-01	0.19976	1.051e+00	2.933e-01	7.513e-01	5.384e+02	6.413e-02	0.19946	0.3215304	7.478e-01	1.000e+00	5.384e+02	1.204e-01	0.19914	6.048e-01	5.453e-01	1.000e+00	5.384e+02	1.863e-01	0.19947	0.9339579	3.503e-01	8.089e-01	5.384e+02	2.210e-01	0.19988	1.106e+00	2.688e-01	4.537e-01	5.384e+02	8.094e-02	0.20167	4.014e-01	6.881e-01	8.310e-01	5.384e+02	-9.451e-01	0.20437	-4.625e+00	3.752e-06	1.661e-05	5.384e+02
ENSGALG00000001363	6.099e+02	-4.936e-01	0.31488	-1.568e+00	1.169e-01	2.672e-01	6.099e+02	-5.436e-01	0.31579	-1.721e+00	8.518e-02	5.187e-01	6.099e+02	-2.999e-01	0.31664	-0.9470221	3.436e-01	1.000e+00	6.099e+02	-1.161e-01	0.31713	-3.660e-01	7.144e-01	1.000e+00	6.099e+02	-5.884e-02	0.31810	-0.1849700	8.533e-01	9.755e-01	6.099e+02	1.535e-01	0.31905	4.812e-01	6.304e-01	7.775e-01	6.099e+02	9.944e-01	0.31872	3.120e+00	1.809e-03	1.662e-02	6.099e+02	-5.606e-01	0.31874	-1.759e+00	7.861e-02	1.249e-01	6.099e+02
ENSGALG00000001364	3.603e+03	-4.333e-02	0.16695	-2.595e-01	7.952e-01	8.909e-01	3.603e+03	-3.278e-01	0.16711	-1.962e+00	4.981e-02	4.273e-01	3.603e+03	-2.132e-01	0.16733	-1.2743983	2.025e-01	1.000e+00	3.603e+03	4.373e-02	0.16741	2.612e-01	7.939e-01	1.000e+00	3.603e+03	-1.291e-01	0.16768	-0.7697839	4.414e-01	8.596e-01	3.603e+03	2.487e-01	0.16793	1.481e+00	1.386e-01	2.921e-01	3.603e+03	5.704e-02	0.16845	3.386e-01	7.349e-01	8.589e-01	3.603e+03	1.084e+00	0.16800	6.452e+00	1.105e-10	1.232e-09	3.603e+03
ENSGALG00000001366	2.244e+02	5.082e-01	0.24558	2.070e+00	3.850e-02	1.227e-01	2.244e+02	1.261e-01	0.24269	5.195e-01	6.034e-01	9.047e-01	2.244e+02	2.380e-01	0.24175	0.9843570	3.249e-01	1.000e+00	2.244e+02	1.508e-01	0.24036	6.276e-01	5.303e-01	1.000e+00	2.244e+02	3.482e-01	0.24021	1.4495668	1.472e-01	5.986e-01	2.244e+02	-2.447e-02	0.24120	-1.015e-01	9.192e-01	9.611e-01	2.244e+02	8.360e-02	0.24547	3.406e-01	7.334e-01	8.586e-01	2.244e+02	-1.306e+00	0.25405	-5.142e+00	2.717e-07	1.540e-06	2.244e+02
ENSGALG00000001369	6.467e-01	2.294e+00	3.01319	7.612e-01	4.466e-01	NA	6.467e-01	-1.250e+00	3.01327	-4.150e-01	6.782e-01	NA	6.467e-01	7.087e-01	3.07791	0.2302647	8.179e-01	NA	6.467e-01	3.036e-01	3.01388	1.007e-01	9.198e-01	1.000e+00	6.467e-01	-1.625e+00	3.06215	-0.5307244	5.956e-01	NA	6.467e-01	2.626e+00	3.01978	8.697e-01	3.845e-01	NA	6.467e-01	-1.812e+00	3.01978	-6.000e-01	5.485e-01	NA	6.467e-01	2.858e+00	2.95998	9.655e-01	3.343e-01	NA	6.467e-01
ENSGALG00000001370	3.742e+01	-1.499e+00	0.69546	-2.155e+00	3.115e-02	1.049e-01	3.742e+01	7.212e-01	0.70016	1.030e+00	3.030e-01	7.584e-01	3.742e+01	6.747e-01	0.69166	0.9754398	3.293e-01	1.000e+00	3.742e+01	-4.753e-01	0.69056	-6.882e-01	4.913e-01	1.000e+00	3.742e+01	-3.345e-01	0.69894	-0.4785740	6.322e-01	9.212e-01	3.742e+01	1.117e-01	0.70579	1.583e-01	8.742e-01	9.386e-01	3.742e+01	-2.075e+00	0.78768	-2.634e+00	8.429e-03	4.819e-02	3.742e+01	-7.547e-01	0.87515	-8.623e-01	3.885e-01	4.827e-01	3.742e+01
ENSGALG00000001371	2.539e+02	1.375e+00	0.33210	4.142e+00	3.449e-05	4.714e-04	2.539e+02	5.974e-01	0.32463	1.840e+00	6.571e-02	4.724e-01	2.539e+02	2.547e-01	0.32317	0.7881815	4.306e-01	1.000e+00	2.539e+02	2.132e-01	0.32244	6.611e-01	5.085e-01	1.000e+00	2.539e+02	-8.925e-02	0.32300	-0.2762991	7.823e-01	9.612e-01	2.539e+02	-5.790e-01	0.32593	-1.776e+00	7.568e-02	1.927e-01	2.539e+02	-1.299e+00	0.34219	-3.796e+00	1.471e-04	2.653e-03	2.539e+02	-9.147e-01	0.36016	-2.540e+00	1.109e-02	2.233e-02	2.539e+02
ENSGALG00000001373	1.202e+00	1.308e+00	1.50702	8.681e-01	3.854e-01	NA	1.202e+00	3.010e-01	1.27826	2.355e-01	8.138e-01	NA	1.202e+00	5.114e-01	1.23881	0.4128164	6.797e-01	NA	1.202e+00	-2.023e+00	1.48169	-1.365e+00	1.721e-01	1.000e+00	1.202e+00	-4.477e-01	1.82209	-0.2457336	8.059e-01	NA	1.202e+00	1.151e+00	1.79184	6.426e-01	5.205e-01	NA	1.202e+00	-1.333e+00	1.79184	-7.441e-01	4.568e-01	NA	1.202e+00	3.358e+00	1.58511	2.119e+00	3.412e-02	6.032e-02	1.202e+00
ENSGALG00000001374	6.101e+02	-8.349e-02	0.30232	-2.762e-01	7.824e-01	8.830e-01	6.101e+02	-3.118e-01	0.30268	-1.030e+00	3.030e-01	7.584e-01	6.101e+02	-2.951e-01	0.30324	-0.9731172	3.305e-01	1.000e+00	6.101e+02	-2.593e-01	0.30387	-8.534e-01	3.935e-01	1.000e+00	6.101e+02	-8.644e-02	0.30491	-0.2834775	7.768e-01	9.609e-01	6.101e+02	-5.390e-01	0.30737	-1.754e+00	7.950e-02	1.999e-01	6.101e+02	-2.037e-01	0.31291	-6.511e-01	5.150e-01	7.111e-01	6.101e+02	6.204e-01	0.31201	1.988e+00	4.678e-02	7.952e-02	6.101e+02
ENSGALG00000001375	2.431e+02	-2.486e-02	0.20169	-1.232e-01	9.019e-01	9.523e-01	2.431e+02	-3.235e-01	0.20314	-1.593e+00	1.112e-01	5.679e-01	2.431e+02	-2.802e-01	0.20551	-1.3635781	1.727e-01	1.000e+00	2.431e+02	-1.700e-01	0.20767	-8.184e-01	4.131e-01	1.000e+00	2.431e+02	-3.709e-01	0.21352	-1.7369084	8.240e-02	4.706e-01	2.431e+02	1.011e-01	0.21910	4.614e-01	6.445e-01	7.880e-01	2.431e+02	1.304e+00	0.21610	6.037e+00	1.575e-09	2.375e-07	2.431e+02	-1.530e+00	0.21928	-6.977e+00	3.023e-12	4.406e-11	2.431e+02
ENSGALG00000001376	1.571e+02	-9.143e-01	0.29245	-3.126e+00	1.770e-03	1.164e-02	1.571e+02	-9.021e-01	0.29800	-3.027e+00	2.467e-03	9.699e-02	1.571e+02	-3.538e-01	0.30334	-1.1661941	2.435e-01	1.000e+00	1.571e+02	-3.697e-01	0.30842	-1.199e+00	2.307e-01	1.000e+00	1.571e+02	1.058e-01	0.31389	0.3370609	7.361e-01	9.491e-01	1.571e+02	1.343e-01	0.31693	4.237e-01	6.717e-01	8.081e-01	1.571e+02	4.282e-01	0.32100	1.334e+00	1.822e-01	3.846e-01	1.571e+02	-4.465e-01	0.32218	-1.386e+00	1.658e-01	2.364e-01	1.571e+02
ENSGALG00000001377	4.630e+02	-3.829e-01	0.25931	-1.477e+00	1.398e-01	3.005e-01	4.630e+02	-1.953e-01	0.26017	-7.507e-01	4.528e-01	8.360e-01	4.630e+02	-2.434e-01	0.26098	-0.9324530	3.511e-01	1.000e+00	4.630e+02	-9.500e-02	0.26166	-3.630e-01	7.166e-01	1.000e+00	4.630e+02	-5.977e-02	0.26297	-0.2272801	8.202e-01	9.698e-01	4.630e+02	-4.934e-02	0.26480	-1.863e-01	8.522e-01	9.258e-01	4.630e+02	-1.255e-01	0.26936	-4.661e-01	6.412e-01	8.003e-01	4.630e+02	7.564e-01	0.26786	2.824e+00	4.745e-03	1.048e-02	4.630e+02
ENSGALG00000001382	1.376e+03	-2.783e-01	0.25939	-1.073e+00	2.834e-01	4.783e-01	1.376e+03	-2.360e-01	0.25978	-9.084e-01	3.636e-01	7.935e-01	1.376e+03	8.055e-02	0.25994	0.3098713	7.567e-01	1.000e+00	1.376e+03	7.474e-02	0.25986	2.876e-01	7.736e-01	1.000e+00	1.376e+03	1.309e-01	0.26004	0.5032312	6.148e-01	9.173e-01	1.376e+03	3.250e-01	0.26014	1.249e+00	2.115e-01	3.859e-01	1.376e+03	8.197e-01	0.26004	3.152e+00	1.621e-03	1.547e-02	1.376e+03	-1.654e+00	0.26100	-6.336e+00	2.355e-10	2.464e-09	1.376e+03
ENSGALG00000001383	9.244e+00	8.192e-01	0.92756	8.832e-01	3.771e-01	5.733e-01	9.244e+00	6.802e-01	0.82124	8.283e-01	4.075e-01	8.160e-01	9.244e+00	6.079e-01	0.74577	0.8151134	4.150e-01	1.000e+00	9.244e+00	-4.476e-01	0.74581	-6.002e-01	5.484e-01	1.000e+00	9.244e+00	9.733e-01	0.74018	1.3149608	1.885e-01	6.591e-01	9.244e+00	8.771e-01	0.68926	1.273e+00	2.032e-01	3.755e-01	9.244e+00	6.740e-01	0.67077	1.005e+00	3.150e-01	5.359e-01	9.244e+00	-1.309e+00	0.69412	-1.886e+00	5.934e-02	9.803e-02	9.244e+00
ENSGALG00000001387	1.201e+00	-2.270e+00	1.35562	-1.675e+00	9.402e-02	NA	1.201e+00	2.047e-01	1.54215	1.327e-01	8.944e-01	NA	1.201e+00	1.026e-01	1.50787	0.0680285	9.458e-01	NA	1.201e+00	1.536e+00	1.34473	1.142e+00	2.534e-01	1.000e+00	1.201e+00	-8.630e-01	1.31930	-0.6541245	5.130e-01	NA	1.201e+00	-1.669e+00	1.70133	-9.809e-01	3.266e-01	NA	1.201e+00	5.206e-01	1.89278	2.750e-01	7.833e-01	NA	1.201e+00	-3.845e-01	1.89278	-2.032e-01	8.390e-01	8.824e-01	1.201e+00
ENSGALG00000001389	1.407e+02	-1.560e-02	0.16967	-9.194e-02	9.267e-01	9.646e-01	1.407e+02	-4.064e-01	0.17274	-2.353e+00	1.863e-02	2.841e-01	1.407e+02	-7.582e-02	0.17599	-0.4307851	6.666e-01	1.000e+00	1.407e+02	-1.825e-01	0.17830	-1.024e+00	3.060e-01	1.000e+00	1.407e+02	-4.735e-01	0.18916	-2.5033253	1.230e-02	1.856e-01	1.407e+02	5.509e-04	0.20031	2.750e-03	9.978e-01	9.999e-01	1.407e+02	-4.130e-01	0.22278	-1.854e+00	6.380e-02	1.951e-01	1.407e+02	3.301e-01	0.22581	1.462e+00	1.438e-01	2.094e-01	1.407e+02
ENSGALG00000001391	7.431e+00	-3.980e-01	0.84925	-4.686e-01	6.393e-01	7.894e-01	7.431e+00	-1.459e-01	0.86069	-1.696e-01	8.653e-01	9.740e-01	7.431e+00	-1.088e+00	0.89712	-1.2124545	2.253e-01	1.000e+00	7.431e+00	-8.552e-01	0.98274	-8.702e-01	3.842e-01	1.000e+00	7.431e+00	1.540e+00	0.97525	1.5787174	1.144e-01	5.426e-01	7.431e+00	-3.097e-01	0.93288	-3.320e-01	7.399e-01	8.563e-01	7.431e+00	-4.430e-01	1.02669	-4.315e-01	6.661e-01	8.172e-01	7.431e+00	-1.774e+00	1.26143	-1.406e+00	1.597e-01	2.290e-01	7.431e+00
ENSGALG00000001392	1.724e+02	9.397e-01	0.44426	2.115e+00	3.441e-02	1.131e-01	1.724e+02	5.377e-01	0.43596	1.233e+00	2.174e-01	6.935e-01	1.724e+02	6.460e-01	0.43258	1.4933300	1.354e-01	1.000e+00	1.724e+02	3.448e-01	0.43002	8.019e-01	4.226e-01	1.000e+00	1.724e+02	5.018e-01	0.42927	1.1689859	2.424e-01	7.248e-01	1.724e+02	-1.310e+00	0.43373	-3.021e+00	2.516e-03	1.459e-02	1.724e+02	-8.547e-01	0.45159	-1.893e+00	5.840e-02	1.843e-01	1.724e+02	1.650e+00	0.44888	3.676e+00	2.370e-04	7.165e-04	1.724e+02
ENSGALG00000001394	6.996e+02	-2.163e-01	0.13403	-1.614e+00	1.066e-01	2.507e-01	6.996e+02	3.577e-02	0.13460	2.657e-01	7.905e-01	9.558e-01	6.996e+02	-6.972e-02	0.13489	-0.5168706	6.052e-01	1.000e+00	6.996e+02	-1.290e-01	0.13546	-9.521e-01	3.410e-01	1.000e+00	6.996e+02	1.834e-01	0.13643	1.3441635	1.789e-01	6.451e-01	6.996e+02	1.691e-01	0.13705	1.234e+00	2.173e-01	3.933e-01	6.996e+02	5.441e-01	0.13785	3.947e+00	7.926e-05	1.713e-03	6.996e+02	-6.554e-01	0.13863	-4.728e+00	2.271e-06	1.051e-05	6.996e+02
ENSGALG00000001405	1.287e+02	-9.885e-01	0.63297	-1.562e+00	1.183e-01	2.693e-01	1.287e+02	-6.998e-01	0.64076	-1.092e+00	2.748e-01	7.417e-01	1.287e+02	-8.277e-01	0.65365	-1.2663291	2.054e-01	1.000e+00	1.287e+02	9.883e-01	0.65298	1.514e+00	1.301e-01	9.817e-01	1.287e+02	1.098e-01	0.64577	0.1700961	8.649e-01	9.773e-01	1.287e+02	2.687e+00	0.63772	4.214e+00	2.509e-05	3.753e-04	1.287e+02	-2.378e+00	0.64477	-3.688e+00	2.256e-04	3.613e-03	1.287e+02	2.777e+00	0.64425	4.311e+00	1.627e-05	6.294e-05	1.287e+02
ENSGALG00000001407	3.391e+02	1.667e+00	0.61741	2.701e+00	6.923e-03	3.357e-02	3.391e+02	-1.295e+00	0.61710	-2.099e+00	3.585e-02	3.776e-01	3.391e+02	1.679e-03	0.61794	0.0027177	9.978e-01	1.000e+00	3.391e+02	-6.069e-01	0.61876	-9.808e-01	3.267e-01	1.000e+00	3.391e+02	-5.250e-01	0.62143	-0.8448351	3.982e-01	8.414e-01	3.391e+02	-2.603e+00	0.64791	-4.017e+00	5.886e-05	7.308e-04	3.391e+02	-1.888e+00	0.78163	-2.415e+00	1.573e-02	7.523e-02	3.391e+02	7.181e+00	0.75862	9.466e+00	2.913e-21	1.481e-19	3.391e+02
ENSGALG00000001409	1.315e+02	6.994e-01	1.10186	6.347e-01	5.256e-01	7.031e-01	1.315e+02	-4.061e-01	1.08278	-3.750e-01	7.076e-01	9.359e-01	1.315e+02	-1.052e+00	1.18892	-0.8850935	3.761e-01	1.000e+00	1.315e+02	-1.148e+00	1.50090	-7.648e-01	4.444e-01	1.000e+00	1.315e+02	1.923e+00	1.49095	1.2899380	1.971e-01	6.732e-01	1.315e+02	3.475e+00	1.09542	3.173e+00	1.511e-03	9.828e-03	1.315e+02	-1.789e+00	1.02627	-1.744e+00	8.121e-02	2.294e-01	1.315e+02	7.337e+00	1.00882	7.273e+00	3.514e-13	5.987e-12	1.315e+02
ENSGALG00000001410	1.677e+01	1.498e+00	0.69324	2.161e+00	3.071e-02	1.039e-01	1.677e+01	-7.517e-01	0.64151	-1.172e+00	2.413e-01	7.136e-01	1.677e+01	-7.525e-01	0.72791	-1.0337197	3.013e-01	1.000e+00	1.677e+01	6.458e-01	0.73716	8.760e-01	3.810e-01	1.000e+00	1.677e+01	1.678e-02	0.72432	0.0231704	9.815e-01	9.972e-01	1.677e+01	-1.011e+00	0.87127	-1.161e+00	2.457e-01	4.269e-01	1.677e+01	1.885e+00	0.86633	2.176e+00	2.955e-02	1.166e-01	1.677e+01	3.714e+00	0.62700	5.923e+00	3.160e-09	2.681e-08	1.677e+01
ENSGALG00000001412	3.707e+02	5.690e-01	0.35170	1.618e+00	1.057e-01	2.494e-01	3.707e+02	-1.296e-01	0.35075	-3.694e-01	7.118e-01	9.369e-01	3.707e+02	4.311e-01	0.35043	1.2303362	2.186e-01	1.000e+00	3.707e+02	-1.168e-02	0.34959	-3.342e-02	9.733e-01	1.000e+00	3.707e+02	2.335e-01	0.35002	0.6671296	5.047e-01	8.820e-01	3.707e+02	3.927e-01	0.34996	1.122e+00	2.619e-01	4.451e-01	3.707e+02	-2.585e-01	0.35230	-7.338e-01	4.631e-01	6.699e-01	3.707e+02	9.871e-01	0.35132	2.810e+00	4.961e-03	1.092e-02	3.707e+02
ENSGALG00000001416	1.120e+01	6.484e-01	0.77887	8.324e-01	4.052e-01	5.997e-01	1.120e+01	-7.436e-01	0.78679	-9.451e-01	3.446e-01	7.864e-01	1.120e+01	2.471e-01	0.80388	0.3073638	7.586e-01	1.000e+00	1.120e+01	3.885e-01	0.78194	4.968e-01	6.193e-01	1.000e+00	1.120e+01	1.214e+00	0.75355	1.6113825	1.071e-01	5.290e-01	1.120e+01	3.139e-01	0.73110	4.293e-01	6.677e-01	8.047e-01	1.120e+01	-1.141e+00	0.78629	-1.451e+00	1.467e-01	3.359e-01	1.120e+01	-2.398e-01	0.82519	-2.906e-01	7.714e-01	8.307e-01	1.120e+01
ENSGALG00000001418	5.597e-01	-1.457e+00	2.82859	-5.151e-01	6.065e-01	NA	5.597e-01	-1.418e+00	2.99344	-4.736e-01	6.358e-01	NA	5.597e-01	0.000e+00	3.03815	0.0000000	1.000e+00	NA	5.597e-01	1.946e+00	2.97872	6.534e-01	5.135e-01	1.000e+00	5.597e-01	-1.453e+00	2.97872	-0.4876751	6.258e-01	NA	5.597e-01	3.780e+00	2.88573	1.310e+00	1.902e-01	NA	5.597e-01	-2.181e+00	2.85452	-7.641e-01	4.448e-01	NA	5.597e-01	-1.239e+00	3.00853	-4.119e-01	6.804e-01	NA	5.597e-01
ENSGALG00000001419	1.557e+02	3.347e-01	0.33405	1.002e+00	3.164e-01	5.139e-01	1.557e+02	-5.638e-01	0.33512	-1.683e+00	9.247e-02	5.311e-01	1.557e+02	-3.650e-01	0.33811	-1.0793969	2.804e-01	1.000e+00	1.557e+02	-6.354e-01	0.34296	-1.853e+00	6.393e-02	8.150e-01	1.557e+02	-3.860e-01	0.35305	-1.0932268	2.743e-01	7.515e-01	1.557e+02	6.637e-01	0.35554	1.867e+00	6.193e-02	1.669e-01	1.557e+02	7.909e-03	0.35836	2.207e-02	9.824e-01	9.931e-01	1.557e+02	9.872e-01	0.35286	2.798e+00	5.145e-03	1.129e-02	1.557e+02
ENSGALG00000001420	7.053e+02	-3.976e-02	0.21328	-1.864e-01	8.521e-01	9.234e-01	7.053e+02	-1.505e-01	0.21364	-7.043e-01	4.812e-01	8.538e-01	7.053e+02	1.630e-02	0.21393	0.0761818	9.393e-01	1.000e+00	7.053e+02	-7.203e-02	0.21406	-3.365e-01	7.365e-01	1.000e+00	7.053e+02	-9.692e-02	0.21504	-0.4506938	6.522e-01	9.273e-01	7.053e+02	2.313e-01	0.21581	1.072e+00	2.839e-01	4.704e-01	7.053e+02	-3.618e-01	0.21896	-1.652e+00	9.847e-02	2.605e-01	7.053e+02	6.036e-01	0.21867	2.760e+00	5.775e-03	1.253e-02	7.053e+02
ENSGALG00000001425	1.132e+02	7.815e-01	0.28524	2.740e+00	6.148e-03	3.071e-02	1.132e+02	-1.577e-02	0.28126	-5.607e-02	9.553e-01	9.910e-01	1.132e+02	-9.542e-02	0.28223	-0.3380780	7.353e-01	1.000e+00	1.132e+02	-2.380e-01	0.28422	-8.375e-01	4.023e-01	1.000e+00	1.132e+02	-2.011e-01	0.28985	-0.6937569	4.878e-01	8.743e-01	1.132e+02	-1.803e-01	0.29762	-6.059e-01	5.446e-01	7.121e-01	1.132e+02	-3.701e-01	0.31707	-1.167e+00	2.431e-01	4.579e-01	1.132e+02	3.718e-01	0.31809	1.169e+00	2.425e-01	3.266e-01	1.132e+02
ENSGALG00000001428	2.644e+03	-5.166e-01	0.26609	-1.941e+00	5.221e-02	1.525e-01	2.644e+03	2.422e-03	0.26671	9.080e-03	9.928e-01	9.991e-01	2.644e+03	6.763e-03	0.26683	0.0253452	9.798e-01	1.000e+00	2.644e+03	3.974e-01	0.26643	1.492e+00	1.358e-01	9.845e-01	2.644e+03	1.768e-01	0.26630	0.6640067	5.067e-01	8.822e-01	2.644e+03	1.190e+00	0.26573	4.478e+00	7.528e-06	1.417e-04	2.644e+03	2.524e-01	0.26534	9.513e-01	3.415e-01	5.636e-01	2.644e+03	2.551e+00	0.26465	9.640e+00	5.395e-22	2.978e-20	2.644e+03
ENSGALG00000001429	5.969e+02	-4.262e-02	0.21876	-1.948e-01	8.455e-01	9.204e-01	5.969e+02	-3.641e-02	0.21907	-1.662e-01	8.680e-01	9.752e-01	5.969e+02	-1.721e-02	0.21935	-0.0784432	9.375e-01	1.000e+00	5.969e+02	1.743e-01	0.21914	7.953e-01	4.264e-01	1.000e+00	5.969e+02	3.023e-02	0.21961	0.1376627	8.905e-01	9.815e-01	5.969e+02	6.999e-02	0.22060	3.173e-01	7.511e-01	8.641e-01	5.969e+02	7.757e-01	0.22093	3.511e+00	4.465e-04	6.002e-03	5.969e+02	-7.327e-01	0.22100	-3.316e+00	9.147e-04	2.404e-03	5.969e+02
ENSGALG00000001431	1.367e+00	7.698e-01	1.76103	4.371e-01	6.620e-01	NA	1.367e+00	-2.960e+00	2.02170	-1.464e+00	1.432e-01	NA	1.367e+00	-1.289e-01	2.28669	-0.0563507	9.551e-01	NA	1.367e+00	-7.828e-01	2.28669	-3.423e-01	7.321e-01	1.000e+00	1.367e+00	1.261e+00	2.29360	0.5496352	5.826e-01	NA	1.367e+00	1.913e+00	2.11753	9.036e-01	3.662e-01	NA	1.367e+00	-1.185e+00	2.07833	-5.701e-01	5.686e-01	NA	1.367e+00	3.279e+00	1.96573	1.668e+00	9.533e-02	1.470e-01	1.367e+00
ENSGALG00000001433	3.941e+01	4.449e-01	0.29396	1.514e+00	1.301e-01	2.861e-01	3.941e+01	3.606e-02	0.28828	1.251e-01	9.004e-01	9.811e-01	3.941e+01	-1.260e-02	0.28951	-0.0435347	9.653e-01	1.000e+00	3.941e+01	7.314e-02	0.28915	2.529e-01	8.003e-01	1.000e+00	3.941e+01	9.248e-03	0.29565	0.0312800	9.750e-01	9.962e-01	3.941e+01	-4.399e-01	0.31784	-1.384e+00	1.663e-01	3.287e-01	3.941e+01	-2.583e-01	0.36405	-7.095e-01	4.780e-01	6.819e-01	3.941e+01	-9.366e-01	0.40303	-2.324e+00	2.013e-02	3.800e-02	3.941e+01
ENSGALG00000001434	2.689e+02	-2.736e+00	0.46297	-5.909e+00	3.438e-09	1.755e-07	2.689e+02	-4.849e-01	0.47094	-1.030e+00	3.032e-01	7.584e-01	2.689e+02	5.606e-01	0.47111	1.1898948	2.341e-01	1.000e+00	2.689e+02	2.310e-01	0.46753	4.940e-01	6.213e-01	1.000e+00	2.689e+02	3.277e-01	0.46714	0.7014275	4.830e-01	8.743e-01	2.689e+02	1.493e+00	0.46412	3.217e+00	1.295e-03	8.720e-03	2.689e+02	3.489e-01	0.46184	7.554e-01	4.500e-01	6.588e-01	2.689e+02	-1.269e+00	0.46406	-2.734e+00	6.252e-03	1.341e-02	2.689e+02
ENSGALG00000001437	2.396e+02	4.974e-01	0.67706	7.346e-01	4.626e-01	6.528e-01	2.396e+02	1.705e-01	0.67433	2.528e-01	8.004e-01	9.578e-01	2.396e+02	-5.213e-01	0.67653	-0.7706064	4.409e-01	1.000e+00	2.396e+02	1.729e+00	0.67258	2.571e+00	1.015e-02	4.449e-01	2.396e+02	1.463e+00	0.66495	2.2001399	2.780e-02	2.851e-01	2.396e+02	1.332e+00	0.66233	2.011e+00	4.435e-02	1.298e-01	2.396e+02	-2.016e+00	0.66515	-3.032e+00	2.432e-03	2.029e-02	2.396e+02	-5.988e-01	0.66949	-8.944e-01	3.711e-01	4.642e-01	2.396e+02
ENSGALG00000001439	3.853e+02	-2.013e-01	0.17101	-1.177e+00	2.392e-01	4.275e-01	3.853e+02	-1.408e-01	0.17256	-8.160e-01	4.145e-01	8.195e-01	3.853e+02	-1.165e-01	0.17388	-0.6701551	5.028e-01	1.000e+00	3.853e+02	-1.167e-01	0.17510	-6.664e-01	5.052e-01	1.000e+00	3.853e+02	1.931e-01	0.17686	1.0915499	2.750e-01	7.517e-01	3.853e+02	9.828e-01	0.17449	5.632e+00	1.776e-08	1.021e-06	3.853e+02	1.142e-01	0.17382	6.573e-01	5.110e-01	7.082e-01	3.853e+02	-4.996e-02	0.17387	-2.873e-01	7.739e-01	8.323e-01	3.853e+02
ENSGALG00000001441	1.897e+03	-4.728e-01	0.10972	-4.310e+00	1.635e-05	2.515e-04	1.897e+03	-2.455e-01	0.11045	-2.223e+00	2.625e-02	3.344e-01	1.897e+03	-2.168e-01	0.11105	-1.9524066	5.089e-02	7.960e-01	1.897e+03	4.117e-02	0.11132	3.698e-01	7.115e-01	1.000e+00	1.897e+03	-2.763e-02	0.11196	-0.2467854	8.051e-01	9.671e-01	1.897e+03	5.538e-01	0.11204	4.943e+00	7.712e-07	2.198e-05	1.897e+03	3.184e-01	0.11224	2.837e+00	4.556e-03	3.121e-02	1.897e+03	1.723e-02	0.11191	1.540e-01	8.776e-01	9.122e-01	1.897e+03
ENSGALG00000001442	1.001e+01	-9.743e-01	0.66230	-1.471e+00	1.412e-01	3.025e-01	1.001e+01	4.943e-01	0.67399	7.334e-01	4.633e-01	8.431e-01	1.001e+01	5.882e-01	0.65294	0.9007978	3.677e-01	1.000e+00	1.001e+01	-2.050e-01	0.64535	-3.177e-01	7.507e-01	1.000e+00	1.001e+01	-1.789e+00	0.73966	-2.4186398	1.558e-02	2.106e-01	1.001e+01	9.181e-01	0.78056	1.176e+00	2.395e-01	4.204e-01	1.001e+01	-1.328e+00	0.89725	-1.480e+00	1.388e-01	3.238e-01	1.001e+01	-1.945e+00	1.32271	-1.471e+00	1.414e-01	2.063e-01	1.001e+01
ENSGALG00000001445	5.872e+01	4.236e-01	0.32346	1.309e+00	1.904e-01	3.676e-01	5.872e+01	3.482e-01	0.31171	1.117e+00	2.640e-01	7.345e-01	5.872e+01	9.391e-02	0.30716	0.3057501	7.598e-01	1.000e+00	5.872e+01	5.989e-01	0.29978	1.998e+00	4.575e-02	7.495e-01	5.872e+01	3.370e-01	0.29483	1.1431084	2.530e-01	7.344e-01	5.872e+01	-4.800e-01	0.30304	-1.584e+00	1.132e-01	2.535e-01	5.872e+01	2.577e-01	0.31762	8.113e-01	4.172e-01	6.311e-01	5.872e+01	-9.801e-01	0.33280	-2.945e+00	3.231e-03	7.436e-03	5.872e+01
ENSGALG00000001446	2.701e+03	5.372e-01	0.22633	2.374e+00	1.761e-02	6.836e-02	2.701e+03	2.115e-01	0.22603	9.355e-01	3.495e-01	7.889e-01	2.701e+03	7.499e-02	0.22597	0.3318666	7.400e-01	1.000e+00	2.701e+03	9.635e-02	0.22591	4.265e-01	6.698e-01	1.000e+00	2.701e+03	2.944e-02	0.22603	0.1302577	8.964e-01	9.817e-01	2.701e+03	-2.036e-01	0.22635	-8.995e-01	3.684e-01	5.580e-01	2.701e+03	-2.107e-01	0.22712	-9.278e-01	3.535e-01	5.745e-01	2.701e+03	1.510e+00	0.22666	6.662e+00	2.710e-11	3.369e-10	2.701e+03
ENSGALG00000001449	1.293e+02	3.901e-01	0.30974	1.259e+00	2.079e-01	3.898e-01	1.293e+02	-5.857e-01	0.31048	-1.886e+00	5.926e-02	4.546e-01	1.293e+02	-2.920e-01	0.31275	-0.9337881	3.504e-01	1.000e+00	1.293e+02	-1.162e+00	0.31995	-3.633e+00	2.806e-04	7.767e-02	1.293e+02	-1.412e+00	0.35014	-4.0314609	5.543e-05	5.265e-03	1.293e+02	-3.043e+00	0.57402	-5.302e+00	1.147e-07	4.827e-06	1.293e+02	-3.421e-01	0.82317	-4.156e-01	6.777e-01	8.247e-01	1.293e+02	-7.759e-01	0.99429	-7.804e-01	4.352e-01	5.285e-01	1.293e+02
ENSGALG00000001450	5.107e+01	-1.113e+00	1.12784	-9.867e-01	3.238e-01	5.216e-01	5.107e+01	-2.315e+00	1.58003	-1.465e+00	1.428e-01	6.099e-01	5.107e+01	3.733e+00	1.51655	2.4613745	1.384e-02	4.225e-01	5.107e+01	-2.421e+00	1.28284	-1.887e+00	5.912e-02	8.013e-01	5.107e+01	2.549e+00	1.29573	1.9668829	4.920e-02	3.720e-01	5.107e+01	3.532e+00	0.98049	3.603e+00	3.150e-04	2.841e-03	5.107e+01	-4.883e-01	0.91279	-5.350e-01	5.927e-01	7.664e-01	5.107e+01	3.196e+00	0.90552	3.530e+00	4.156e-04	1.188e-03	5.107e+01
ENSGALG00000001452	3.316e+03	-2.892e-01	0.15689	-1.843e+00	6.528e-02	1.796e-01	3.316e+03	7.467e-02	0.15701	4.756e-01	6.344e-01	9.140e-01	3.316e+03	2.143e-02	0.15701	0.1365024	8.914e-01	1.000e+00	3.316e+03	5.910e-03	0.15702	3.764e-02	9.700e-01	1.000e+00	3.316e+03	2.621e-02	0.15720	0.1667408	8.676e-01	9.774e-01	3.316e+03	4.180e-02	0.15745	2.655e-01	7.906e-01	8.891e-01	3.316e+03	2.255e-01	0.15793	1.428e+00	1.533e-01	3.458e-01	3.316e+03	-6.171e-01	0.15824	-3.900e+00	9.623e-05	3.164e-04	3.316e+03
ENSGALG00000001459	3.469e+02	1.902e+00	0.89811	2.117e+00	3.423e-02	1.126e-01	3.469e+02	1.472e+00	0.89268	1.649e+00	9.912e-02	5.476e-01	3.469e+02	9.987e-02	0.89181	0.1119894	9.108e-01	1.000e+00	3.469e+02	-4.060e-01	0.89193	-4.552e-01	6.490e-01	1.000e+00	3.469e+02	-1.999e-01	0.89239	-0.2239976	8.228e-01	9.704e-01	3.469e+02	-1.122e+00	0.89385	-1.255e+00	2.094e-01	3.835e-01	3.469e+02	-7.373e-01	0.89851	-8.206e-01	4.119e-01	6.269e-01	3.469e+02	-2.818e+00	0.92298	-3.054e+00	2.260e-03	5.414e-03	3.469e+02
ENSGALG00000001462	6.157e+00	4.850e-01	0.72271	6.712e-01	5.021e-01	6.860e-01	6.157e+00	1.052e-01	0.70419	1.494e-01	8.812e-01	9.785e-01	6.157e+00	-3.294e-01	0.71454	-0.4610154	6.448e-01	1.000e+00	6.157e+00	4.382e-01	0.71258	6.150e-01	5.386e-01	1.000e+00	6.157e+00	-5.939e-01	0.74003	-0.8024959	4.223e-01	8.535e-01	6.157e+00	-1.303e+00	0.89840	-1.451e+00	1.468e-01	3.032e-01	6.157e+00	-1.152e+00	1.26284	-9.126e-01	3.614e-01	5.813e-01	6.157e+00	1.383e+00	1.25649	1.101e+00	2.711e-01	3.580e-01	6.157e+00
ENSGALG00000001463	7.384e+01	2.023e-01	0.40157	5.038e-01	6.144e-01	7.713e-01	7.384e+01	9.234e-02	0.40027	2.307e-01	8.175e-01	9.619e-01	7.384e+01	-7.483e-03	0.40045	-0.0186860	9.851e-01	1.000e+00	7.384e+01	5.415e-02	0.40041	1.352e-01	8.924e-01	1.000e+00	7.384e+01	-2.553e-01	0.40509	-0.6302471	5.285e-01	8.900e-01	7.384e+01	-4.396e-02	0.41222	-1.066e-01	9.151e-01	9.586e-01	7.384e+01	-6.165e-01	0.43613	-1.414e+00	1.575e-01	3.515e-01	7.384e+01	9.481e-01	0.43383	2.186e+00	2.885e-02	5.218e-02	7.384e+01
ENSGALG00000001465	6.044e+03	-5.211e-01	0.36280	-1.436e+00	1.509e-01	3.156e-01	6.044e+03	7.381e-01	0.36279	2.035e+00	4.189e-02	3.981e-01	6.044e+03	1.911e-01	0.36266	0.5269715	5.982e-01	1.000e+00	6.044e+03	1.779e-01	0.36262	4.907e-01	6.237e-01	1.000e+00	6.044e+03	3.038e-01	0.36262	0.8379279	4.021e-01	8.451e-01	6.044e+03	7.187e-01	0.36257	1.982e+00	4.746e-02	1.371e-01	6.044e+03	5.124e-01	0.36255	1.413e+00	1.576e-01	3.515e-01	6.044e+03	-1.820e+00	0.36275	-5.018e+00	5.230e-07	2.795e-06	6.044e+03
ENSGALG00000001467	2.783e+02	2.740e-01	0.49677	5.517e-01	5.812e-01	7.464e-01	2.783e+02	-4.721e-01	0.49713	-9.496e-01	3.423e-01	7.847e-01	2.783e+02	-1.791e-01	0.49796	-0.3597598	7.190e-01	1.000e+00	2.783e+02	-6.671e-01	0.49958	-1.335e+00	1.818e-01	1.000e+00	2.783e+02	-4.921e-01	0.50368	-0.9769511	3.286e-01	7.908e-01	2.783e+02	2.716e-01	0.50632	5.364e-01	5.917e-01	7.495e-01	2.783e+02	-8.122e-01	0.51740	-1.570e+00	1.165e-01	2.909e-01	2.783e+02	2.944e+00	0.51283	5.740e+00	9.441e-09	7.251e-08	2.783e+02
ENSGALG00000001470	5.024e+02	1.087e+00	0.23472	4.632e+00	3.626e-06	7.017e-05	5.024e+02	4.384e-01	0.22929	1.912e+00	5.590e-02	4.444e-01	5.024e+02	1.639e-02	0.22851	0.0717316	9.428e-01	1.000e+00	5.024e+02	-5.481e-02	0.22869	-2.397e-01	8.106e-01	1.000e+00	5.024e+02	5.103e-01	0.22869	2.2313673	2.566e-02	2.726e-01	5.024e+02	6.446e-01	0.22757	2.832e+00	4.620e-03	2.343e-02	5.024e+02	1.687e-01	0.22798	7.399e-01	4.594e-01	6.669e-01	5.024e+02	-7.332e-01	0.22927	-3.198e+00	1.384e-03	3.481e-03	5.024e+02
ENSGALG00000001472	1.913e+03	1.641e+00	0.23279	7.049e+00	1.806e-12	2.518e-10	1.913e+03	9.926e-02	0.23170	4.284e-01	6.684e-01	9.227e-01	1.913e+03	3.243e-01	0.23161	1.4003634	1.614e-01	1.000e+00	1.913e+03	4.034e-02	0.23151	1.742e-01	8.617e-01	1.000e+00	1.913e+03	-3.922e-01	0.23179	-1.6920542	9.064e-02	4.924e-01	1.913e+03	-9.335e-01	0.23292	-4.008e+00	6.131e-05	7.557e-04	1.913e+03	-4.731e-01	0.23573	-2.007e+00	4.473e-02	1.541e-01	1.913e+03	-9.261e-02	0.23657	-3.915e-01	6.955e-01	7.670e-01	1.913e+03
ENSGALG00000001473	3.421e+02	7.879e-01	0.31607	2.493e+00	1.268e-02	5.331e-02	3.421e+02	-3.383e-02	0.31495	-1.074e-01	9.145e-01	9.832e-01	3.421e+02	-4.286e-02	0.31519	-0.1359715	8.918e-01	1.000e+00	3.421e+02	-3.631e-01	0.31590	-1.150e+00	2.503e-01	1.000e+00	3.421e+02	-2.557e-01	0.31793	-0.8042141	4.213e-01	8.530e-01	3.421e+02	-3.099e-01	0.32114	-9.650e-01	3.346e-01	5.227e-01	3.421e+02	-4.246e-01	0.32966	-1.288e+00	1.978e-01	4.049e-01	3.421e+02	7.555e-01	0.32874	2.298e+00	2.156e-02	4.034e-02	3.421e+02
ENSGALG00000001474	2.644e+03	-7.594e-02	0.08699	-8.730e-01	3.827e-01	5.785e-01	2.644e+03	-4.729e-02	0.08718	-5.425e-01	5.875e-01	9.003e-01	2.644e+03	-2.201e-02	0.08732	-0.2520269	8.010e-01	1.000e+00	2.644e+03	2.486e-02	0.08736	2.846e-01	7.759e-01	1.000e+00	2.644e+03	4.284e-03	0.08777	0.0488074	9.611e-01	9.942e-01	2.644e+03	-7.903e-02	0.08851	-8.928e-01	3.719e-01	5.616e-01	2.644e+03	2.600e-01	0.08967	2.900e+00	3.736e-03	2.725e-02	2.644e+03	-3.463e-01	0.08992	-3.852e+00	1.174e-04	3.783e-04	2.644e+03
ENSGALG00000001475	6.655e+03	-7.601e-01	0.23457	-3.240e+00	1.194e-03	8.566e-03	6.655e+03	-7.770e-02	0.23463	-3.312e-01	7.405e-01	9.417e-01	6.655e+03	-3.328e-01	0.23467	-1.4182681	1.561e-01	1.000e+00	6.655e+03	-4.415e-01	0.23477	-1.881e+00	6.003e-02	8.033e-01	6.655e+03	-9.711e-01	0.23514	-4.1298070	3.631e-05	3.864e-03	6.655e+03	-1.253e+00	0.23638	-5.299e+00	1.162e-07	4.863e-06	6.655e+03	-2.356e-01	0.23862	-9.874e-01	3.234e-01	5.448e-01	6.655e+03	-2.547e+00	0.24709	-1.031e+01	6.461e-25	4.992e-23	6.655e+03
ENSGALG00000001476	1.223e+03	-1.985e-01	0.16614	-1.195e+00	2.321e-01	4.192e-01	1.223e+03	2.017e-01	0.16628	1.213e+00	2.251e-01	7.013e-01	1.223e+03	2.709e-01	0.16580	1.6342132	1.022e-01	1.000e+00	1.223e+03	2.617e-01	0.16513	1.585e+00	1.130e-01	9.600e-01	1.223e+03	2.290e-01	0.16508	1.3869463	1.655e-01	6.268e-01	1.223e+03	3.445e-01	0.16510	2.086e+00	3.694e-02	1.137e-01	1.223e+03	1.907e-02	0.16605	1.148e-01	9.086e-01	9.560e-01	1.223e+03	3.727e-01	0.16572	2.249e+00	2.451e-02	4.513e-02	1.223e+03
ENSGALG00000001479	2.730e+02	8.031e-01	0.24605	3.264e+00	1.098e-03	7.986e-03	2.730e+02	5.296e-01	0.24045	2.203e+00	2.762e-02	3.400e-01	2.730e+02	5.049e-02	0.23903	0.2112418	8.327e-01	1.000e+00	2.730e+02	3.632e-01	0.23807	1.526e+00	1.271e-01	9.782e-01	2.730e+02	3.654e-02	0.23821	0.1533883	8.781e-01	9.793e-01	2.730e+02	-6.623e-01	0.24243	-2.732e+00	6.294e-03	2.965e-02	2.730e+02	6.051e-02	0.24980	2.422e-01	8.086e-01	9.025e-01	2.730e+02	1.880e-02	0.24981	7.524e-02	9.400e-01	9.594e-01	2.730e+02
ENSGALG00000001480	7.339e+01	2.460e+00	0.44220	5.562e+00	2.665e-08	1.035e-06	7.339e+01	-2.447e-01	0.42116	-5.811e-01	5.612e-01	8.900e-01	7.339e+01	-3.625e-01	0.42417	-0.8546864	3.927e-01	1.000e+00	7.339e+01	1.829e-01	0.42522	4.302e-01	6.671e-01	1.000e+00	7.339e+01	1.960e-01	0.42564	0.4606028	6.451e-01	9.257e-01	7.339e+01	-1.021e+00	0.43759	-2.333e+00	1.963e-02	7.142e-02	7.339e+01	-4.697e-01	0.46959	-1.000e+00	3.172e-01	5.385e-01	7.339e+01	-6.473e-01	0.49215	-1.315e+00	1.884e-01	2.639e-01	7.339e+01
ENSGALG00000001483	7.770e+02	5.715e-02	0.19747	2.894e-01	7.723e-01	8.776e-01	7.770e+02	4.373e-01	0.19666	2.223e+00	2.619e-02	3.344e-01	7.770e+02	8.160e-02	0.19595	0.4164586	6.771e-01	1.000e+00	7.770e+02	5.857e-01	0.19504	3.003e+00	2.673e-03	2.481e-01	7.770e+02	7.226e-01	0.19403	3.7241962	1.959e-04	1.321e-02	7.770e+02	-1.730e-01	0.19408	-8.915e-01	3.726e-01	5.622e-01	7.770e+02	-1.359e+00	0.19983	-6.800e+00	1.045e-11	4.729e-09	7.770e+02	2.848e-01	0.20185	1.411e+00	1.583e-01	2.274e-01	7.770e+02
ENSGALG00000001486	1.238e+01	1.735e+00	0.91752	1.891e+00	5.869e-02	1.664e-01	1.238e+01	7.138e-01	0.81898	8.715e-01	3.835e-01	8.032e-01	1.238e+01	-5.088e-01	0.81670	-0.6230341	5.333e-01	1.000e+00	1.238e+01	-7.377e-01	0.85260	-8.653e-01	3.869e-01	1.000e+00	1.238e+01	-3.599e-01	0.91253	-0.3943806	6.933e-01	9.379e-01	1.238e+01	2.766e+00	0.87169	3.173e+00	1.507e-03	9.814e-03	1.238e+01	-3.283e+00	0.99696	-3.293e+00	9.922e-04	1.096e-02	1.238e+01	3.245e+00	0.99817	3.250e+00	1.152e-03	2.954e-03	1.238e+01
ENSGALG00000001489	1.875e+03	-1.905e-01	0.16728	-1.139e+00	2.548e-01	4.452e-01	1.875e+03	6.983e-02	0.16753	4.168e-01	6.768e-01	9.271e-01	1.875e+03	1.964e-01	0.16738	1.1734001	2.406e-01	1.000e+00	1.875e+03	5.174e-01	0.16673	3.103e+00	1.914e-03	2.098e-01	1.875e+03	4.025e-01	0.16635	2.4193013	1.555e-02	2.104e-01	1.875e+03	1.054e-01	0.16642	6.331e-01	5.266e-01	6.979e-01	1.875e+03	6.934e-02	0.16719	4.147e-01	6.783e-01	8.250e-01	1.875e+03	6.421e-01	0.16678	3.850e+00	1.182e-04	3.803e-04	1.875e+03
ENSGALG00000001490	1.091e+00	-1.328e-01	1.52495	-8.711e-02	9.306e-01	NA	1.091e+00	-7.746e-02	1.55676	-4.975e-02	9.603e-01	NA	1.091e+00	-3.962e-01	1.62030	-0.2444974	8.068e-01	NA	1.091e+00	-1.421e+00	1.86580	-7.618e-01	4.462e-01	1.000e+00	1.091e+00	1.729e+00	1.88835	0.9154554	3.600e-01	NA	1.091e+00	8.120e-01	1.63123	4.978e-01	6.186e-01	NA	1.091e+00	-2.675e-01	1.66440	-1.607e-01	8.723e-01	NA	1.091e+00	-1.837e-01	1.73376	-1.060e-01	9.156e-01	9.411e-01	1.091e+00
ENSGALG00000001491	2.137e+02	-5.467e-01	0.25415	-2.151e+00	3.146e-02	1.057e-01	2.137e+02	-4.858e-01	0.25633	-1.895e+00	5.806e-02	4.512e-01	2.137e+02	-1.452e-01	0.25798	-0.5627978	5.736e-01	1.000e+00	2.137e+02	-7.034e-01	0.26133	-2.692e+00	7.112e-03	3.819e-01	2.137e+02	-6.311e-01	0.27096	-2.3290640	1.986e-02	2.379e-01	2.137e+02	-1.166e+00	0.29781	-3.917e+00	8.980e-05	1.029e-03	2.137e+02	2.098e-01	0.32650	6.426e-01	5.205e-01	7.155e-01	2.137e+02	-1.692e-01	0.32818	-5.154e-01	6.062e-01	6.869e-01	2.137e+02
ENSGALG00000001492	7.941e+02	3.308e-01	0.12150	2.722e+00	6.483e-03	3.194e-02	7.941e+02	2.963e-01	0.12047	2.460e+00	1.390e-02	2.444e-01	7.941e+02	-1.498e-01	0.12042	-1.2439131	2.135e-01	1.000e+00	7.941e+02	-1.147e-01	0.12097	-9.485e-01	3.429e-01	1.000e+00	7.941e+02	-1.999e-01	0.12264	-1.6295979	1.032e-01	5.205e-01	7.941e+02	-2.135e-01	0.12537	-1.703e+00	8.863e-02	2.150e-01	7.941e+02	-1.072e-01	0.13062	-8.205e-01	4.119e-01	6.269e-01	7.941e+02	3.894e-01	0.12996	2.996e+00	2.731e-03	6.411e-03	7.941e+02
ENSGALG00000001501	1.345e+03	-5.425e-02	0.27603	-1.965e-01	8.442e-01	9.198e-01	1.345e+03	-2.271e-01	0.27627	-8.221e-01	4.110e-01	8.176e-01	1.345e+03	-3.020e-02	0.27649	-0.1092294	9.130e-01	1.000e+00	1.345e+03	-8.736e-03	0.27653	-3.159e-02	9.748e-01	1.000e+00	1.345e+03	-1.046e-01	0.27699	-0.3776082	7.057e-01	9.411e-01	1.345e+03	2.895e-01	0.27734	1.044e+00	2.965e-01	4.835e-01	1.345e+03	-2.330e-02	0.27829	-8.374e-02	9.333e-01	9.691e-01	1.345e+03	1.625e+00	0.27737	5.860e+00	4.627e-09	3.777e-08	1.345e+03
ENSGALG00000001502	6.271e+02	-7.487e-01	0.19288	-3.882e+00	1.037e-04	1.186e-03	6.271e+02	-2.136e-01	0.19412	-1.100e+00	2.712e-01	7.408e-01	6.271e+02	-2.189e-01	0.19493	-1.1227792	2.615e-01	1.000e+00	6.271e+02	-7.724e-02	0.19554	-3.950e-01	6.928e-01	1.000e+00	6.271e+02	-1.621e-01	0.19710	-0.8222910	4.109e-01	8.456e-01	6.271e+02	-8.570e-07	0.19908	-4.305e-06	1.000e+00	1.000e+00	6.271e+02	1.676e-02	0.20279	8.263e-02	9.341e-01	9.694e-01	6.271e+02	3.413e-01	0.20194	1.690e+00	9.099e-02	1.415e-01	6.271e+02
ENSGALG00000001503	6.054e+02	-2.462e-01	0.16439	-1.497e+00	1.343e-01	2.925e-01	6.054e+02	-3.485e-01	0.16542	-2.107e+00	3.516e-02	3.755e-01	6.054e+02	-1.820e-01	0.16644	-1.0936258	2.741e-01	1.000e+00	6.054e+02	-1.370e-01	0.16718	-8.193e-01	4.126e-01	1.000e+00	6.054e+02	-1.424e-01	0.16902	-0.8426616	3.994e-01	8.431e-01	6.054e+02	-2.126e-01	0.17199	-1.236e+00	2.163e-01	3.922e-01	6.054e+02	1.503e-01	0.17643	8.518e-01	3.943e-01	6.117e-01	6.054e+02	3.176e-01	0.17513	1.814e+00	6.972e-02	1.126e-01	6.054e+02
ENSGALG00000001504	5.236e+02	-8.726e-01	0.14393	-6.063e+00	1.337e-09	7.853e-08	5.236e+02	-1.528e-01	0.14647	-1.043e+00	2.969e-01	7.532e-01	5.236e+02	-3.117e-01	0.14822	-2.1030332	3.546e-02	6.736e-01	5.236e+02	1.998e-01	0.14873	1.343e+00	1.792e-01	1.000e+00	5.236e+02	-2.110e-02	0.14986	-0.1407989	8.880e-01	9.815e-01	5.236e+02	1.283e-01	0.15175	8.452e-01	3.980e-01	5.871e-01	5.236e+02	9.378e-01	0.15132	6.197e+00	5.751e-10	1.180e-07	5.236e+02	-5.215e-01	0.14993	-3.479e+00	5.042e-04	1.412e-03	5.236e+02
ENSGALG00000001506	2.235e+02	-7.889e-01	0.27363	-2.883e+00	3.940e-03	2.194e-02	2.235e+02	-1.487e-02	0.27522	-5.404e-02	9.569e-01	9.916e-01	2.235e+02	-1.876e-01	0.27594	-0.6799186	4.966e-01	1.000e+00	2.235e+02	-4.483e-01	0.27796	-1.613e+00	1.068e-01	9.444e-01	2.235e+02	-3.958e-01	0.28308	-1.3982506	1.620e-01	6.220e-01	2.235e+02	-8.361e-01	0.29582	-2.827e+00	4.706e-03	2.376e-02	2.235e+02	2.643e-01	0.31029	8.518e-01	3.943e-01	6.117e-01	2.235e+02	-2.035e+00	0.35150	-5.788e+00	7.105e-09	5.596e-08	2.235e+02
ENSGALG00000001512	7.135e+00	-4.612e-01	0.75340	-6.122e-01	5.404e-01	7.152e-01	7.135e+00	-5.408e-01	0.81751	-6.615e-01	5.083e-01	8.667e-01	7.135e+00	-3.569e-02	0.85623	-0.0416851	9.667e-01	1.000e+00	7.135e+00	7.648e-01	0.81326	9.404e-01	3.470e-01	1.000e+00	7.135e+00	2.484e+00	0.71404	3.4784038	5.044e-04	2.596e-02	7.135e+00	-1.791e+00	0.70546	-2.538e+00	1.114e-02	4.613e-02	7.135e+00	-1.057e+00	0.88967	-1.188e+00	2.349e-01	4.490e-01	7.135e+00	-7.847e-01	1.04970	-7.476e-01	4.547e-01	5.469e-01	7.135e+00
ENSGALG00000001513	5.092e+02	3.848e-01	0.21947	1.753e+00	7.958e-02	2.049e-01	5.092e+02	-3.799e-01	0.21961	-1.730e+00	8.368e-02	5.145e-01	5.092e+02	1.404e-01	0.22004	0.6382305	5.233e-01	1.000e+00	5.092e+02	-2.127e-01	0.22022	-9.659e-01	3.341e-01	1.000e+00	5.092e+02	-1.553e-01	0.22168	-0.7007744	4.834e-01	8.743e-01	5.092e+02	-4.245e-03	0.22333	-1.901e-02	9.848e-01	9.938e-01	5.092e+02	-5.142e-01	0.22922	-2.243e+00	2.487e-02	1.029e-01	5.092e+02	-1.462e+00	0.24133	-6.058e+00	1.381e-09	1.269e-08	5.092e+02
ENSGALG00000001518	3.893e+00	-1.717e+00	1.00578	-1.708e+00	8.770e-02	2.195e-01	3.893e+00	-1.396e+00	1.11127	-1.256e+00	2.090e-01	NA	3.893e+00	-2.381e-01	1.19271	-0.1995908	8.418e-01	NA	3.893e+00	4.297e-01	1.18266	3.633e-01	7.164e-01	1.000e+00	3.893e+00	-2.798e+00	1.58651	-1.7637607	7.777e-02	NA	3.893e+00	1.267e+00	1.78655	7.092e-01	4.782e-01	6.568e-01	3.893e+00	-5.213e-01	1.73568	-3.003e-01	7.639e-01	8.772e-01	3.893e+00	-1.348e+00	1.87046	-7.205e-01	4.712e-01	5.623e-01	3.893e+00
ENSGALG00000001521	5.714e+02	-9.040e-03	0.29760	-3.038e-02	9.758e-01	9.893e-01	5.714e+02	-1.763e-01	0.29783	-5.920e-01	5.539e-01	8.866e-01	5.714e+02	-3.563e-01	0.29838	-1.1940681	2.325e-01	1.000e+00	5.714e+02	-4.786e-01	0.29945	-1.598e+00	1.099e-01	9.527e-01	5.714e+02	-9.285e-01	0.30340	-3.0602299	2.212e-03	6.531e-02	5.714e+02	4.708e-01	0.30585	1.539e+00	1.237e-01	2.701e-01	5.714e+02	4.807e-01	0.30601	1.571e+00	1.162e-01	2.906e-01	5.714e+02	6.053e-01	0.30361	1.994e+00	4.618e-02	7.861e-02	5.714e+02
ENSGALG00000001522	1.286e+03	-1.661e-01	0.43757	-3.795e-01	7.043e-01	8.343e-01	1.286e+03	-2.389e-01	0.43777	-5.457e-01	5.853e-01	9.003e-01	1.286e+03	-3.722e-02	0.43794	-0.0849917	9.323e-01	1.000e+00	1.286e+03	2.336e-02	0.43795	5.335e-02	9.575e-01	1.000e+00	1.286e+03	-2.295e-02	0.43819	-0.0523833	9.582e-01	9.939e-01	1.286e+03	7.266e-01	0.43812	1.658e+00	9.724e-02	2.289e-01	1.286e+03	1.374e+00	0.43763	3.140e+00	1.687e-03	1.592e-02	1.286e+03	-2.670e+00	0.43870	-6.087e+00	1.152e-09	1.073e-08	1.286e+03
ENSGALG00000001525	5.917e+02	2.417e-01	0.17216	1.404e+00	1.603e-01	3.283e-01	5.917e+02	3.017e-02	0.17162	1.758e-01	8.604e-01	9.724e-01	5.917e+02	1.467e-01	0.17147	0.8552901	3.924e-01	1.000e+00	5.917e+02	3.948e-01	0.17024	2.319e+00	2.040e-02	6.084e-01	5.917e+02	1.741e-01	0.16998	1.0241813	3.057e-01	7.759e-01	5.917e+02	8.845e-02	0.17072	5.181e-01	6.044e-01	7.583e-01	5.917e+02	1.722e-01	0.17278	9.969e-01	3.188e-01	5.401e-01	5.917e+02	2.371e-01	0.17203	1.378e+00	1.681e-01	2.390e-01	5.917e+02
ENSGALG00000001527	2.726e+02	3.450e+00	0.66008	5.227e+00	1.727e-07	5.439e-06	2.726e+02	7.717e-01	0.57253	1.348e+00	1.777e-01	6.561e-01	2.726e+02	1.001e+00	0.56683	1.7656748	7.745e-02	9.257e-01	2.726e+02	3.018e-01	0.56343	5.356e-01	5.923e-01	1.000e+00	2.726e+02	4.420e-01	0.56293	0.7852463	4.323e-01	8.560e-01	2.726e+02	1.425e+00	0.56151	2.537e+00	1.118e-02	4.626e-02	2.726e+02	-1.633e+00	0.56441	-2.894e+00	3.804e-03	2.761e-02	2.726e+02	1.108e+00	0.56492	1.962e+00	4.976e-02	8.389e-02	2.726e+02
ENSGALG00000001529	5.671e+02	3.322e-01	0.18780	1.769e+00	7.687e-02	2.004e-01	5.671e+02	-8.687e-02	0.18747	-4.634e-01	6.431e-01	9.165e-01	5.671e+02	5.446e-02	0.18774	0.2900753	7.718e-01	1.000e+00	5.671e+02	-4.743e-02	0.18781	-2.525e-01	8.006e-01	1.000e+00	5.671e+02	1.990e-01	0.18844	1.0561689	2.909e-01	7.645e-01	5.671e+02	-1.127e-01	0.18971	-5.939e-01	5.526e-01	7.193e-01	5.671e+02	2.332e-02	0.19326	1.207e-01	9.039e-01	9.540e-01	5.671e+02	7.050e-01	0.19171	3.678e+00	2.354e-04	7.127e-04	5.671e+02
ENSGALG00000001531	7.983e+01	-2.211e-01	0.35858	-6.165e-01	5.376e-01	7.127e-01	7.983e+01	-3.692e-01	0.36199	-1.020e+00	3.078e-01	7.617e-01	7.983e+01	-5.566e-03	0.36436	-0.0152774	9.878e-01	1.000e+00	7.983e+01	3.120e-02	0.36445	8.561e-02	9.318e-01	1.000e+00	7.983e+01	-4.522e-01	0.37126	-1.2180188	2.232e-01	7.050e-01	7.983e+01	-7.442e-01	0.39146	-1.901e+00	5.728e-02	1.578e-01	7.983e+01	6.606e-01	0.40532	1.630e+00	1.032e-01	2.688e-01	7.983e+01	-1.404e+00	0.42636	-3.292e+00	9.938e-04	2.592e-03	7.983e+01
ENSGALG00000001533	6.811e+00	-1.161e-01	0.61687	-1.881e-01	8.508e-01	9.227e-01	6.811e+00	2.609e-01	0.61422	4.248e-01	6.709e-01	9.237e-01	6.811e+00	-2.694e-02	0.60802	-0.0443075	9.647e-01	1.000e+00	6.811e+00	-3.477e-02	0.61296	-5.673e-02	9.548e-01	1.000e+00	6.811e+00	6.146e-01	0.60916	1.0090069	3.130e-01	7.813e-01	6.811e+00	-1.275e+00	0.68768	-1.854e+00	6.369e-02	1.705e-01	6.811e+00	1.856e-01	0.80078	2.318e-01	8.167e-01	9.084e-01	6.811e+00	3.051e-01	0.77662	3.928e-01	6.945e-01	7.661e-01	6.811e+00
ENSGALG00000001534	6.242e+00	-2.555e+00	1.64438	-1.554e+00	1.202e-01	2.719e-01	6.242e+00	4.187e+00	1.49669	2.797e+00	5.155e-03	1.446e-01	6.242e+00	6.953e-01	0.99464	0.6990833	4.845e-01	1.000e+00	6.242e+00	1.160e+00	0.90395	1.283e+00	1.995e-01	1.000e+00	6.242e+00	-5.737e-02	0.87691	-0.0654174	9.478e-01	9.914e-01	6.242e+00	1.496e+00	0.85902	1.742e+00	8.155e-02	2.033e-01	6.242e+00	-2.804e+00	1.01455	-2.764e+00	5.717e-03	3.680e-02	6.242e+00	6.260e-01	1.08316	5.779e-01	5.633e-01	6.481e-01	6.242e+00
ENSGALG00000001536	3.080e+02	1.020e+00	0.42492	2.401e+00	1.635e-02	6.471e-02	3.080e+02	2.368e-01	0.42317	5.596e-01	5.758e-01	8.961e-01	3.080e+02	1.050e-01	0.42296	0.2482526	8.039e-01	1.000e+00	3.080e+02	-5.645e-01	0.42355	-1.333e+00	1.826e-01	1.000e+00	3.080e+02	-4.700e-01	0.42576	-1.1039875	2.696e-01	7.482e-01	3.080e+02	-7.608e-01	0.43080	-1.766e+00	7.738e-02	1.960e-01	3.080e+02	-7.530e-01	0.44596	-1.688e+00	9.133e-02	2.483e-01	3.080e+02	1.849e+00	0.44252	4.178e+00	2.941e-05	1.077e-04	3.080e+02
ENSGALG00000001538	7.186e+02	3.899e-01	0.11499	3.391e+00	6.969e-04	5.523e-03	7.186e+02	6.437e-02	0.11369	5.662e-01	5.712e-01	8.950e-01	7.186e+02	-3.963e-02	0.11394	-0.3478579	7.279e-01	1.000e+00	7.186e+02	1.597e-02	0.11415	1.399e-01	8.888e-01	1.000e+00	7.186e+02	2.219e-01	0.11488	1.9311820	5.346e-02	3.851e-01	7.186e+02	3.703e-01	0.11481	3.225e+00	1.259e-03	8.539e-03	7.186e+02	7.452e-01	0.11430	6.520e+00	7.021e-11	2.118e-08	7.186e+02	-3.903e-01	0.11350	-3.439e+00	5.849e-04	1.613e-03	7.186e+02
ENSGALG00000001540	1.434e+03	-5.870e-01	0.13703	-4.284e+00	1.837e-05	2.770e-04	1.434e+03	-2.599e-01	0.13780	-1.886e+00	5.930e-02	4.546e-01	1.434e+03	-1.216e-01	0.13827	-0.8792797	3.792e-01	1.000e+00	1.434e+03	-1.301e-02	0.13848	-9.394e-02	9.252e-01	1.000e+00	1.434e+03	-6.348e-02	0.13919	-0.4561000	6.483e-01	9.265e-01	1.434e+03	1.456e-01	0.13993	1.041e+00	2.980e-01	4.847e-01	1.434e+03	4.270e-01	0.14069	3.035e+00	2.405e-03	2.014e-02	1.434e+03	-7.136e-01	0.14141	-5.046e+00	4.508e-07	2.449e-06	1.434e+03
ENSGALG00000001542	1.028e+03	-1.487e-01	0.24583	-6.048e-01	5.453e-01	7.185e-01	1.028e+03	7.897e-02	0.24596	3.211e-01	7.482e-01	9.433e-01	1.028e+03	1.363e-01	0.24589	0.5544833	5.792e-01	1.000e+00	1.028e+03	7.903e-02	0.24576	3.216e-01	7.478e-01	1.000e+00	1.028e+03	3.630e-02	0.24601	0.1475370	8.827e-01	9.804e-01	1.028e+03	-3.106e-01	0.24684	-1.258e+00	2.083e-01	3.819e-01	1.028e+03	3.650e-02	0.24854	1.469e-01	8.832e-01	9.429e-01	1.028e+03	-1.122e+00	0.25075	-4.476e+00	7.612e-06	3.161e-05	1.028e+03
ENSGALG00000001545	7.244e+01	-1.385e+00	0.26440	-5.238e+00	1.623e-07	5.177e-06	7.244e+01	4.817e-01	0.28065	1.717e+00	8.607e-02	5.196e-01	7.244e+01	6.035e-01	0.26092	2.3129517	2.073e-02	5.278e-01	7.244e+01	3.242e-01	0.24481	1.324e+00	1.854e-01	1.000e+00	7.244e+01	6.832e-01	0.23796	2.8710472	4.091e-03	9.571e-02	7.244e+01	9.524e-02	0.23494	4.054e-01	6.852e-01	8.169e-01	7.244e+01	-3.954e-01	0.25341	-1.560e+00	1.187e-01	2.939e-01	7.244e+01	8.320e-01	0.25007	3.327e+00	8.779e-04	2.318e-03	7.244e+01
ENSGALG00000001546	4.655e+02	-3.018e-01	0.36613	-8.242e-01	4.098e-01	6.037e-01	4.655e+02	-6.862e-01	0.36817	-1.864e+00	6.236e-02	4.648e-01	4.655e+02	1.488e-02	0.36965	0.0402647	9.679e-01	1.000e+00	4.655e+02	7.900e-02	0.36950	2.138e-01	8.307e-01	1.000e+00	4.655e+02	2.229e-01	0.36988	0.6026229	5.468e-01	8.938e-01	4.655e+02	3.913e-01	0.36983	1.058e+00	2.901e-01	4.767e-01	4.655e+02	-3.413e-02	0.37197	-9.176e-02	9.269e-01	9.656e-01	4.655e+02	2.513e+00	0.36905	6.808e+00	9.875e-12	1.326e-10	4.655e+02
ENSGALG00000001547	1.884e+03	-1.642e-01	0.20542	-7.993e-01	4.241e-01	6.165e-01	1.884e+03	-2.214e-01	0.20561	-1.077e+00	2.816e-01	7.462e-01	1.884e+03	-2.836e-02	0.20576	-0.1378058	8.904e-01	1.000e+00	1.884e+03	-1.028e-01	0.20585	-4.992e-01	6.176e-01	1.000e+00	1.884e+03	-3.576e-01	0.20643	-1.7324666	8.319e-02	4.737e-01	1.884e+03	1.048e-01	0.20705	5.060e-01	6.129e-01	7.647e-01	1.884e+03	8.932e-02	0.20797	4.295e-01	6.676e-01	8.180e-01	1.884e+03	-3.750e-01	0.20835	-1.800e+00	7.185e-02	1.156e-01	1.884e+03
ENSGALG00000001550	4.485e+03	-3.879e-01	0.27333	-1.419e+00	1.558e-01	3.223e-01	4.485e+03	-4.839e-02	0.27343	-1.770e-01	8.595e-01	9.724e-01	4.485e+03	1.102e-01	0.27344	0.4030201	6.869e-01	1.000e+00	4.485e+03	1.904e-01	0.27339	6.965e-01	4.861e-01	1.000e+00	4.485e+03	2.636e-01	0.27339	0.9641313	3.350e-01	7.949e-01	4.485e+03	3.956e-01	0.27338	1.447e+00	1.479e-01	3.048e-01	4.485e+03	3.329e-01	0.27344	1.217e+00	2.234e-01	4.364e-01	4.485e+03	-1.337e+00	0.27373	-4.883e+00	1.045e-06	5.225e-06	4.485e+03
ENSGALG00000001551	3.410e+03	-9.608e-01	0.32110	-2.992e+00	2.769e-03	1.653e-02	3.410e+03	-8.192e-02	0.32137	-2.549e-01	7.988e-01	9.573e-01	3.410e+03	1.901e-01	0.32138	0.5915405	5.542e-01	1.000e+00	3.410e+03	2.422e-01	0.32127	7.539e-01	4.509e-01	1.000e+00	3.410e+03	5.162e-01	0.32120	1.6069767	1.081e-01	5.299e-01	3.410e+03	6.048e-01	0.32109	1.884e+00	5.960e-02	1.623e-01	3.410e+03	4.866e-01	0.32108	1.515e+00	1.297e-01	3.098e-01	3.410e+03	-1.948e+00	0.32151	-6.060e+00	1.360e-09	1.252e-08	3.410e+03
ENSGALG00000001555	8.382e+02	-7.890e-01	0.26701	-2.955e+00	3.127e-03	1.820e-02	8.382e+02	1.144e-02	0.26788	4.272e-02	9.659e-01	9.937e-01	8.382e+02	-6.162e-02	0.26810	-0.2298332	8.182e-01	1.000e+00	8.382e+02	1.659e-01	0.26808	6.188e-01	5.361e-01	1.000e+00	8.382e+02	3.002e-01	0.26819	1.1192565	2.630e-01	7.417e-01	8.382e+02	3.470e-01	0.26819	1.294e+00	1.957e-01	3.659e-01	8.382e+02	8.853e-01	0.26789	3.305e+00	9.513e-04	1.060e-02	8.382e+02	-1.585e+00	0.26902	-5.890e+00	3.864e-09	3.219e-08	8.382e+02
ENSGALG00000001557	2.080e+02	5.829e-01	0.18082	3.224e+00	1.265e-03	8.955e-03	2.080e+02	1.943e-01	0.17740	1.095e+00	2.733e-01	7.414e-01	2.080e+02	-3.712e-03	0.17711	-0.0209592	9.833e-01	1.000e+00	2.080e+02	-2.361e-01	0.17833	-1.324e+00	1.855e-01	1.000e+00	2.080e+02	-9.130e-02	0.18209	-0.5013943	6.161e-01	9.174e-01	2.080e+02	-5.906e-01	0.19095	-3.093e+00	1.981e-03	1.209e-02	2.080e+02	-2.469e-01	0.20886	-1.182e+00	2.372e-01	4.514e-01	2.080e+02	1.618e-02	0.21248	7.614e-02	9.393e-01	9.591e-01	2.080e+02
ENSGALG00000001558	5.097e+01	4.398e-01	0.33177	1.326e+00	1.850e-01	3.605e-01	5.097e+01	4.692e-01	0.30891	1.519e+00	1.288e-01	5.929e-01	5.097e+01	7.798e-01	0.28816	2.7060999	6.808e-03	2.810e-01	5.097e+01	2.686e-01	0.27119	9.905e-01	3.219e-01	1.000e+00	5.097e+01	2.204e-01	0.27097	0.8135022	4.159e-01	8.499e-01	5.097e+01	-2.169e-01	0.27880	-7.778e-01	4.367e-01	6.225e-01	5.097e+01	-3.384e-01	0.30630	-1.105e+00	2.692e-01	4.872e-01	5.097e+01	8.445e-01	0.30092	2.806e+00	5.012e-03	1.101e-02	5.097e+01
ENSGALG00000001559	4.272e+00	1.085e+00	0.83032	1.307e+00	1.911e-01	3.687e-01	4.272e+00	4.527e-01	0.72421	6.252e-01	5.319e-01	8.765e-01	4.272e+00	-1.466e-01	0.71337	-0.2055178	8.372e-01	NA	4.272e+00	-3.522e-01	0.74331	-4.738e-01	6.357e-01	1.000e+00	4.272e+00	-2.107e-01	0.80863	-0.2605951	7.944e-01	9.640e-01	4.272e+00	-6.137e-01	0.92761	-6.616e-01	5.082e-01	6.821e-01	4.272e+00	1.316e+00	0.93439	1.408e+00	1.591e-01	3.538e-01	4.272e+00	-9.676e-01	0.91192	-1.061e+00	2.887e-01	3.776e-01	4.272e+00
ENSGALG00000001561	7.796e+02	2.944e-02	0.32469	9.067e-02	9.278e-01	9.650e-01	7.796e+02	9.678e-01	0.32180	3.008e+00	2.633e-03	9.965e-02	7.796e+02	7.876e-01	0.31792	2.4773050	1.324e-02	4.114e-01	7.796e+02	2.885e-01	0.31621	9.125e-01	3.615e-01	1.000e+00	7.796e+02	9.824e-01	0.31544	3.1144010	1.843e-03	5.969e-02	7.796e+02	1.383e-01	0.31494	4.393e-01	6.605e-01	8.003e-01	7.796e+02	-2.576e-01	0.31626	-8.146e-01	4.153e-01	6.292e-01	7.796e+02	9.849e-01	0.31579	3.119e+00	1.815e-03	4.443e-03	7.796e+02
ENSGALG00000001563	1.093e+03	-1.265e-01	0.13944	-9.069e-01	3.644e-01	5.611e-01	1.093e+03	-1.041e-02	0.13987	-7.441e-02	9.407e-01	9.880e-01	1.093e+03	1.541e-01	0.13983	1.1020421	2.704e-01	1.000e+00	1.093e+03	1.005e-01	0.13944	7.208e-01	4.710e-01	1.000e+00	1.093e+03	-3.038e-02	0.14015	-0.2167902	8.284e-01	9.711e-01	1.093e+03	6.320e-01	0.14012	4.510e+00	6.472e-06	1.249e-04	1.093e+03	1.884e-01	0.14048	1.341e+00	1.798e-01	3.814e-01	1.093e+03	4.508e-01	0.13974	3.226e+00	1.256e-03	3.191e-03	1.093e+03
ENSGALG00000001564	7.185e+01	-1.334e+00	0.38839	-3.435e+00	5.921e-04	4.810e-03	7.185e+01	-1.438e-01	0.40003	-3.594e-01	7.193e-01	9.381e-01	7.185e+01	2.342e-01	0.40004	0.5855449	5.582e-01	1.000e+00	7.185e+01	-3.498e-01	0.40113	-8.719e-01	3.832e-01	1.000e+00	7.185e+01	-4.803e-01	0.41957	-1.1448071	2.523e-01	7.340e-01	7.185e+01	2.332e-01	0.43125	5.407e-01	5.887e-01	7.472e-01	7.185e+01	1.569e-01	0.44269	3.544e-01	7.231e-01	8.528e-01	7.185e+01	2.528e+00	0.41959	6.026e+00	1.685e-09	1.513e-08	7.185e+01
ENSGALG00000001565	2.864e+01	5.376e-01	0.31589	1.702e+00	8.880e-02	2.211e-01	2.864e+01	-5.770e-01	0.31788	-1.815e+00	6.948e-02	4.824e-01	2.864e+01	-2.048e-02	0.32561	-0.0629021	9.498e-01	1.000e+00	2.864e+01	-2.822e-01	0.33061	-8.537e-01	3.933e-01	1.000e+00	2.864e+01	-6.787e-01	0.36445	-1.8621680	6.258e-02	4.190e-01	2.864e+01	-1.198e+00	0.46031	-2.603e+00	9.246e-03	4.009e-02	2.864e+01	2.282e-01	0.54109	4.216e-01	6.733e-01	8.219e-01	2.864e+01	8.435e-03	0.54387	1.551e-02	9.876e-01	9.972e-01	2.864e+01
ENSGALG00000001568	2.311e+03	4.719e-02	0.25104	1.880e-01	8.509e-01	9.227e-01	2.311e+03	2.888e-01	0.25095	1.151e+00	2.498e-01	7.215e-01	2.311e+03	1.779e-01	0.25087	0.7093017	4.781e-01	1.000e+00	2.311e+03	3.188e-02	0.25080	1.271e-01	8.989e-01	1.000e+00	2.311e+03	1.546e-01	0.25088	0.6160609	5.379e-01	8.907e-01	2.311e+03	2.805e-01	0.25094	1.118e+00	2.636e-01	4.470e-01	2.311e+03	7.906e-02	0.25123	3.147e-01	7.530e-01	8.717e-01	2.311e+03	-1.102e+00	0.25190	-4.376e+00	1.211e-05	4.822e-05	2.311e+03
ENSGALG00000001569	1.361e+03	6.212e-02	0.38050	1.633e-01	8.703e-01	9.344e-01	1.361e+03	9.148e-01	0.37913	2.413e+00	1.583e-02	2.614e-01	1.361e+03	8.334e-01	0.37736	2.2084566	2.721e-02	6.011e-01	1.361e+03	6.778e-01	0.37631	1.801e+00	7.169e-02	8.367e-01	1.361e+03	4.224e-01	0.37600	1.1232728	2.613e-01	7.401e-01	1.361e+03	8.904e-01	0.37577	2.370e+00	1.781e-02	6.616e-02	1.361e+03	-2.166e-01	0.37591	-5.763e-01	5.644e-01	7.482e-01	1.361e+03	-1.432e+00	0.37674	-3.802e+00	1.436e-04	4.543e-04	1.361e+03
ENSGALG00000001571	1.908e+01	2.763e+00	0.65585	4.213e+00	2.524e-05	3.639e-04	1.908e+01	-3.444e-01	0.56955	-6.047e-01	5.453e-01	8.817e-01	1.908e+01	-3.581e-01	0.58115	-0.6162637	5.377e-01	1.000e+00	1.908e+01	-1.275e-01	0.59107	-2.157e-01	8.293e-01	1.000e+00	1.908e+01	-2.455e-01	0.61135	-0.4015728	6.880e-01	9.368e-01	1.908e+01	-1.637e+00	0.73093	-2.239e+00	2.515e-02	8.603e-02	1.908e+01	-1.007e+00	1.01506	-9.921e-01	3.212e-01	5.423e-01	1.908e+01	4.934e+00	0.91999	5.363e+00	8.167e-08	5.161e-07	1.908e+01
ENSGALG00000001572	8.111e+02	5.148e-02	0.33865	1.520e-01	8.792e-01	9.393e-01	8.111e+02	7.650e-01	0.33799	2.263e+00	2.361e-02	3.187e-01	8.111e+02	1.324e-01	0.33739	0.3923368	6.948e-01	1.000e+00	8.111e+02	-2.105e-02	0.33735	-6.241e-02	9.502e-01	1.000e+00	8.111e+02	5.775e-02	0.33763	0.1710392	8.642e-01	9.773e-01	8.111e+02	-1.576e-01	0.33824	-4.660e-01	6.412e-01	7.856e-01	8.111e+02	4.302e-01	0.33907	1.269e+00	2.046e-01	4.137e-01	8.111e+02	-1.382e+00	0.34053	-4.058e+00	4.939e-05	1.731e-04	8.111e+02
ENSGALG00000001573	4.801e-01	-1.099e+00	3.00791	-3.655e-01	7.148e-01	NA	4.801e-01	0.000e+00	3.00798	0.000e+00	1.000e+00	NA	4.801e-01	3.015e+00	2.84512	1.0598118	2.892e-01	NA	4.801e-01	-1.189e+00	2.79496	-4.255e-01	6.705e-01	NA	4.801e-01	-5.153e-01	2.96059	-0.1740630	8.618e-01	NA	4.801e-01	2.238e-01	3.00798	7.439e-02	9.407e-01	NA	4.801e-01	-3.712e-01	3.00798	-1.234e-01	9.018e-01	NA	4.801e-01	2.270e+00	2.86952	7.911e-01	4.289e-01	NA	4.801e-01
ENSGALG00000001577	4.513e+02	-9.261e-01	0.22834	-4.056e+00	4.993e-05	6.421e-04	4.513e+02	-3.268e-01	0.23048	-1.418e+00	1.562e-01	6.277e-01	4.513e+02	-2.267e-02	0.23138	-0.0979933	9.219e-01	1.000e+00	4.513e+02	-2.458e-01	0.23221	-1.059e+00	2.898e-01	1.000e+00	4.513e+02	-3.351e-01	0.23560	-1.4224358	1.549e-01	6.120e-01	4.513e+02	6.946e-01	0.23631	2.939e+00	3.291e-03	1.805e-02	4.513e+02	1.529e-01	0.23692	6.455e-01	5.186e-01	7.141e-01	4.513e+02	6.401e-01	0.23499	2.724e+00	6.448e-03	1.376e-02	4.513e+02
ENSGALG00000001583	1.736e+02	6.098e-01	0.28746	2.121e+00	3.390e-02	1.117e-01	1.736e+02	-9.561e-02	0.28520	-3.352e-01	7.374e-01	9.411e-01	1.736e+02	8.199e-02	0.28570	0.2869917	7.741e-01	1.000e+00	1.736e+02	1.036e-01	0.28505	3.634e-01	7.163e-01	1.000e+00	1.736e+02	-2.696e-02	0.28683	-0.0939912	9.251e-01	9.874e-01	1.736e+02	5.043e-01	0.28729	1.755e+00	7.919e-02	1.993e-01	1.736e+02	-7.635e-01	0.29702	-2.571e+00	1.015e-02	5.502e-02	1.736e+02	8.840e-01	0.29683	2.978e+00	2.899e-03	6.748e-03	1.736e+02
ENSGALG00000001586	1.169e+02	3.141e-01	0.28936	1.085e+00	2.777e-01	4.722e-01	1.169e+02	2.279e-01	0.28672	7.948e-01	4.267e-01	8.247e-01	1.169e+02	2.097e-01	0.28525	0.7350095	4.623e-01	1.000e+00	1.169e+02	-1.479e-01	0.28514	-5.186e-01	6.041e-01	1.000e+00	1.169e+02	-8.558e-02	0.28873	-0.2964122	7.669e-01	9.595e-01	1.169e+02	-8.184e-01	0.30106	-2.719e+00	6.557e-03	3.069e-02	1.169e+02	-2.807e-01	0.32641	-8.598e-01	3.899e-01	6.073e-01	1.169e+02	8.817e-01	0.32126	2.745e+00	6.059e-03	1.305e-02	1.169e+02
ENSGALG00000001592	1.870e-01	-1.377e-01	6.34272	-2.171e-02	9.827e-01	NA	1.870e-01	0.000e+00	6.34336	0.000e+00	1.000e+00	NA	1.870e-01	0.000e+00	6.34336	0.0000000	1.000e+00	NA	1.870e-01	0.000e+00	6.34336	0.000e+00	1.000e+00	NA	1.870e-01	1.261e+00	6.34336	0.1987306	8.425e-01	NA	1.870e-01	2.238e-01	6.34336	3.527e-02	9.719e-01	NA	1.870e-01	4.768e-01	6.33216	7.531e-02	9.400e-01	NA	1.870e-01	-3.408e-01	6.33216	-5.382e-02	9.571e-01	NA	1.870e-01
ENSGALG00000001593	1.266e+03	3.559e-02	0.24302	1.465e-01	8.836e-01	9.423e-01	1.266e+03	1.168e-01	0.24297	4.806e-01	6.308e-01	9.133e-01	1.266e+03	1.538e-01	0.24287	0.6331899	5.266e-01	1.000e+00	1.266e+03	1.536e-01	0.24267	6.331e-01	5.266e-01	1.000e+00	1.266e+03	2.471e-01	0.24270	1.0180221	3.087e-01	7.778e-01	1.266e+03	2.573e-01	0.24276	1.060e+00	2.892e-01	4.759e-01	1.266e+03	4.908e-02	0.24340	2.016e-01	8.402e-01	9.210e-01	1.266e+03	-9.819e-01	0.24443	-4.017e+00	5.898e-05	2.030e-04	1.266e+03
ENSGALG00000001595	1.893e+02	4.665e-01	0.37531	1.243e+00	2.139e-01	3.963e-01	1.893e+02	4.535e-01	0.36925	1.228e+00	2.193e-01	6.952e-01	1.893e+02	1.250e+00	0.36303	3.4437669	5.737e-04	6.397e-02	1.893e+02	4.114e-01	0.35753	1.151e+00	2.498e-01	1.000e+00	1.893e+02	2.833e-01	0.35704	0.7934400	4.275e-01	8.551e-01	1.893e+02	-7.955e-01	0.36008	-2.209e+00	2.716e-02	9.098e-02	1.893e+02	-1.126e+00	0.37663	-2.991e+00	2.783e-03	2.229e-02	1.893e+02	1.169e+00	0.37675	3.102e+00	1.921e-03	4.668e-03	1.893e+02
ENSGALG00000001596	4.196e+02	-2.804e-01	0.31149	-9.001e-01	3.681e-01	5.645e-01	4.196e+02	-5.908e-01	0.31256	-1.890e+00	5.872e-02	4.529e-01	4.196e+02	-2.242e-01	0.31368	-0.7146137	4.748e-01	1.000e+00	4.196e+02	-6.386e-01	0.31556	-2.024e+00	4.301e-02	7.360e-01	4.196e+02	-3.268e-01	0.31943	-1.0230070	3.063e-01	7.761e-01	4.196e+02	2.828e-01	0.32159	8.795e-01	3.791e-01	5.686e-01	4.196e+02	-1.579e-01	0.32643	-4.837e-01	6.286e-01	7.923e-01	4.196e+02	1.757e+00	0.32248	5.448e+00	5.090e-08	3.366e-07	4.196e+02
ENSGALG00000001597	1.601e+03	-4.325e-01	0.24069	-1.797e+00	7.232e-02	1.924e-01	1.601e+03	4.580e-01	0.24072	1.902e+00	5.712e-02	4.501e-01	1.601e+03	-1.741e-02	0.24056	-0.0723930	9.423e-01	1.000e+00	1.601e+03	-3.324e-02	0.24060	-1.381e-01	8.901e-01	1.000e+00	1.601e+03	-5.514e-02	0.24091	-0.2288713	8.190e-01	9.698e-01	1.601e+03	-8.240e-03	0.24136	-3.414e-02	9.728e-01	9.880e-01	1.601e+03	3.886e-01	0.24189	1.606e+00	1.082e-01	2.774e-01	1.601e+03	-4.500e-01	0.24201	-1.860e+00	6.295e-02	1.031e-01	1.601e+03
ENSGALG00000001600	5.859e+02	1.569e-01	0.12016	1.306e+00	1.916e-01	3.692e-01	5.859e+02	1.783e-01	0.11929	1.495e+00	1.349e-01	6.003e-01	5.859e+02	1.817e-01	0.11855	1.5331286	1.252e-01	1.000e+00	5.859e+02	-4.087e-02	0.11822	-3.457e-01	7.296e-01	1.000e+00	5.859e+02	2.607e-01	0.11894	2.1914981	2.842e-02	2.897e-01	5.859e+02	2.520e-01	0.11913	2.115e+00	3.443e-02	1.081e-01	5.859e+02	-6.242e-01	0.12555	-4.972e+00	6.631e-07	3.765e-05	5.859e+02	6.885e-01	0.12563	5.481e+00	4.239e-08	2.848e-07	5.859e+02
ENSGALG00000001602	1.307e+03	-3.281e-01	0.19870	-1.651e+00	9.864e-02	2.375e-01	1.307e+03	-4.304e-02	0.19894	-2.164e-01	8.287e-01	9.641e-01	1.307e+03	-2.152e-01	0.19914	-1.0806969	2.798e-01	1.000e+00	1.307e+03	-1.941e-01	0.19944	-9.732e-01	3.304e-01	1.000e+00	1.307e+03	-2.983e-01	0.20026	-1.4896743	1.363e-01	5.802e-01	1.307e+03	-2.295e-01	0.20144	-1.139e+00	2.546e-01	4.367e-01	1.307e+03	5.062e-01	0.20237	2.502e+00	1.237e-02	6.331e-02	1.307e+03	-3.865e-01	0.20273	-1.907e+00	5.658e-02	9.412e-02	1.307e+03
ENSGALG00000001603	7.294e+02	5.068e-01	0.25444	1.992e+00	4.641e-02	1.398e-01	7.294e+02	2.041e-01	0.25391	8.040e-01	4.214e-01	8.218e-01	7.294e+02	-1.513e-01	0.25396	-0.5957100	5.514e-01	1.000e+00	7.294e+02	-2.309e-01	0.25430	-9.079e-01	3.639e-01	1.000e+00	7.294e+02	-7.617e-01	0.25608	-2.9744418	2.935e-03	7.735e-02	7.294e+02	-1.238e-01	0.25845	-4.792e-01	6.318e-01	7.781e-01	7.294e+02	-5.253e-01	0.26415	-1.989e+00	4.673e-02	1.586e-01	7.294e+02	6.786e-01	0.26395	2.571e+00	1.014e-02	2.064e-02	7.294e+02
ENSGALG00000001604	3.019e+02	-1.489e-01	0.22175	-6.715e-01	5.019e-01	6.859e-01	3.019e+02	3.768e-02	0.22218	1.696e-01	8.653e-01	9.740e-01	3.019e+02	-1.508e-02	0.22246	-0.0677749	9.460e-01	1.000e+00	3.019e+02	-1.826e-01	0.22251	-8.207e-01	4.118e-01	1.000e+00	3.019e+02	-3.459e-01	0.22504	-1.5370082	1.243e-01	5.602e-01	3.019e+02	-7.624e-01	0.23516	-3.242e+00	1.186e-03	8.159e-03	3.019e+02	-2.091e-01	0.25357	-8.246e-01	4.096e-01	6.251e-01	3.019e+02	7.044e-01	0.25095	2.807e+00	5.001e-03	1.100e-02	3.019e+02
ENSGALG00000001605	6.137e+01	8.678e-01	0.41288	2.102e+00	3.558e-02	1.157e-01	6.137e+01	1.045e+00	0.37410	2.794e+00	5.209e-03	1.448e-01	6.137e+01	6.580e-01	0.35464	1.8552894	6.355e-02	8.731e-01	6.137e+01	2.912e-01	0.34661	8.402e-01	4.008e-01	1.000e+00	6.137e+01	1.393e-01	0.34681	0.4016017	6.880e-01	9.368e-01	6.137e+01	-2.315e-01	0.35219	-6.573e-01	5.110e-01	6.845e-01	6.137e+01	-4.467e-01	0.37216	-1.200e+00	2.301e-01	4.436e-01	6.137e+01	-4.586e-01	0.38547	-1.190e+00	2.342e-01	3.171e-01	6.137e+01
ENSGALG00000001606	3.946e+02	8.154e-02	0.17566	4.642e-01	6.425e-01	7.912e-01	3.946e+02	-2.104e-02	0.17578	-1.197e-01	9.047e-01	9.817e-01	3.946e+02	1.305e-01	0.17580	0.7421500	4.580e-01	1.000e+00	3.946e+02	1.985e-01	0.17471	1.136e+00	2.559e-01	1.000e+00	3.946e+02	3.358e-01	0.17443	1.9253398	5.419e-02	3.876e-01	3.946e+02	2.850e-01	0.17430	1.635e+00	1.021e-01	2.357e-01	3.946e+02	-6.995e-01	0.18132	-3.858e+00	1.145e-04	2.224e-03	3.946e+02	1.049e+00	0.18065	5.807e+00	6.373e-09	5.076e-08	3.946e+02
ENSGALG00000001607	4.565e+02	2.128e-01	0.22702	9.375e-01	3.485e-01	5.458e-01	4.565e+02	-9.890e-02	0.22699	-4.357e-01	6.631e-01	9.225e-01	4.565e+02	-2.897e-02	0.22730	-0.1274332	8.986e-01	1.000e+00	4.565e+02	-2.835e-01	0.22787	-1.244e+00	2.135e-01	1.000e+00	4.565e+02	-5.162e-01	0.23053	-2.2392347	2.514e-02	2.695e-01	4.565e+02	-3.843e-01	0.23512	-1.634e+00	1.022e-01	2.358e-01	4.565e+02	2.362e-02	0.24168	9.774e-02	9.221e-01	9.627e-01	4.565e+02	-1.885e-01	0.24318	-7.751e-01	4.383e-01	5.315e-01	4.565e+02
ENSGALG00000001608	3.838e+00	-3.152e-01	0.89512	-3.521e-01	7.248e-01	8.492e-01	3.838e+00	-2.398e+00	1.11335	-2.154e+00	3.122e-02	NA	3.838e+00	-2.091e+00	1.58584	-1.3182542	1.874e-01	NA	3.838e+00	2.407e+00	1.55908	1.544e+00	1.226e-01	9.701e-01	3.838e+00	-1.920e+00	1.57110	-1.2223635	2.216e-01	NA	3.838e+00	2.802e+00	1.53563	1.825e+00	6.807e-02	1.781e-01	3.838e+00	5.633e-01	1.13284	4.973e-01	6.190e-01	7.851e-01	3.838e+00	1.312e+00	1.03508	1.267e+00	2.050e-01	2.834e-01	3.838e+00
ENSGALG00000001610	2.054e+02	-1.837e-01	0.30421	-6.037e-01	5.460e-01	7.187e-01	2.054e+02	-4.619e-01	0.30581	-1.510e+00	1.309e-01	5.960e-01	2.054e+02	-1.904e-01	0.30753	-0.6192707	5.357e-01	1.000e+00	2.054e+02	-5.693e-01	0.31042	-1.834e+00	6.667e-02	8.189e-01	2.054e+02	-1.550e-01	0.31556	-0.4912159	6.233e-01	9.191e-01	2.054e+02	-2.388e-02	0.32011	-7.460e-02	9.405e-01	9.724e-01	2.054e+02	-2.368e-01	0.33153	-7.143e-01	4.751e-01	6.797e-01	2.054e+02	8.305e-01	0.32834	2.529e+00	1.143e-02	2.296e-02	2.054e+02
ENSGALG00000001611	4.947e+01	4.604e-01	0.37478	1.229e+00	2.192e-01	4.026e-01	4.947e+01	-4.393e-01	0.37535	-1.170e+00	2.419e-01	7.140e-01	4.947e+01	3.182e-01	0.37661	0.8449380	3.981e-01	1.000e+00	4.947e+01	-1.323e-01	0.37553	-3.522e-01	7.247e-01	1.000e+00	4.947e+01	-1.096e+00	0.39352	-2.7858560	5.339e-03	1.121e-01	4.947e+01	-2.504e+00	0.52649	-4.756e+00	1.979e-06	4.690e-05	4.947e+01	-1.647e+00	0.89701	-1.836e+00	6.643e-02	2.000e-01	4.947e+01	1.615e+00	0.90729	1.780e+00	7.514e-02	1.202e-01	4.947e+01
ENSGALG00000001613	2.077e+03	-4.942e-01	0.22975	-2.151e+00	3.148e-02	1.057e-01	2.077e+03	-2.411e-01	0.23005	-1.048e+00	2.946e-01	7.520e-01	2.077e+03	-1.656e-01	0.23027	-0.7193106	4.719e-01	1.000e+00	2.077e+03	1.721e-02	0.23037	7.469e-02	9.405e-01	1.000e+00	2.077e+03	-2.652e-02	0.23063	-0.1149973	9.084e-01	9.834e-01	2.077e+03	6.982e-02	0.23099	3.023e-01	7.624e-01	8.722e-01	2.077e+03	9.124e-01	0.23101	3.950e+00	7.829e-05	1.700e-03	2.077e+03	-9.968e-01	0.23114	-4.313e+00	1.614e-05	6.251e-05	2.077e+03
ENSGALG00000001615	3.923e+02	1.355e+00	0.26948	5.028e+00	4.949e-07	1.320e-05	3.923e+02	5.923e-02	0.26599	2.227e-01	8.238e-01	9.630e-01	3.923e+02	1.560e-01	0.26585	0.5869174	5.573e-01	1.000e+00	3.923e+02	4.885e-02	0.26561	1.839e-01	8.541e-01	1.000e+00	3.923e+02	-1.971e-01	0.26660	-0.7392232	4.598e-01	8.668e-01	3.923e+02	-6.780e-01	0.27018	-2.510e+00	1.209e-02	4.916e-02	3.923e+02	-3.867e-01	0.27910	-1.386e+00	1.659e-01	3.631e-01	3.923e+02	7.407e-01	0.27815	2.663e+00	7.746e-03	1.625e-02	3.923e+02
ENSGALG00000001616	6.235e+02	-4.863e-01	0.17492	-2.780e+00	5.436e-03	2.794e-02	6.235e+02	-3.701e-01	0.17587	-2.104e+00	3.537e-02	3.756e-01	6.235e+02	-1.251e-01	0.17655	-0.7083795	4.787e-01	1.000e+00	6.235e+02	-3.715e-01	0.17742	-2.094e+00	3.626e-02	7.210e-01	6.235e+02	-7.112e-01	0.18107	-3.9279624	8.567e-05	7.348e-03	6.235e+02	-1.278e+00	0.19367	-6.601e+00	4.072e-11	6.272e-09	6.235e+02	-8.169e-02	0.21191	-3.855e-01	6.999e-01	8.387e-01	6.235e+02	-1.450e+00	0.23890	-6.069e+00	1.285e-09	1.187e-08	6.235e+02
ENSGALG00000001617	5.635e+01	-1.323e+00	0.41704	-3.172e+00	1.514e-03	1.030e-02	5.635e+01	-4.204e-01	0.44010	-9.553e-01	3.394e-01	7.828e-01	5.635e+01	7.887e-03	0.44821	0.0175965	9.860e-01	1.000e+00	5.635e+01	-2.696e-01	0.45503	-5.924e-01	5.536e-01	1.000e+00	5.635e+01	-4.013e-01	0.48756	-0.8230353	4.105e-01	8.456e-01	5.635e+01	1.360e+00	0.47940	2.836e+00	4.569e-03	2.323e-02	5.635e+01	1.301e+00	0.43757	2.972e+00	2.954e-03	2.332e-02	5.635e+01	1.298e+00	0.41278	3.145e+00	1.660e-03	4.093e-03	5.635e+01
ENSGALG00000001618	6.924e+01	3.663e-03	0.29601	1.238e-02	9.901e-01	9.957e-01	6.924e+01	1.510e-01	0.29547	5.111e-01	6.093e-01	9.063e-01	6.924e+01	1.211e-01	0.29442	0.4112383	6.809e-01	1.000e+00	6.924e+01	-6.339e-02	0.29438	-2.153e-01	8.295e-01	1.000e+00	6.924e+01	-5.500e-01	0.30582	-1.7983647	7.212e-02	4.482e-01	6.924e+01	1.314e-01	0.31708	4.145e-01	6.785e-01	8.122e-01	6.924e+01	-3.368e-01	0.33901	-9.935e-01	3.205e-01	5.418e-01	6.924e+01	7.682e-01	0.33496	2.294e+00	2.182e-02	4.074e-02	6.924e+01
ENSGALG00000001619	3.013e+02	-3.908e-01	0.17657	-2.213e+00	2.688e-02	9.408e-02	3.013e+02	-1.746e-01	0.17885	-9.761e-01	3.290e-01	7.754e-01	3.013e+02	-2.013e-01	0.18071	-1.1139481	2.653e-01	1.000e+00	3.013e+02	-9.948e-02	0.18238	-5.455e-01	5.854e-01	1.000e+00	3.013e+02	-4.254e-02	0.18584	-0.2288741	8.190e-01	9.698e-01	3.013e+02	1.351e-01	0.18880	7.158e-01	4.741e-01	6.535e-01	3.013e+02	4.916e-01	0.19101	2.574e+00	1.006e-02	5.473e-02	3.013e+02	8.769e-01	0.18477	4.746e+00	2.076e-06	9.699e-06	3.013e+02
ENSGALG00000001620	2.368e+02	2.106e+00	0.56312	3.740e+00	1.843e-04	1.877e-03	2.368e+02	9.498e-01	0.46929	2.024e+00	4.298e-02	4.020e-01	2.368e+02	1.377e+00	0.44923	3.0656150	2.172e-03	1.451e-01	2.368e+02	1.413e+00	0.43546	3.245e+00	1.175e-03	1.557e-01	2.368e+02	8.242e-01	0.43129	1.9109293	5.601e-02	3.960e-01	2.368e+02	-5.916e-01	0.43199	-1.369e+00	1.708e-01	3.344e-01	2.368e+02	-6.636e-01	0.43837	-1.514e+00	1.301e-01	3.104e-01	2.368e+02	1.609e+00	0.43695	3.681e+00	2.321e-04	7.036e-04	2.368e+02
ENSGALG00000001621	1.358e+02	-2.505e-01	0.42591	-5.880e-01	5.565e-01	7.270e-01	1.358e+02	-1.584e-01	0.42785	-3.703e-01	7.112e-01	9.368e-01	1.358e+02	-3.712e-01	0.43066	-0.8619295	3.887e-01	1.000e+00	1.358e+02	-4.828e-01	0.43618	-1.107e+00	2.683e-01	1.000e+00	1.358e+02	-4.515e-01	0.44836	-1.0069537	3.140e-01	7.816e-01	1.358e+02	9.447e-01	0.44907	2.104e+00	3.540e-02	1.103e-01	1.358e+02	-1.879e-01	0.45187	-4.158e-01	6.775e-01	8.247e-01	1.358e+02	2.888e+00	0.44156	6.540e+00	6.153e-11	7.154e-10	1.358e+02
ENSGALG00000001624	6.971e+02	-3.406e-01	0.33520	-1.016e+00	3.095e-01	5.062e-01	6.971e+02	-1.242e-03	0.33567	-3.699e-03	9.970e-01	9.998e-01	6.971e+02	6.646e-02	0.33573	0.1979635	8.431e-01	1.000e+00	6.971e+02	1.921e-01	0.33548	5.725e-01	5.670e-01	1.000e+00	6.971e+02	2.289e-01	0.33551	0.6822737	4.951e-01	8.760e-01	6.971e+02	4.105e-01	0.33546	1.224e+00	2.211e-01	3.982e-01	6.971e+02	9.755e-01	0.33509	2.911e+00	3.602e-03	2.667e-02	6.971e+02	-2.692e+00	0.33875	-7.948e+00	1.899e-15	4.557e-14	6.971e+02
ENSGALG00000001626	4.638e+01	3.223e+00	1.00000	3.223e+00	1.268e-03	8.963e-03	4.638e+01	1.930e+00	0.56980	3.388e+00	7.047e-04	4.244e-02	4.638e+01	9.875e-01	0.51624	1.9127957	5.577e-02	8.222e-01	4.638e+01	1.061e+00	0.50077	2.120e+00	3.403e-02	7.071e-01	4.638e+01	3.151e-01	0.49615	0.6351468	5.253e-01	8.897e-01	4.638e+01	-1.476e+00	0.50826	-2.905e+00	3.673e-03	1.977e-02	4.638e+01	-1.917e+00	0.59171	-3.240e+00	1.195e-03	1.246e-02	4.638e+01	-3.348e+00	1.01638	-3.294e+00	9.885e-04	2.579e-03	4.638e+01
ENSGALG00000001633	2.213e+01	6.568e-01	0.59960	1.095e+00	2.734e-01	4.675e-01	2.213e+01	7.660e-01	0.56878	1.347e+00	1.781e-01	6.564e-01	2.213e+01	-1.937e-01	0.56039	-0.3455739	7.297e-01	1.000e+00	2.213e+01	2.911e-01	0.55958	5.202e-01	6.029e-01	1.000e+00	2.213e+01	9.675e-02	0.56076	0.1725264	8.630e-01	9.771e-01	2.213e+01	-2.642e-01	0.57402	-4.602e-01	6.454e-01	7.885e-01	2.213e+01	-6.286e-01	0.62628	-1.004e+00	3.156e-01	5.365e-01	2.213e+01	1.384e+00	0.61511	2.251e+00	2.441e-02	4.498e-02	2.213e+01
ENSGALG00000001634	1.661e+04	-4.610e-01	0.33009	-1.397e+00	1.625e-01	3.315e-01	1.661e+04	3.680e-01	0.33010	1.115e+00	2.650e-01	7.347e-01	1.661e+04	1.841e-01	0.33008	0.5577026	5.770e-01	1.000e+00	1.661e+04	3.310e-01	0.33005	1.003e+00	3.159e-01	1.000e+00	1.661e+04	3.689e-01	0.33004	1.1176833	2.637e-01	7.423e-01	1.661e+04	4.806e-01	0.33003	1.456e+00	1.453e-01	3.011e-01	1.661e+04	3.594e-01	0.33004	1.089e+00	2.762e-01	4.948e-01	1.661e+04	-1.314e+00	0.33009	-3.982e+00	6.836e-05	2.322e-04	1.661e+04
ENSGALG00000001637	2.357e+02	-4.620e-01	0.36442	-1.268e+00	2.048e-01	3.861e-01	2.357e+02	-3.626e-01	0.36649	-9.893e-01	3.225e-01	7.714e-01	2.357e+02	-1.663e-01	0.36812	-0.4516528	6.515e-01	1.000e+00	2.357e+02	-2.780e-01	0.36984	-7.516e-01	4.523e-01	1.000e+00	2.357e+02	-5.048e-02	0.37304	-0.1353230	8.924e-01	9.815e-01	2.357e+02	4.327e-01	0.37394	1.157e+00	2.472e-01	4.281e-01	2.357e+02	3.271e-01	0.37523	8.718e-01	3.833e-01	6.020e-01	2.357e+02	1.348e+00	0.37061	3.638e+00	2.752e-04	8.189e-04	2.357e+02
ENSGALG00000001639	3.137e+02	-3.467e-01	0.38740	-8.949e-01	3.709e-01	5.672e-01	3.137e+02	-4.377e-01	0.39063	-1.121e+00	2.625e-01	7.331e-01	3.137e+02	5.796e-04	0.39254	0.0014765	9.988e-01	1.000e+00	3.137e+02	4.429e-02	0.39245	1.129e-01	9.101e-01	1.000e+00	3.137e+02	2.343e-01	0.39323	0.5957259	5.514e-01	8.959e-01	3.137e+02	1.456e+00	0.38937	3.740e+00	1.840e-04	1.845e-03	3.137e+02	1.393e+00	0.38401	3.628e+00	2.857e-04	4.322e-03	3.137e+02	-1.308e-01	0.38231	-3.423e-01	7.322e-01	7.986e-01	3.137e+02
ENSGALG00000001640	1.611e+02	-6.133e-01	0.30750	-1.994e+00	4.611e-02	1.393e-01	1.611e+02	1.569e-01	0.30933	5.072e-01	6.120e-01	9.070e-01	1.611e+02	-1.230e-01	0.30965	-0.3973556	6.911e-01	1.000e+00	1.611e+02	4.183e-01	0.30872	1.355e+00	1.755e-01	1.000e+00	1.611e+02	2.846e-01	0.30782	0.9244894	3.552e-01	8.118e-01	1.611e+02	-1.227e+00	0.31659	-3.876e+00	1.060e-04	1.184e-03	1.611e+02	-5.960e-02	0.33337	-1.788e-01	8.581e-01	9.305e-01	1.611e+02	-1.067e-01	0.33580	-3.178e-01	7.506e-01	8.141e-01	1.611e+02
ENSGALG00000001642	1.245e+03	8.855e-01	0.22326	3.966e+00	7.295e-05	8.852e-04	1.245e+03	4.644e-01	0.22135	2.098e+00	3.591e-02	3.776e-01	1.245e+03	3.281e-01	0.22075	1.4863124	1.372e-01	1.000e+00	1.245e+03	4.654e-01	0.22018	2.114e+00	3.455e-02	7.126e-01	1.245e+03	2.633e-01	0.22000	1.1969001	2.313e-01	7.126e-01	1.245e+03	-1.472e-01	0.22033	-6.680e-01	5.041e-01	6.797e-01	1.245e+03	-4.140e-01	0.22197	-1.865e+00	6.217e-02	1.920e-01	1.245e+03	-1.260e-01	0.22257	-5.662e-01	5.713e-01	6.555e-01	1.245e+03
ENSGALG00000001644	6.823e+02	-3.787e-01	0.22200	-1.706e+00	8.799e-02	2.200e-01	6.823e+02	-1.678e-01	0.22263	-7.536e-01	4.511e-01	8.354e-01	6.823e+02	-2.175e-01	0.22319	-0.9747162	3.297e-01	1.000e+00	6.823e+02	-2.688e-01	0.22396	-1.200e+00	2.301e-01	1.000e+00	6.823e+02	-1.467e-02	0.22521	-0.0651232	9.481e-01	9.914e-01	6.823e+02	2.476e-01	0.22591	1.096e+00	2.732e-01	4.582e-01	6.823e+02	-4.359e-01	0.22974	-1.897e+00	5.778e-02	1.831e-01	6.823e+02	5.966e-01	0.22955	2.599e+00	9.347e-03	1.918e-02	6.823e+02
ENSGALG00000001645	7.146e+00	-3.881e-01	0.57824	-6.711e-01	5.021e-01	6.860e-01	7.146e+00	5.282e-02	0.58798	8.983e-02	9.284e-01	9.849e-01	7.146e+00	-5.325e-01	0.60477	-0.8804733	3.786e-01	1.000e+00	7.146e+00	-3.825e-01	0.64000	-5.976e-01	5.501e-01	1.000e+00	7.146e+00	-5.145e-01	0.71306	-0.7215855	4.705e-01	8.723e-01	7.146e+00	-1.631e+00	0.98194	-1.661e+00	9.678e-02	2.281e-01	7.146e+00	-1.193e+00	1.41136	-8.454e-01	3.979e-01	6.149e-01	7.146e+00	1.561e+00	1.40264	1.113e+00	2.657e-01	3.523e-01	7.146e+00
ENSGALG00000001647	6.705e+01	1.820e-01	0.45905	3.965e-01	6.918e-01	8.266e-01	6.705e+01	-2.733e-01	0.45986	-5.944e-01	5.522e-01	8.855e-01	6.705e+01	-4.291e-01	0.46424	-0.9242377	3.554e-01	1.000e+00	6.705e+01	-1.001e+00	0.47765	-2.095e+00	3.615e-02	7.210e-01	6.705e+01	-2.926e-01	0.50079	-0.5843080	5.590e-01	8.987e-01	6.705e+01	7.565e-01	0.50197	1.507e+00	1.318e-01	2.820e-01	6.705e+01	4.877e-01	0.49488	9.855e-01	3.244e-01	5.461e-01	6.705e+01	1.174e+00	0.48097	2.441e+00	1.463e-02	2.863e-02	6.705e+01
ENSGALG00000001651	3.312e+02	-1.728e-01	0.40956	-4.220e-01	6.731e-01	8.134e-01	3.312e+02	1.909e-01	0.40978	4.658e-01	6.413e-01	9.163e-01	3.312e+02	1.652e-01	0.40920	0.4036159	6.865e-01	1.000e+00	3.312e+02	1.693e-01	0.40845	4.144e-01	6.786e-01	1.000e+00	3.312e+02	2.680e-01	0.40848	0.6562013	5.117e-01	8.837e-01	3.312e+02	1.103e+00	0.40711	2.709e+00	6.752e-03	3.137e-02	3.312e+02	8.551e-01	0.40549	2.109e+00	3.496e-02	1.310e-01	3.312e+02	-2.813e+00	0.41137	-6.839e+00	7.970e-12	1.088e-10	3.312e+02
ENSGALG00000001652	4.284e+03	3.183e-01	0.23655	1.346e+00	1.784e-01	3.525e-01	4.284e+03	2.383e-01	0.23646	1.008e+00	3.136e-01	7.662e-01	4.284e+03	1.445e-01	0.23642	0.6110576	5.412e-01	1.000e+00	4.284e+03	6.947e-03	0.23640	2.939e-02	9.766e-01	1.000e+00	4.284e+03	-2.933e-01	0.23653	-1.2401740	2.149e-01	6.938e-01	4.284e+03	-5.479e-01	0.23691	-2.313e+00	2.075e-02	7.449e-02	4.284e+03	-8.421e-03	0.23756	-3.545e-02	9.717e-01	9.873e-01	4.284e+03	-1.285e-01	0.23765	-5.409e-01	5.886e-01	6.712e-01	4.284e+03
ENSGALG00000001653	1.921e+01	8.832e-01	0.36818	2.399e+00	1.644e-02	6.494e-02	1.921e+01	-4.437e-01	0.35892	-1.236e+00	2.164e-01	6.927e-01	1.921e+01	9.148e-02	0.36658	0.2495476	8.029e-01	1.000e+00	1.921e+01	-2.133e-01	0.37065	-5.756e-01	5.649e-01	1.000e+00	1.921e+01	-6.835e-01	0.41279	-1.6559095	9.774e-02	5.096e-01	1.921e+01	-1.075e+00	0.52164	-2.060e+00	3.936e-02	1.190e-01	1.921e+01	6.851e-01	0.57796	1.185e+00	2.358e-01	4.503e-01	1.921e+01	1.164e+00	0.49542	2.351e+00	1.875e-02	3.566e-02	1.921e+01
ENSGALG00000001654	2.704e+03	-1.018e+00	0.20724	-4.913e+00	8.986e-07	2.163e-05	2.704e+03	2.786e-03	0.20752	1.342e-02	9.893e-01	9.988e-01	2.704e+03	-2.029e-01	0.20763	-0.9771766	3.285e-01	1.000e+00	2.704e+03	-5.671e-02	0.20775	-2.730e-01	7.849e-01	1.000e+00	2.704e+03	-1.039e-01	0.20805	-0.4993395	6.175e-01	9.174e-01	2.704e+03	-5.060e-02	0.20849	-2.427e-01	8.082e-01	8.995e-01	2.704e+03	5.097e-01	0.20888	2.440e+00	1.467e-02	7.177e-02	2.704e+03	-4.942e-01	0.20892	-2.366e+00	1.800e-02	3.438e-02	2.704e+03
ENSGALG00000001655	2.128e+03	1.031e-01	0.29082	3.545e-01	7.230e-01	8.479e-01	2.128e+03	5.658e-01	0.29050	1.948e+00	5.145e-02	4.319e-01	2.128e+03	1.382e-01	0.29022	0.4760466	6.340e-01	1.000e+00	2.128e+03	1.988e-01	0.29010	6.851e-01	4.933e-01	1.000e+00	2.128e+03	4.178e-01	0.29004	1.4404985	1.497e-01	6.040e-01	2.128e+03	3.960e-01	0.28997	1.366e+00	1.720e-01	3.362e-01	2.128e+03	3.640e-01	0.29006	1.255e+00	2.096e-01	4.195e-01	2.128e+03	-1.509e+00	0.29066	-5.190e+00	2.104e-07	1.222e-06	2.128e+03
ENSGALG00000001658	1.071e+04	-6.034e-01	0.24539	-2.459e+00	1.394e-02	5.740e-02	1.071e+04	2.081e-01	0.24543	8.481e-01	3.964e-01	8.092e-01	1.071e+04	1.045e-01	0.24541	0.4258657	6.702e-01	1.000e+00	1.071e+04	1.488e-01	0.24539	6.062e-01	5.444e-01	1.000e+00	1.071e+04	8.860e-02	0.24541	0.3610070	7.181e-01	9.448e-01	1.071e+04	1.466e-01	0.24545	5.971e-01	5.504e-01	7.174e-01	1.071e+04	4.476e-01	0.24550	1.823e+00	6.825e-02	2.034e-01	1.071e+04	-1.314e-01	0.24547	-5.355e-01	5.923e-01	6.743e-01	1.071e+04
ENSGALG00000001661	7.670e+00	-7.523e-01	1.11627	-6.740e-01	5.003e-01	6.846e-01	7.670e+00	1.150e+00	1.09264	1.053e+00	2.925e-01	7.509e-01	7.670e+00	1.759e+00	0.91872	1.9144351	5.556e-02	8.222e-01	7.670e+00	1.128e+00	0.81206	1.389e+00	1.649e-01	1.000e+00	7.670e+00	-2.496e-01	0.80298	-0.3107890	7.560e-01	9.567e-01	7.670e+00	-8.961e-01	0.84412	-1.062e+00	2.884e-01	4.751e-01	7.670e+00	-8.841e-01	0.96779	-9.135e-01	3.610e-01	5.811e-01	7.670e+00	-1.487e+00	1.17449	-1.266e+00	2.056e-01	2.841e-01	7.670e+00
ENSGALG00000001662	4.807e+00	1.048e+00	0.96772	1.083e+00	2.788e-01	4.733e-01	4.807e+00	-2.935e-01	0.88871	-3.302e-01	7.412e-01	9.418e-01	4.807e+00	6.445e-01	0.87022	0.7406014	4.589e-01	NA	4.807e+00	-2.010e+00	1.08761	-1.848e+00	6.458e-02	8.164e-01	4.807e+00	3.166e-01	1.30816	0.2420359	8.088e-01	9.685e-01	4.807e+00	-1.238e+00	1.55083	-7.980e-01	4.249e-01	6.121e-01	4.807e+00	5.786e-01	1.70334	3.397e-01	7.341e-01	8.589e-01	4.807e+00	5.517e+00	1.24303	4.439e+00	9.054e-06	3.696e-05	4.807e+00
ENSGALG00000001663	7.348e+02	-7.935e-01	0.25514	-3.110e+00	1.870e-03	1.215e-02	7.348e+02	-1.333e-01	0.25628	-5.203e-01	6.028e-01	9.046e-01	7.348e+02	-2.118e-01	0.25694	-0.8244650	4.097e-01	1.000e+00	7.348e+02	1.856e-01	0.25704	7.222e-01	4.702e-01	1.000e+00	7.348e+02	4.283e-02	0.25744	0.1663517	8.679e-01	9.774e-01	7.348e+02	3.547e-01	0.25777	1.376e+00	1.688e-01	3.321e-01	7.348e+02	1.093e+00	0.25704	4.251e+00	2.133e-05	6.041e-04	7.348e+02	-4.586e-01	0.25618	-1.790e+00	7.344e-02	1.179e-01	7.348e+02
ENSGALG00000001664	1.084e+03	-3.234e-01	0.27724	-1.166e+00	2.435e-01	4.322e-01	1.084e+03	2.965e-01	0.27732	1.069e+00	2.850e-01	7.476e-01	1.084e+03	-1.185e-02	0.27721	-0.0427643	9.659e-01	1.000e+00	1.084e+03	-2.141e-02	0.27726	-7.721e-02	9.385e-01	1.000e+00	1.084e+03	2.102e-01	0.27745	0.7575824	4.487e-01	8.629e-01	1.084e+03	2.842e-01	0.27752	1.024e+00	3.058e-01	4.930e-01	1.084e+03	-8.795e-02	0.27834	-3.160e-01	7.520e-01	8.709e-01	1.084e+03	-1.493e+00	0.28068	-5.320e+00	1.038e-07	6.436e-07	1.084e+03
ENSGALG00000001666	2.231e+02	-1.768e-01	0.20045	-8.821e-01	3.777e-01	5.740e-01	2.231e+02	4.250e-01	0.19938	2.131e+00	3.305e-02	3.652e-01	2.231e+02	5.398e-02	0.19691	0.2741098	7.840e-01	1.000e+00	2.231e+02	4.058e-01	0.19449	2.086e+00	3.695e-02	7.211e-01	2.231e+02	3.358e-01	0.19299	1.7400105	8.186e-02	4.700e-01	2.231e+02	2.055e-01	0.19314	1.064e+00	2.872e-01	4.739e-01	2.231e+02	1.193e-01	0.19692	6.057e-01	5.447e-01	7.339e-01	2.231e+02	-5.706e-02	0.19705	-2.896e-01	7.721e-01	8.313e-01	2.231e+02
ENSGALG00000001668	1.292e+03	5.367e-03	0.22195	2.418e-02	9.807e-01	9.922e-01	1.292e+03	-1.429e-01	0.22212	-6.433e-01	5.200e-01	8.726e-01	1.292e+03	-2.573e-01	0.22248	-1.1565045	2.475e-01	1.000e+00	1.292e+03	-1.762e-01	0.22289	-7.903e-01	4.294e-01	1.000e+00	1.292e+03	-2.930e-01	0.22395	-1.3084544	1.907e-01	6.630e-01	1.292e+03	9.977e-01	0.22384	4.457e+00	8.302e-06	1.527e-04	1.292e+03	4.437e-01	0.22326	1.987e+00	4.687e-02	1.588e-01	1.292e+03	-3.900e-01	0.22327	-1.747e+00	8.069e-02	1.275e-01	1.292e+03
ENSGALG00000001678	1.537e+02	3.493e-01	0.19374	1.803e+00	7.140e-02	1.907e-01	1.537e+02	1.160e-01	0.19012	6.102e-01	5.417e-01	8.812e-01	1.537e+02	2.042e-01	0.18850	1.0834771	2.786e-01	1.000e+00	1.537e+02	2.261e-01	0.18554	1.219e+00	2.229e-01	1.000e+00	1.537e+02	1.280e-01	0.18636	0.6868617	4.922e-01	8.747e-01	1.537e+02	-2.774e-01	0.19235	-1.442e+00	1.492e-01	3.066e-01	1.537e+02	-3.412e-02	0.20526	-1.662e-01	8.680e-01	9.352e-01	1.537e+02	9.736e-01	0.19888	4.895e+00	9.817e-07	4.932e-06	1.537e+02
ENSGALG00000001682	4.427e+02	3.750e-01	0.19733	1.900e+00	5.740e-02	1.636e-01	4.427e+02	1.194e-01	0.19620	6.086e-01	5.428e-01	8.816e-01	4.427e+02	6.093e-02	0.19599	0.3108930	7.559e-01	1.000e+00	4.427e+02	-3.123e-02	0.19596	-1.593e-01	8.734e-01	1.000e+00	4.427e+02	-1.036e-01	0.19743	-0.5249840	5.996e-01	9.138e-01	4.427e+02	4.294e-01	0.19802	2.168e+00	3.014e-02	9.829e-02	4.427e+02	-7.449e-02	0.20034	-3.718e-01	7.100e-01	8.446e-01	4.427e+02	-4.729e-02	0.20148	-2.347e-01	8.144e-01	8.631e-01	4.427e+02
ENSGALG00000001684	1.060e+03	2.314e-03	0.14036	1.649e-02	9.868e-01	9.943e-01	1.060e+03	-2.398e-01	0.14106	-1.700e+00	8.912e-02	5.249e-01	1.060e+03	4.312e-02	0.14182	0.3040373	7.611e-01	1.000e+00	1.060e+03	9.651e-02	0.14193	6.800e-01	4.965e-01	1.000e+00	1.060e+03	1.294e-01	0.14269	0.9071970	3.643e-01	8.179e-01	1.060e+03	5.930e-01	0.14251	4.161e+00	3.162e-05	4.492e-04	1.060e+03	1.582e-01	0.14273	1.108e+00	2.677e-01	4.854e-01	1.060e+03	-1.724e-01	0.14201	-1.214e+00	2.247e-01	3.062e-01	1.060e+03
ENSGALG00000001688	2.615e+03	3.889e-01	0.30290	1.284e+00	1.991e-01	3.785e-01	2.615e+03	1.582e-01	0.30271	5.227e-01	6.012e-01	9.044e-01	2.615e+03	-2.472e-01	0.30278	-0.8165208	4.142e-01	1.000e+00	2.615e+03	2.914e-01	0.30277	9.624e-01	3.359e-01	1.000e+00	2.615e+03	1.575e-01	0.30276	0.5202638	6.029e-01	9.143e-01	2.615e+03	5.737e-01	0.30271	1.895e+00	5.805e-02	1.594e-01	2.615e+03	-1.463e-01	0.30299	-4.827e-01	6.293e-01	7.925e-01	2.615e+03	1.224e+00	0.30278	4.043e+00	5.288e-05	1.840e-04	2.615e+03
ENSGALG00000001689	1.228e+03	4.947e-01	0.12470	3.967e+00	7.267e-05	8.825e-04	1.228e+03	3.134e-01	0.12321	2.544e+00	1.097e-02	2.198e-01	1.228e+03	6.595e-02	0.12279	0.5370856	5.912e-01	1.000e+00	1.228e+03	5.087e-02	0.12266	4.147e-01	6.784e-01	1.000e+00	1.228e+03	1.219e-01	0.12312	0.9904042	3.220e-01	7.855e-01	1.228e+03	3.028e-01	0.12338	2.454e+00	1.411e-02	5.540e-02	1.228e+03	1.854e-01	0.12440	1.490e+00	1.361e-01	3.201e-01	1.228e+03	4.414e-01	0.12361	3.571e+00	3.561e-04	1.033e-03	1.228e+03
ENSGALG00000001690	3.136e+01	8.575e-01	0.43994	1.949e+00	5.129e-02	1.506e-01	3.136e+01	-9.797e-01	0.44163	-2.218e+00	2.654e-02	3.365e-01	3.136e+01	-1.194e+00	0.46272	-2.5805564	9.864e-03	3.402e-01	3.136e+01	-3.891e-01	0.48780	-7.976e-01	4.251e-01	1.000e+00	3.136e+01	-8.072e-01	0.53875	-1.4982529	1.341e-01	5.774e-01	3.136e+01	6.712e-01	0.57523	1.167e+00	2.433e-01	4.246e-01	3.136e+01	-1.107e+00	0.65405	-1.693e+00	9.048e-02	2.469e-01	3.136e+01	1.445e+00	0.63432	2.277e+00	2.277e-02	4.229e-02	3.136e+01
ENSGALG00000001691	9.285e+02	4.909e-02	0.17485	2.808e-01	7.789e-01	8.810e-01	9.285e+02	2.607e-02	0.17488	1.491e-01	8.815e-01	9.785e-01	9.285e+02	-9.735e-02	0.17506	-0.5560750	5.782e-01	1.000e+00	9.285e+02	-1.241e-01	0.17535	-7.078e-01	4.791e-01	1.000e+00	9.285e+02	-2.062e-01	0.17640	-1.1688219	2.425e-01	7.248e-01	9.285e+02	-2.298e-01	0.17821	-1.289e+00	1.973e-01	3.682e-01	9.285e+02	-1.277e-01	0.18191	-7.019e-01	4.827e-01	6.870e-01	9.285e+02	3.807e-01	0.18151	2.097e+00	3.598e-02	6.316e-02	9.285e+02
ENSGALG00000001692	4.850e+02	-1.385e-01	0.34752	-3.987e-01	6.901e-01	8.254e-01	4.850e+02	-6.176e-01	0.34831	-1.773e+00	7.619e-02	4.988e-01	4.850e+02	-1.124e-01	0.34908	-0.3218707	7.476e-01	1.000e+00	4.850e+02	-3.522e-01	0.34979	-1.007e+00	3.140e-01	1.000e+00	4.850e+02	-5.013e-02	0.35118	-0.1427546	8.865e-01	9.811e-01	4.850e+02	-2.039e-01	0.35309	-5.776e-01	5.635e-01	7.280e-01	4.850e+02	7.755e-02	0.35664	2.174e-01	8.279e-01	9.148e-01	4.850e+02	8.122e-01	0.35476	2.290e+00	2.205e-02	4.112e-02	4.850e+02
ENSGALG00000001693	1.175e+01	9.795e-01	0.47898	2.045e+00	4.086e-02	1.279e-01	1.175e+01	7.597e-02	0.43001	1.767e-01	8.598e-01	9.724e-01	1.175e+01	3.161e-01	0.42061	0.7516396	4.523e-01	1.000e+00	1.175e+01	-3.411e-01	0.42353	-8.055e-01	4.205e-01	1.000e+00	1.175e+01	-2.743e-02	0.45440	-0.0603661	9.519e-01	9.920e-01	1.175e+01	-7.246e-01	0.52227	-1.387e+00	1.653e-01	3.273e-01	1.175e+01	1.238e+00	0.53375	2.320e+00	2.034e-02	8.951e-02	1.175e+01	-3.549e-01	0.48985	-7.246e-01	4.687e-01	5.599e-01	1.175e+01
ENSGALG00000001695	1.615e-01	2.308e+00	6.28780	3.671e-01	7.135e-01	NA	1.615e-01	-2.227e+00	6.28844	-3.541e-01	7.232e-01	NA	1.615e-01	0.000e+00	6.34336	0.0000000	1.000e+00	NA	1.615e-01	0.000e+00	6.34336	0.000e+00	1.000e+00	NA	1.615e-01	0.000e+00	6.34336	0.0000000	1.000e+00	NA	1.615e-01	0.000e+00	6.34336	0.000e+00	1.000e+00	NA	1.615e-01	1.845e+00	6.32567	2.917e-01	7.706e-01	NA	1.615e-01	-1.709e+00	6.32567	-2.701e-01	7.871e-01	NA	1.615e-01
ENSGALG00000001696	1.233e+01	-5.937e-01	0.43824	-1.355e+00	1.755e-01	3.484e-01	1.233e+01	-5.458e-01	0.47392	-1.152e+00	2.495e-01	7.209e-01	1.233e+01	-3.553e-01	0.50895	-0.6980168	4.852e-01	1.000e+00	1.233e+01	-1.309e-01	0.53512	-2.447e-01	8.067e-01	1.000e+00	1.233e+01	9.700e-01	0.51942	1.8674988	6.183e-02	4.163e-01	1.233e+01	-6.424e-01	0.52662	-1.220e+00	2.225e-01	4.001e-01	1.233e+01	1.294e+00	0.53329	2.427e+00	1.524e-02	7.358e-02	1.233e+01	-2.620e+00	0.67508	-3.881e+00	1.042e-04	3.395e-04	1.233e+01
ENSGALG00000001697	1.237e+00	2.572e+00	1.60002	1.607e+00	1.080e-01	NA	1.237e+00	-2.878e+00	1.68517	-1.708e+00	8.770e-02	NA	1.237e+00	-1.973e+00	2.02193	-0.9759283	3.291e-01	NA	1.237e+00	1.234e+00	2.11169	5.846e-01	5.588e-01	1.000e+00	1.237e+00	1.270e+00	2.02821	0.6263635	5.311e-01	NA	1.237e+00	8.378e-01	1.84664	4.537e-01	6.501e-01	NA	1.237e+00	4.634e-01	1.71591	2.701e-01	7.871e-01	NA	1.237e+00	-7.003e-01	1.73769	-4.030e-01	6.869e-01	7.593e-01	1.237e+00
ENSGALG00000001698	3.377e+01	6.266e-01	0.45495	1.377e+00	1.684e-01	3.391e-01	3.377e+01	-5.357e-01	0.45499	-1.177e+00	2.390e-01	7.117e-01	3.377e+01	-7.428e-01	0.47267	-1.5714211	1.161e-01	1.000e+00	3.377e+01	-1.543e-01	0.48920	-3.154e-01	7.525e-01	1.000e+00	3.377e+01	4.074e-01	0.49354	0.8254135	4.091e-01	8.456e-01	3.377e+01	9.129e-01	0.47967	1.903e+00	5.702e-02	1.573e-01	3.377e+01	5.894e-01	0.46997	1.254e+00	2.098e-01	4.197e-01	3.377e+01	-2.223e+00	0.51601	-4.307e+00	1.653e-05	6.386e-05	3.377e+01
ENSGALG00000001701	2.579e+02	1.767e+00	0.30922	5.714e+00	1.103e-08	4.934e-07	2.579e+02	2.380e-01	0.30099	7.909e-01	4.290e-01	8.252e-01	2.579e+02	3.743e-01	0.30012	1.2471168	2.124e-01	1.000e+00	2.579e+02	1.307e-01	0.29927	4.367e-01	6.623e-01	1.000e+00	2.579e+02	-1.228e-02	0.29984	-0.0409633	9.673e-01	9.949e-01	2.579e+02	-1.381e+00	0.30622	-4.510e+00	6.470e-06	1.249e-04	2.579e+02	-8.345e-01	0.32650	-2.556e+00	1.059e-02	5.682e-02	2.579e+02	-6.186e-01	0.34118	-1.813e+00	6.983e-02	1.128e-01	2.579e+02
ENSGALG00000001702	2.724e+02	7.467e-01	0.19910	3.750e+00	1.766e-04	1.812e-03	2.724e+02	1.575e-01	0.19583	8.043e-01	4.212e-01	8.217e-01	2.724e+02	-2.713e-01	0.19655	-1.3803380	1.675e-01	1.000e+00	2.724e+02	-6.364e-02	0.19784	-3.217e-01	7.477e-01	1.000e+00	2.724e+02	1.766e-01	0.19914	0.8866224	3.753e-01	8.251e-01	2.724e+02	-5.428e-01	0.20415	-2.659e+00	7.841e-03	3.531e-02	2.724e+02	9.744e-02	0.21332	4.568e-01	6.478e-01	8.046e-01	2.724e+02	6.335e-01	0.20974	3.020e+00	2.524e-03	5.975e-03	2.724e+02
ENSGALG00000001708	1.478e+03	-4.022e-03	0.19414	-2.072e-02	9.835e-01	9.929e-01	1.478e+03	-3.037e-01	0.19438	-1.562e+00	1.182e-01	5.780e-01	1.478e+03	-1.283e-01	0.19470	-0.6591063	5.098e-01	1.000e+00	1.478e+03	-3.096e-01	0.19509	-1.587e+00	1.125e-01	9.600e-01	1.478e+03	-1.541e-01	0.19597	-0.7862138	4.317e-01	8.558e-01	1.478e+03	7.008e-02	0.19679	3.561e-01	7.218e-01	8.435e-01	1.478e+03	3.823e-01	0.19764	1.934e+00	5.306e-02	1.725e-01	1.478e+03	6.187e-01	0.19661	3.147e+00	1.652e-03	4.076e-03	1.478e+03
ENSGALG00000001709	1.266e+02	2.826e+00	0.73901	3.824e+00	1.315e-04	1.427e-03	1.266e+02	1.582e+00	0.61589	2.568e+00	1.021e-02	2.120e-01	1.266e+02	8.716e-01	0.60103	1.4501018	1.470e-01	1.000e+00	1.266e+02	-1.978e-01	0.59839	-3.305e-01	7.410e-01	1.000e+00	1.266e+02	-7.264e-03	0.60055	-0.0120957	9.903e-01	9.997e-01	1.266e+02	1.422e+00	0.59848	2.377e+00	1.748e-02	6.528e-02	1.266e+02	5.331e-01	0.59563	8.950e-01	3.708e-01	5.903e-01	1.266e+02	-3.635e+00	0.61692	-5.892e+00	3.819e-09	3.183e-08	1.266e+02
ENSGALG00000001711	2.030e+02	1.115e+00	0.26734	4.173e+00	3.013e-05	4.211e-04	2.030e+02	2.986e-01	0.25733	1.160e+00	2.459e-01	7.173e-01	2.030e+02	9.863e-02	0.25611	0.3851078	7.002e-01	1.000e+00	2.030e+02	3.329e-01	0.25439	1.309e+00	1.907e-01	1.000e+00	2.030e+02	2.801e-01	0.25386	1.1032936	2.699e-01	7.485e-01	2.030e+02	1.238e-01	0.25476	4.861e-01	6.269e-01	7.749e-01	2.030e+02	3.858e-01	0.25668	1.503e+00	1.329e-01	3.151e-01	2.030e+02	-1.521e+00	0.26381	-5.767e+00	8.090e-09	6.302e-08	2.030e+02
ENSGALG00000001714	5.793e+01	1.365e+00	0.23044	5.925e+00	3.122e-09	1.621e-07	5.793e+01	5.854e-03	0.20523	2.853e-02	9.772e-01	9.965e-01	5.793e+01	1.850e-01	0.20434	0.9053024	3.653e-01	1.000e+00	5.793e+01	-1.372e-01	0.20407	-6.724e-01	5.013e-01	1.000e+00	5.793e+01	-2.094e-01	0.21513	-0.9733269	3.304e-01	7.912e-01	5.793e+01	-8.666e-01	0.24786	-3.496e+00	4.715e-04	3.962e-03	5.793e+01	-1.090e-01	0.29219	-3.732e-01	7.090e-01	8.438e-01	5.793e+01	8.397e-02	0.29746	2.823e-01	7.777e-01	8.351e-01	5.793e+01
ENSGALG00000001716	3.432e+01	1.723e+00	0.36560	4.713e+00	2.445e-06	4.951e-05	3.432e+01	-1.224e-01	0.34354	-3.563e-01	7.216e-01	9.381e-01	3.432e+01	-5.888e-02	0.34571	-0.1703226	8.648e-01	1.000e+00	3.432e+01	-1.194e+00	0.36310	-3.288e+00	1.008e-03	1.492e-01	3.432e+01	-3.522e-01	0.39544	-0.8907224	3.731e-01	8.242e-01	3.432e+01	-7.896e-01	0.44817	-1.762e+00	7.810e-02	1.973e-01	3.432e+01	-1.267e+00	0.61973	-2.045e+00	4.086e-02	1.451e-01	3.432e+01	3.851e-01	0.67210	5.729e-01	5.667e-01	6.511e-01	3.432e+01
ENSGALG00000001717	3.317e+03	-3.534e-01	0.29153	-1.212e+00	2.255e-01	4.104e-01	3.317e+03	3.120e-01	0.29156	1.070e+00	2.845e-01	7.474e-01	3.317e+03	7.975e-02	0.29150	0.2735952	7.844e-01	1.000e+00	3.317e+03	1.975e-01	0.29144	6.776e-01	4.981e-01	1.000e+00	3.317e+03	-6.618e-02	0.29152	-0.2270208	8.204e-01	9.698e-01	3.317e+03	8.265e-01	0.29149	2.836e+00	4.574e-03	2.325e-02	3.317e+03	-7.509e-01	0.29184	-2.573e+00	1.008e-02	5.479e-02	3.317e+03	-3.009e-01	0.29215	-1.030e+00	3.030e-01	3.930e-01	3.317e+03
ENSGALG00000001718	3.621e+03	9.408e-01	0.18347	5.128e+00	2.934e-07	8.516e-06	3.621e+03	-3.087e-01	0.18324	-1.685e+00	9.201e-02	5.304e-01	3.621e+03	-3.421e-01	0.18350	-1.8642770	6.228e-02	8.681e-01	3.621e+03	5.675e-01	0.18344	3.094e+00	1.978e-03	2.137e-01	3.621e+03	4.671e-01	0.18325	2.5491693	1.080e-02	1.730e-01	3.621e+03	-9.915e-02	0.18333	-5.408e-01	5.886e-01	7.472e-01	3.621e+03	-3.643e-02	0.18382	-1.982e-01	8.429e-01	9.221e-01	3.621e+03	-3.921e-02	0.18386	-2.133e-01	8.311e-01	8.763e-01	3.621e+03
ENSGALG00000001720	2.267e+02	1.746e-01	0.37143	4.702e-01	6.382e-01	7.887e-01	2.267e+02	-4.384e-01	0.37246	-1.177e+00	2.392e-01	7.119e-01	2.267e+02	-1.529e-01	0.37430	-0.4085427	6.829e-01	1.000e+00	2.267e+02	-3.765e-01	0.37651	-1.000e+00	3.173e-01	1.000e+00	2.267e+02	-4.213e-01	0.38288	-1.1002650	2.712e-01	7.498e-01	2.267e+02	1.128e+00	0.38235	2.951e+00	3.165e-03	1.754e-02	2.267e+02	1.115e-01	0.38058	2.930e-01	7.695e-01	8.813e-01	2.267e+02	1.705e+00	0.37625	4.531e+00	5.871e-06	2.493e-05	2.267e+02
ENSGALG00000001721	2.515e-01	-2.657e+00	6.28508	-4.228e-01	6.725e-01	NA	2.515e-01	1.181e+00	6.34336	1.861e-01	8.523e-01	NA	2.515e-01	-1.106e+00	6.34336	-0.1744054	8.615e-01	NA	2.515e-01	0.000e+00	6.34336	0.000e+00	1.000e+00	NA	2.515e-01	0.000e+00	6.34336	0.0000000	1.000e+00	NA	2.515e-01	1.186e+00	6.34336	1.869e-01	8.517e-01	NA	2.515e-01	-3.712e-01	6.34336	-5.852e-02	9.533e-01	NA	2.515e-01	5.073e-01	6.34336	7.997e-02	9.363e-01	NA	2.515e-01
ENSGALG00000001722	8.055e+02	-3.974e-01	0.28426	-1.398e+00	1.622e-01	3.310e-01	8.055e+02	-1.206e-01	0.28480	-4.235e-01	6.719e-01	9.241e-01	8.055e+02	-8.582e-02	0.28511	-0.3010144	7.634e-01	1.000e+00	8.055e+02	6.689e-02	0.28517	2.345e-01	8.146e-01	1.000e+00	8.055e+02	2.529e-02	0.28560	0.0885536	9.294e-01	9.876e-01	8.055e+02	2.911e-01	0.28595	1.018e+00	3.087e-01	4.959e-01	8.055e+02	9.539e-01	0.28565	3.340e+00	8.393e-04	9.682e-03	8.055e+02	-1.369e+00	0.28643	-4.781e+00	1.748e-06	8.325e-06	8.055e+02
ENSGALG00000001723	4.020e+00	2.497e+00	1.30235	1.917e+00	5.520e-02	1.590e-01	4.020e+00	1.323e+00	0.86587	1.528e+00	1.266e-01	5.920e-01	4.020e+00	4.990e-02	0.82465	0.0605048	9.518e-01	NA	4.020e+00	-2.099e+00	0.93387	-2.248e+00	2.458e-02	6.386e-01	4.020e+00	7.896e-01	1.03842	0.7604230	4.470e-01	8.616e-01	4.020e+00	4.940e-01	1.00725	4.904e-01	6.238e-01	7.729e-01	4.020e+00	-9.401e-03	1.05875	-8.879e-03	9.929e-01	9.981e-01	4.020e+00	-9.371e-02	1.04653	-8.954e-02	9.286e-01	9.508e-01	4.020e+00
ENSGALG00000001725	9.760e+02	9.709e-03	0.16879	5.752e-02	9.541e-01	9.793e-01	9.760e+02	-4.374e-01	0.16928	-2.584e+00	9.774e-03	2.083e-01	9.760e+02	-1.197e-01	0.16988	-0.7048692	4.809e-01	1.000e+00	9.760e+02	-4.998e-01	0.17080	-2.926e+00	3.430e-03	2.819e-01	9.760e+02	1.192e-01	0.17205	0.6926755	4.885e-01	8.743e-01	9.760e+02	2.571e-01	0.17245	1.491e+00	1.361e-01	2.887e-01	9.760e+02	-7.675e-02	0.17456	-4.397e-01	6.602e-01	8.133e-01	9.760e+02	-5.641e-01	0.17636	-3.199e+00	1.381e-03	3.474e-03	9.760e+02
ENSGALG00000001726	7.416e+02	-3.725e-01	0.15238	-2.445e+00	1.450e-02	5.918e-02	7.416e+02	-1.076e-01	0.15338	-7.018e-01	4.828e-01	8.543e-01	7.416e+02	-3.262e-02	0.15385	-0.2120011	8.321e-01	1.000e+00	7.416e+02	7.562e-02	0.15384	4.915e-01	6.231e-01	1.000e+00	7.416e+02	-4.646e-02	0.15481	-0.3000851	7.641e-01	9.583e-01	7.416e+02	1.044e-01	0.15611	6.688e-01	5.036e-01	6.793e-01	7.416e+02	4.978e-01	0.15722	3.166e+00	1.545e-03	1.499e-02	7.416e+02	4.901e-02	0.15605	3.141e-01	7.535e-01	8.164e-01	7.416e+02
ENSGALG00000001727	8.912e+01	2.025e-01	0.56051	3.612e-01	7.179e-01	8.435e-01	8.912e+01	1.356e-01	0.55910	2.426e-01	8.083e-01	9.601e-01	8.912e+01	2.380e-01	0.55792	0.4265870	6.697e-01	1.000e+00	8.912e+01	7.416e-02	0.55656	1.332e-01	8.940e-01	1.000e+00	8.912e+01	1.215e-01	0.55776	0.2177805	8.276e-01	9.711e-01	8.912e+01	9.905e-01	0.55579	1.782e+00	7.473e-02	1.909e-01	8.912e+01	3.763e-02	0.55565	6.773e-02	9.460e-01	9.755e-01	8.912e+01	-4.993e+00	0.68338	-7.307e+00	2.731e-13	4.758e-12	8.912e+01
ENSGALG00000001728	2.726e+02	-5.014e-01	0.19417	-2.582e+00	9.819e-03	4.378e-02	2.726e+02	-1.452e-01	0.19981	-7.268e-01	4.674e-01	8.450e-01	2.726e+02	-9.065e-02	0.20256	-0.4475277	6.545e-01	1.000e+00	2.726e+02	5.129e-01	0.19953	2.571e+00	1.015e-02	4.449e-01	2.726e+02	9.563e-01	0.19289	4.9577049	7.133e-07	2.243e-04	2.726e+02	4.429e-01	0.18823	2.353e+00	1.861e-02	6.856e-02	2.726e+02	3.854e-01	0.18885	2.041e+00	4.128e-02	1.461e-01	2.726e+02	8.093e-01	0.18530	4.367e+00	1.257e-05	4.991e-05	2.726e+02
ENSGALG00000001729	8.826e+02	-6.143e-02	0.29516	-2.081e-01	8.351e-01	9.145e-01	8.826e+02	-1.999e-02	0.29525	-6.772e-02	9.460e-01	9.891e-01	8.826e+02	-3.126e-01	0.29546	-1.0579727	2.901e-01	1.000e+00	8.826e+02	-4.736e-01	0.29599	-1.600e+00	1.096e-01	9.517e-01	8.826e+02	-7.523e-01	0.29773	-2.5267231	1.151e-02	1.787e-01	8.826e+02	-1.150e+00	0.30324	-3.793e+00	1.490e-04	1.564e-03	8.826e+02	3.232e-01	0.30933	1.045e+00	2.961e-01	5.161e-01	8.826e+02	9.995e-01	0.30554	3.271e+00	1.071e-03	2.770e-03	8.826e+02
ENSGALG00000001730	2.740e+02	3.091e-01	0.42842	7.215e-01	4.706e-01	6.598e-01	2.740e+02	3.313e-02	0.42770	7.747e-02	9.383e-01	9.878e-01	2.740e+02	3.793e-01	0.42708	0.8881640	3.745e-01	1.000e+00	2.740e+02	1.752e-02	0.42622	4.111e-02	9.672e-01	1.000e+00	2.740e+02	5.500e-02	0.42706	0.1287889	8.975e-01	9.819e-01	2.740e+02	3.026e-01	0.42760	7.077e-01	4.792e-01	6.575e-01	2.740e+02	5.636e-01	0.42796	1.317e+00	1.878e-01	3.921e-01	2.740e+02	3.553e-01	0.42636	8.333e-01	4.047e-01	4.990e-01	2.740e+02
ENSGALG00000001731	9.647e+02	-3.306e-01	0.17903	-1.847e+00	6.480e-02	1.788e-01	9.647e+02	-3.250e-01	0.17973	-1.808e+00	7.061e-02	4.849e-01	9.647e+02	-1.451e-01	0.18032	-0.8047091	4.210e-01	1.000e+00	9.647e+02	-1.420e-01	0.18076	-7.853e-01	4.323e-01	1.000e+00	9.647e+02	-1.547e-02	0.18168	-0.0851581	9.321e-01	9.883e-01	9.647e+02	7.203e-02	0.18262	3.944e-01	6.933e-01	8.228e-01	9.647e+02	1.073e-01	0.18458	5.811e-01	5.611e-01	7.460e-01	9.647e+02	2.463e-01	0.18405	1.338e+00	1.809e-01	2.548e-01	9.647e+02
ENSGALG00000001733	3.208e+02	1.612e-01	0.43609	3.697e-01	7.116e-01	8.391e-01	3.208e+02	-3.790e-01	0.43650	-8.683e-01	3.852e-01	8.040e-01	3.208e+02	-1.505e-01	0.43728	-0.3441550	7.307e-01	1.000e+00	3.208e+02	-2.343e-01	0.43798	-5.349e-01	5.927e-01	1.000e+00	3.208e+02	-2.834e-01	0.44001	-0.6440492	5.195e-01	8.877e-01	3.208e+02	3.854e-01	0.44113	8.737e-01	3.823e-01	5.713e-01	3.208e+02	-8.470e-01	0.44819	-1.890e+00	5.879e-02	1.851e-01	3.208e+02	2.083e+00	0.44607	4.670e+00	3.005e-06	1.357e-05	3.208e+02
ENSGALG00000001737	1.101e+03	2.429e-02	0.11583	2.097e-01	8.339e-01	9.142e-01	1.101e+03	-2.529e-01	0.11639	-2.173e+00	2.980e-02	3.500e-01	1.101e+03	-1.489e-03	0.11697	-0.0127334	9.898e-01	1.000e+00	1.101e+03	1.628e-01	0.11674	1.394e+00	1.632e-01	1.000e+00	1.101e+03	-2.962e-02	0.11738	-0.2523509	8.008e-01	9.660e-01	1.101e+03	1.493e-01	0.11832	1.262e+00	2.069e-01	3.798e-01	1.101e+03	1.882e-01	0.12002	1.568e+00	1.169e-01	2.916e-01	1.101e+03	3.464e-01	0.11910	2.909e+00	3.630e-03	8.250e-03	1.101e+03
ENSGALG00000001740	1.679e+01	-1.074e+00	0.62882	-1.708e+00	8.760e-02	2.194e-01	1.679e+01	-1.947e-01	0.65475	-2.974e-01	7.662e-01	9.475e-01	1.679e+01	-3.558e-01	0.67216	-0.5293852	5.965e-01	1.000e+00	1.679e+01	-9.933e-01	0.73492	-1.352e+00	1.765e-01	1.000e+00	1.679e+01	5.539e-01	0.77207	0.7173985	4.731e-01	8.732e-01	1.679e+01	1.433e-01	0.76187	1.881e-01	8.508e-01	9.250e-01	1.679e+01	-5.967e-01	0.85944	-6.943e-01	4.875e-01	6.909e-01	1.679e+01	4.026e+00	0.79021	5.095e+00	3.495e-07	1.936e-06	1.679e+01
ENSGALG00000001741	1.970e+03	5.188e-01	0.13669	3.796e+00	1.472e-04	1.558e-03	1.970e+03	-4.060e-02	0.13638	-2.977e-01	7.659e-01	9.475e-01	1.970e+03	8.332e-02	0.13641	0.6108195	5.413e-01	1.000e+00	1.970e+03	-8.708e-02	0.13643	-6.383e-01	5.233e-01	1.000e+00	1.970e+03	-1.740e-01	0.13694	-1.2706266	2.039e-01	6.824e-01	1.970e+03	-4.235e-02	0.13766	-3.076e-01	7.584e-01	8.698e-01	1.970e+03	-7.849e-02	0.13919	-5.639e-01	5.728e-01	7.531e-01	1.970e+03	3.040e-01	0.13917	2.184e+00	2.894e-02	5.230e-02	1.970e+03
ENSGALG00000001749	2.740e+03	-1.065e+00	0.64035	-1.664e+00	9.615e-02	2.333e-01	2.740e+03	-1.800e-01	0.64103	-2.807e-01	7.789e-01	9.522e-01	2.740e+03	4.227e-02	0.64119	0.0659273	9.474e-01	1.000e+00	2.740e+03	3.264e-01	0.64097	5.092e-01	6.106e-01	1.000e+00	2.740e+03	-2.354e-01	0.64125	-0.3670381	7.136e-01	9.439e-01	2.740e+03	2.927e+00	0.64057	4.569e+00	4.893e-06	9.993e-05	2.740e+03	-2.039e+00	0.64070	-3.183e+00	1.457e-03	1.436e-02	2.740e+03	4.368e+00	0.64053	6.819e+00	9.157e-12	1.237e-10	2.740e+03
ENSGALG00000001750	1.659e+03	1.557e-01	0.14429	1.079e+00	2.807e-01	4.753e-01	1.659e+03	3.294e-01	0.14380	2.291e+00	2.198e-02	3.099e-01	1.659e+03	2.377e-01	0.14335	1.6579880	9.732e-02	9.971e-01	1.659e+03	3.648e-01	0.14283	2.554e+00	1.065e-02	4.597e-01	1.659e+03	2.357e-01	0.14270	1.6520112	9.853e-02	5.109e-01	1.659e+03	1.938e-01	0.14283	1.357e+00	1.749e-01	3.403e-01	1.659e+03	-6.800e-01	0.14485	-4.694e+00	2.673e-06	1.162e-04	1.659e+03	1.810e-01	0.14543	1.245e+00	2.132e-01	2.930e-01	1.659e+03
ENSGALG00000001753	3.630e+01	-4.333e-01	0.40407	-1.072e+00	2.836e-01	4.785e-01	3.630e+01	-1.046e+00	0.42209	-2.477e+00	1.325e-02	2.392e-01	3.630e+01	-5.279e-02	0.43637	-0.1209695	9.037e-01	1.000e+00	3.630e+01	-1.768e-01	0.44196	-4.000e-01	6.891e-01	1.000e+00	3.630e+01	-1.105e+00	0.49589	-2.2275982	2.591e-02	2.738e-01	3.630e+01	1.070e+00	0.50915	2.101e+00	3.568e-02	1.108e-01	3.630e+01	-6.511e-01	0.53119	-1.226e+00	2.203e-01	4.329e-01	3.630e+01	2.659e+00	0.50242	5.292e+00	1.210e-07	7.401e-07	3.630e+01
ENSGALG00000001758	2.087e+02	5.541e-01	0.40611	1.364e+00	1.724e-01	3.444e-01	2.087e+02	-1.593e-01	0.40525	-3.930e-01	6.943e-01	9.319e-01	2.087e+02	-2.878e-01	0.40663	-0.7077869	4.791e-01	1.000e+00	2.087e+02	-2.863e-01	0.40862	-7.006e-01	4.836e-01	1.000e+00	2.087e+02	-4.896e-01	0.41427	-1.1818964	2.372e-01	7.186e-01	2.087e+02	7.026e-02	0.41988	1.673e-01	8.671e-01	9.340e-01	2.087e+02	-5.262e-01	0.43536	-1.209e+00	2.268e-01	4.401e-01	2.087e+02	3.580e+00	0.42586	8.407e+00	4.194e-17	1.237e-15	2.087e+02
ENSGALG00000001764	3.450e+00	1.257e+00	1.09873	1.144e+00	2.524e-01	4.424e-01	3.450e+00	-2.226e+00	1.17837	-1.889e+00	5.890e-02	NA	3.450e+00	-1.073e-01	1.29137	-0.0831181	9.338e-01	NA	3.450e+00	4.305e-01	1.26769	3.396e-01	7.342e-01	1.000e+00	3.450e+00	-2.646e-01	1.30056	-0.2034838	8.388e-01	NA	3.450e+00	1.059e+00	1.28272	8.259e-01	4.089e-01	5.974e-01	3.450e+00	-1.378e+00	1.43767	-9.584e-01	3.378e-01	5.600e-01	3.450e+00	2.333e+00	1.39987	1.666e+00	9.565e-02	1.474e-01	3.450e+00
ENSGALG00000001765	1.045e+02	-5.341e-01	0.16072	-3.323e+00	8.894e-04	6.732e-03	1.045e+02	-3.759e-01	0.16844	-2.232e+00	2.563e-02	3.304e-01	1.045e+02	-3.993e-01	0.17641	-2.2634050	2.361e-02	5.639e-01	1.045e+02	-3.530e-01	0.18674	-1.890e+00	5.875e-02	8.009e-01	1.045e+02	-1.075e-01	0.20118	-0.5343335	5.931e-01	9.110e-01	1.045e+02	6.212e-02	0.21123	2.941e-01	7.687e-01	8.765e-01	1.045e+02	2.582e-01	0.22108	1.168e+00	2.429e-01	4.576e-01	1.045e+02	5.112e-01	0.21059	2.427e+00	1.521e-02	2.963e-02	1.045e+02
ENSGALG00000001768	2.201e+02	-5.265e-01	0.35815	-1.470e+00	1.416e-01	3.028e-01	2.201e+02	4.714e-02	0.35942	1.312e-01	8.957e-01	9.799e-01	2.201e+02	3.397e-02	0.35951	0.0944900	9.247e-01	1.000e+00	2.201e+02	1.583e-01	0.35912	4.409e-01	6.593e-01	1.000e+00	2.201e+02	-1.601e-01	0.36041	-0.4441228	6.570e-01	9.282e-01	2.201e+02	3.718e-01	0.36144	1.029e+00	3.036e-01	4.910e-01	2.201e+02	2.358e-02	0.36385	6.480e-02	9.483e-01	9.769e-01	2.201e+02	-2.899e+00	0.39264	-7.384e+00	1.538e-13	2.799e-12	2.201e+02
ENSGALG00000001773	1.279e+02	2.970e-02	0.33149	8.960e-02	9.286e-01	9.654e-01	1.279e+02	-4.017e-01	0.33369	-1.204e+00	2.287e-01	7.041e-01	1.279e+02	-1.169e-01	0.33682	-0.3469791	7.286e-01	1.000e+00	1.279e+02	2.579e-03	0.33773	7.638e-03	9.939e-01	1.000e+00	1.279e+02	1.332e-01	0.33971	0.3919558	6.951e-01	9.385e-01	1.279e+02	1.151e+00	0.33610	3.426e+00	6.135e-04	4.875e-03	1.279e+02	-7.375e-01	0.34094	-2.163e+00	3.054e-02	1.190e-01	1.279e+02	-7.347e-02	0.34577	-2.125e-01	8.317e-01	8.768e-01	1.279e+02
ENSGALG00000001774	1.280e+03	6.339e-01	0.40160	1.578e+00	1.145e-01	2.636e-01	1.280e+03	1.265e-01	0.40139	3.151e-01	7.527e-01	9.442e-01	1.280e+03	-1.663e-01	0.40143	-0.4143006	6.787e-01	1.000e+00	1.280e+03	-6.353e-01	0.40172	-1.582e+00	1.138e-01	9.600e-01	1.280e+03	-3.276e-01	0.40234	-0.8141877	4.155e-01	8.497e-01	1.280e+03	-1.562e-01	0.40304	-3.876e-01	6.983e-01	8.266e-01	1.280e+03	-6.009e-01	0.40540	-1.482e+00	1.383e-01	3.230e-01	1.280e+03	1.139e+00	0.40503	2.811e+00	4.935e-03	1.087e-02	1.280e+03
ENSGALG00000001777	9.319e+02	7.319e-01	0.11383	6.430e+00	1.280e-10	1.013e-08	9.319e+02	-3.485e-02	0.11229	-3.104e-01	7.563e-01	9.444e-01	9.319e+02	6.098e-02	0.11245	0.5422622	5.876e-01	1.000e+00	9.319e+02	1.259e-01	0.11216	1.123e+00	2.616e-01	1.000e+00	9.319e+02	3.511e-02	0.11277	0.3113800	7.555e-01	9.566e-01	9.319e+02	3.260e-01	0.11321	2.879e+00	3.985e-03	2.099e-02	9.319e+02	-4.179e-01	0.11655	-3.586e+00	3.358e-04	4.876e-03	9.319e+02	8.723e-02	0.11755	7.421e-01	4.580e-01	5.497e-01	9.319e+02
ENSGALG00000001779	8.983e+01	-4.601e-01	0.22759	-2.022e+00	4.321e-02	1.326e-01	8.983e+01	-2.253e-01	0.23278	-9.680e-01	3.331e-01	7.775e-01	8.983e+01	-8.127e-02	0.23573	-0.3447456	7.303e-01	1.000e+00	8.983e+01	-3.020e-01	0.23986	-1.259e+00	2.080e-01	1.000e+00	8.983e+01	9.287e-02	0.24667	0.3765100	7.065e-01	9.411e-01	8.983e+01	-2.986e-01	0.25696	-1.162e+00	2.452e-01	4.264e-01	8.983e+01	-3.438e-01	0.28535	-1.205e+00	2.282e-01	4.418e-01	8.983e+01	-7.350e-02	0.29532	-2.489e-01	8.034e-01	8.542e-01	8.983e+01
ENSGALG00000001780	9.523e+00	1.425e+00	0.91941	1.550e+00	1.212e-01	2.732e-01	9.523e+00	-7.305e-01	0.83798	-8.718e-01	3.833e-01	8.032e-01	9.523e+00	1.009e+00	0.82733	1.2190476	2.228e-01	1.000e+00	9.523e+00	7.456e-01	0.70679	1.055e+00	2.915e-01	1.000e+00	9.523e+00	1.001e+00	0.65494	1.5287693	1.263e-01	5.639e-01	9.523e+00	5.599e-01	0.62268	8.991e-01	3.686e-01	5.581e-01	9.523e+00	1.078e-01	0.63019	1.711e-01	8.642e-01	9.333e-01	9.523e+00	-1.848e+00	0.70933	-2.605e+00	9.182e-03	1.890e-02	9.523e+00
ENSGALG00000001782	6.900e+02	-5.581e-01	0.10230	-5.455e+00	4.894e-08	1.793e-06	6.900e+02	-3.853e-01	0.10476	-3.678e+00	2.350e-04	2.028e-02	6.900e+02	-2.030e-02	0.10611	-0.1912856	8.483e-01	1.000e+00	6.900e+02	8.015e-02	0.10610	7.554e-01	4.500e-01	1.000e+00	6.900e+02	7.878e-02	0.10723	0.7346917	4.625e-01	8.689e-01	6.900e+02	1.893e-02	0.10908	1.735e-01	8.622e-01	9.317e-01	6.900e+02	2.932e-01	0.11197	2.618e+00	8.833e-03	4.983e-02	6.900e+02	-4.295e-01	0.11282	-3.807e+00	1.408e-04	4.462e-04	6.900e+02
ENSGALG00000001788	1.374e+03	7.178e-01	0.18456	3.889e+00	1.006e-04	1.160e-03	1.374e+03	1.533e-01	0.18366	8.347e-01	4.039e-01	8.149e-01	1.374e+03	1.033e-01	0.18356	0.5627966	5.736e-01	1.000e+00	1.374e+03	2.079e-01	0.18334	1.134e+00	2.568e-01	1.000e+00	1.374e+03	2.032e-01	0.18337	1.1082319	2.678e-01	7.472e-01	1.374e+03	3.566e-02	0.18366	1.941e-01	8.461e-01	9.222e-01	1.374e+03	-3.554e-01	0.18533	-1.918e+00	5.512e-02	1.769e-01	1.374e+03	-5.183e-02	0.18585	-2.789e-01	7.803e-01	8.371e-01	1.374e+03
ENSGALG00000001790	1.787e+02	2.682e-01	0.30439	8.811e-01	3.783e-01	5.744e-01	1.787e+02	1.634e-01	0.30314	5.391e-01	5.898e-01	9.016e-01	1.787e+02	1.929e-01	0.30245	0.6376539	5.237e-01	1.000e+00	1.787e+02	-1.578e-01	0.30247	-5.216e-01	6.019e-01	1.000e+00	1.787e+02	-1.202e-01	0.30501	-0.3940935	6.935e-01	9.379e-01	1.787e+02	-4.119e-01	0.31047	-1.327e+00	1.846e-01	3.521e-01	1.787e+02	4.323e-01	0.31620	1.367e+00	1.715e-01	3.708e-01	1.787e+02	-8.642e-01	0.32042	-2.697e+00	6.997e-03	1.484e-02	1.787e+02
ENSGALG00000001791	1.154e+02	3.740e-01	0.27238	1.373e+00	1.698e-01	3.409e-01	1.154e+02	-1.139e-01	0.27007	-4.218e-01	6.732e-01	9.250e-01	1.154e+02	4.053e-01	0.26851	1.5094820	1.312e-01	1.000e+00	1.154e+02	1.100e-01	0.26479	4.153e-01	6.779e-01	1.000e+00	1.154e+02	5.691e-01	0.26303	2.1637193	3.049e-02	2.965e-01	1.154e+02	-4.457e-01	0.26479	-1.683e+00	9.233e-02	2.210e-01	1.154e+02	-1.258e-01	0.27319	-4.605e-01	6.452e-01	8.025e-01	1.154e+02	-7.040e-01	0.28599	-2.462e+00	1.383e-02	2.720e-02	1.154e+02
ENSGALG00000001792	1.236e+03	-2.397e-01	0.19119	-1.254e+00	2.099e-01	3.923e-01	1.236e+03	2.737e-01	0.19124	1.431e+00	1.524e-01	6.230e-01	1.236e+03	-2.091e-02	0.19114	-0.1093881	9.129e-01	1.000e+00	1.236e+03	9.268e-02	0.19112	4.849e-01	6.277e-01	1.000e+00	1.236e+03	5.613e-02	0.19136	0.2933388	7.693e-01	9.600e-01	1.236e+03	-4.431e-01	0.19239	-2.303e+00	2.126e-02	7.581e-02	1.236e+03	-1.932e-01	0.19500	-9.907e-01	3.218e-01	5.430e-01	1.236e+03	-4.067e-01	0.19621	-2.073e+00	3.821e-02	6.658e-02	1.236e+03
ENSGALG00000001793	2.395e+02	4.088e+00	1.15487	3.540e+00	4.000e-04	3.512e-03	2.395e+02	1.288e+00	1.14277	1.127e+00	2.598e-01	7.299e-01	2.395e+02	-9.762e-01	1.14269	-0.8542663	3.930e-01	1.000e+00	2.395e+02	-4.430e-01	1.14325	-3.875e-01	6.984e-01	1.000e+00	2.395e+02	-5.536e-01	1.14426	-0.4838094	6.285e-01	9.210e-01	2.395e+02	-1.461e+00	1.14876	-1.272e+00	2.033e-01	3.755e-01	2.395e+02	-1.531e+00	1.17204	-1.307e+00	1.913e-01	3.963e-01	2.395e+02	-7.462e-01	1.19329	-6.254e-01	5.317e-01	6.190e-01	2.395e+02
ENSGALG00000001797	1.346e+02	1.239e+00	0.31291	3.961e+00	7.478e-05	9.036e-04	1.346e+02	1.756e-01	0.30215	5.812e-01	5.611e-01	8.900e-01	1.346e+02	3.364e-01	0.30058	1.1193006	2.630e-01	1.000e+00	1.346e+02	5.044e-02	0.29907	1.686e-01	8.661e-01	1.000e+00	1.346e+02	-2.260e-01	0.30182	-0.7486196	4.541e-01	8.652e-01	1.346e+02	-4.036e-01	0.30877	-1.307e+00	1.911e-01	3.600e-01	1.346e+02	-9.182e-01	0.33525	-2.739e+00	6.167e-03	3.894e-02	1.346e+02	1.740e+00	0.33077	5.262e+00	1.427e-07	8.572e-07	1.346e+02
ENSGALG00000001798	2.477e+02	4.052e-01	0.20079	2.018e+00	4.358e-02	1.336e-01	2.477e+02	1.661e-01	0.19897	8.346e-01	4.040e-01	8.149e-01	2.477e+02	-1.135e-02	0.19886	-0.0570830	9.545e-01	1.000e+00	2.477e+02	-5.233e-02	0.19920	-2.627e-01	7.928e-01	1.000e+00	2.477e+02	-1.773e-01	0.20182	-0.8783346	3.798e-01	8.274e-01	2.477e+02	-5.765e-01	0.20905	-2.757e+00	5.826e-03	2.809e-02	2.477e+02	1.575e-01	0.21892	7.196e-01	4.718e-01	6.775e-01	2.477e+02	-2.556e-01	0.22056	-1.159e+00	2.466e-01	3.312e-01	2.477e+02
ENSGALG00000001800	3.698e+02	-1.038e+00	0.17593	-5.900e+00	3.635e-09	1.824e-07	3.698e+02	-3.166e-01	0.17927	-1.766e+00	7.739e-02	5.013e-01	3.698e+02	-1.442e-01	0.18100	-0.7965716	4.257e-01	1.000e+00	3.698e+02	-1.720e-01	0.18245	-9.429e-01	3.458e-01	1.000e+00	3.698e+02	1.141e-01	0.18468	0.6178459	5.367e-01	8.907e-01	3.698e+02	5.080e-02	0.18675	2.720e-01	7.856e-01	8.862e-01	3.698e+02	6.785e-01	0.18798	3.609e+00	3.069e-04	4.571e-03	3.698e+02	-6.408e-01	0.18830	-3.403e+00	6.670e-04	1.813e-03	3.698e+02
ENSGALG00000001801	2.683e+02	-9.915e-02	0.16149	-6.140e-01	5.392e-01	7.142e-01	2.683e+02	-3.736e-01	0.16373	-2.282e+00	2.249e-02	3.142e-01	2.683e+02	-6.160e-02	0.16578	-0.3715880	7.102e-01	1.000e+00	2.683e+02	2.466e-02	0.16615	1.484e-01	8.820e-01	1.000e+00	2.683e+02	-3.133e-01	0.17037	-1.8386281	6.597e-02	4.290e-01	2.683e+02	-3.700e-01	0.17947	-2.062e+00	3.922e-02	1.187e-01	2.683e+02	1.118e+00	0.18091	6.181e+00	6.389e-10	1.250e-07	2.683e+02	-7.302e-01	0.17819	-4.098e+00	4.171e-05	1.488e-04	2.683e+02
ENSGALG00000001802	7.900e+02	-8.988e-01	0.15770	-5.700e+00	1.199e-08	5.283e-07	7.900e+02	-2.576e-01	0.15915	-1.619e+00	1.055e-01	5.588e-01	7.900e+02	-3.141e-01	0.16024	-1.9605030	4.994e-02	7.874e-01	7.900e+02	-2.301e-01	0.16147	-1.425e+00	1.542e-01	1.000e+00	7.900e+02	7.190e-02	0.16295	0.4412446	6.590e-01	9.291e-01	7.900e+02	2.648e-01	0.16362	1.618e+00	1.056e-01	2.416e-01	7.900e+02	6.300e-01	0.16388	3.844e+00	1.210e-04	2.308e-03	7.900e+02	-6.904e-01	0.16432	-4.202e+00	2.647e-05	9.792e-05	7.900e+02
ENSGALG00000001803	2.625e+03	-1.424e-01	0.39421	-3.613e-01	7.179e-01	8.435e-01	2.625e+03	-2.435e-01	0.39433	-6.175e-01	5.369e-01	8.784e-01	2.625e+03	-2.494e-02	0.39443	-0.0632334	9.496e-01	1.000e+00	2.625e+03	9.321e-02	0.39442	2.363e-01	8.132e-01	1.000e+00	2.625e+03	2.094e-01	0.39446	0.5307285	5.956e-01	9.118e-01	2.625e+03	4.181e-01	0.39445	1.060e+00	2.892e-01	4.759e-01	2.625e+03	1.408e+00	0.39427	3.570e+00	3.568e-04	5.128e-03	2.625e+03	-2.555e+00	0.39480	-6.470e+00	9.771e-11	1.100e-09	2.625e+03
ENSGALG00000001805	1.003e+03	1.052e+00	0.30371	3.464e+00	5.321e-04	4.408e-03	1.003e+03	1.379e-01	0.30210	4.566e-01	6.480e-01	9.183e-01	1.003e+03	-5.748e-01	0.30273	-1.8986303	5.761e-02	8.333e-01	1.003e+03	3.611e-01	0.30300	1.192e+00	2.333e-01	1.000e+00	1.003e+03	5.049e-01	0.30251	1.6691869	9.508e-02	5.034e-01	1.003e+03	8.478e-01	0.30182	2.809e+00	4.968e-03	2.477e-02	1.003e+03	7.089e-01	0.30135	2.353e+00	1.865e-02	8.428e-02	1.003e+03	-5.875e-01	0.30131	-1.950e+00	5.118e-02	8.598e-02	1.003e+03
ENSGALG00000001806	1.867e-01	-1.543e+00	6.29090	-2.453e-01	8.062e-01	NA	1.867e-01	-7.428e-01	6.34336	-1.171e-01	9.068e-01	NA	1.867e-01	7.979e-01	6.34175	0.1258220	8.999e-01	NA	1.867e-01	2.140e-01	6.34175	3.374e-02	9.731e-01	NA	1.867e-01	-6.629e-01	6.34336	-0.1045086	9.168e-01	NA	1.867e-01	0.000e+00	6.34336	0.000e+00	1.000e+00	NA	1.867e-01	1.439e+00	6.33216	2.272e-01	8.203e-01	NA	1.867e-01	-1.303e+00	6.33216	-2.057e-01	8.370e-01	NA	1.867e-01
ENSGALG00000001812	3.931e+01	2.868e-01	0.27158	1.056e+00	2.909e-01	4.866e-01	3.931e+01	-6.547e-01	0.27584	-2.373e+00	1.762e-02	2.772e-01	3.931e+01	-9.058e-01	0.29332	-3.0879389	2.015e-03	1.415e-01	3.931e+01	-1.171e+00	0.33838	-3.461e+00	5.378e-04	1.195e-01	3.931e+01	-4.834e-01	0.40430	-1.1957663	2.318e-01	7.128e-01	3.931e+01	5.627e-02	0.44319	1.270e-01	8.990e-01	9.510e-01	3.931e+01	3.666e-02	0.47920	7.651e-02	9.390e-01	9.720e-01	3.931e+01	-2.457e+00	0.75995	-3.233e+00	1.226e-03	3.121e-03	3.931e+01
ENSGALG00000001816	5.911e+02	-2.216e-03	0.17247	-1.285e-02	9.897e-01	9.956e-01	5.911e+02	-1.562e-01	0.17286	-9.038e-01	3.661e-01	7.958e-01	5.911e+02	-6.130e-02	0.17337	-0.3536106	7.236e-01	1.000e+00	5.911e+02	-1.330e-01	0.17380	-7.653e-01	4.441e-01	1.000e+00	5.911e+02	-2.944e-01	0.17578	-1.6746276	9.401e-02	5.017e-01	5.911e+02	3.274e-01	0.17712	1.849e+00	6.451e-02	1.719e-01	5.911e+02	-4.038e-01	0.18159	-2.223e+00	2.619e-02	1.069e-01	5.911e+02	-2.029e-01	0.18491	-1.097e+00	2.725e-01	3.595e-01	5.911e+02
ENSGALG00000001817	1.841e+03	1.355e-01	0.10417	1.300e+00	1.935e-01	3.715e-01	1.841e+03	-1.849e-01	0.10429	-1.772e+00	7.631e-02	4.988e-01	1.841e+03	-1.335e-01	0.10461	-1.2758926	2.020e-01	1.000e+00	1.841e+03	-2.315e-01	0.10501	-2.205e+00	2.745e-02	6.656e-01	1.841e+03	-2.272e-01	0.10608	-2.1414278	3.224e-02	3.038e-01	1.841e+03	-2.122e-01	0.10771	-1.970e+00	4.884e-02	1.401e-01	1.841e+03	-4.347e-02	0.11066	-3.928e-01	6.945e-01	8.350e-01	1.841e+03	3.776e-01	0.11047	3.418e+00	6.308e-04	1.727e-03	1.841e+03
ENSGALG00000001823	8.088e+02	4.777e-02	0.16853	2.834e-01	7.768e-01	8.798e-01	8.088e+02	2.466e-01	0.16821	1.466e+00	1.427e-01	6.099e-01	8.088e+02	-5.847e-02	0.16810	-0.3478128	7.280e-01	1.000e+00	8.088e+02	1.131e-01	0.16808	6.727e-01	5.012e-01	1.000e+00	8.088e+02	5.251e-02	0.16855	0.3115220	7.554e-01	9.566e-01	8.088e+02	1.850e-01	0.16915	1.094e+00	2.741e-01	4.595e-01	8.088e+02	2.471e-01	0.17036	1.450e+00	1.470e-01	3.363e-01	8.088e+02	-7.208e-01	0.17163	-4.200e+00	2.670e-05	9.865e-05	8.088e+02
ENSGALG00000001824	3.815e+01	5.186e-01	0.50621	1.024e+00	3.056e-01	5.020e-01	3.815e+01	4.121e-01	0.49793	8.276e-01	4.079e-01	8.161e-01	3.815e+01	-1.022e-01	0.49641	-0.2057807	8.370e-01	1.000e+00	3.815e+01	9.437e-02	0.49677	1.900e-01	8.493e-01	1.000e+00	3.815e+01	-1.151e-01	0.50090	-0.2297793	8.183e-01	9.698e-01	3.815e+01	-1.235e+00	0.53005	-2.330e+00	1.983e-02	7.188e-02	3.815e+01	-1.192e-01	0.57863	-2.060e-01	8.368e-01	9.198e-01	3.815e+01	2.202e-01	0.57873	3.805e-01	7.036e-01	7.742e-01	3.815e+01
ENSGALG00000001826	6.157e+02	-1.327e+00	0.33911	-3.913e+00	9.129e-05	1.069e-03	6.157e+02	-3.270e-01	0.34075	-9.597e-01	3.372e-01	7.811e-01	6.157e+02	-1.946e-01	0.34159	-0.5695470	5.690e-01	1.000e+00	6.157e+02	1.374e-02	0.34202	4.017e-02	9.680e-01	1.000e+00	6.157e+02	1.272e-01	0.34259	0.3713527	7.104e-01	9.423e-01	6.157e+02	1.674e+00	0.34092	4.909e+00	9.147e-07	2.522e-05	6.157e+02	-4.656e-01	0.34033	-1.368e+00	1.713e-01	3.706e-01	6.157e+02	-1.008e+00	0.34262	-2.942e+00	3.263e-03	7.502e-03	6.157e+02
ENSGALG00000001828	4.135e+01	-5.108e-01	0.32361	-1.578e+00	1.145e-01	2.636e-01	4.135e+01	-7.513e-02	0.33108	-2.269e-01	8.205e-01	9.625e-01	4.135e+01	-4.958e-01	0.34036	-1.4565648	1.452e-01	1.000e+00	4.135e+01	-4.804e-02	0.34983	-1.373e-01	8.908e-01	1.000e+00	4.135e+01	1.380e-01	0.35703	0.3864920	6.991e-01	9.394e-01	4.135e+01	6.451e-02	0.36415	1.771e-01	8.594e-01	9.300e-01	4.135e+01	1.633e-01	0.37999	4.298e-01	6.673e-01	8.179e-01	4.135e+01	2.563e-01	0.37385	6.855e-01	4.930e-01	5.825e-01	4.135e+01
ENSGALG00000001833	2.121e+02	-5.283e-02	0.14147	-3.734e-01	7.088e-01	8.369e-01	2.121e+02	-3.286e-02	0.14256	-2.305e-01	8.177e-01	9.619e-01	2.121e+02	-1.132e-02	0.14341	-0.0789507	9.371e-01	1.000e+00	2.121e+02	1.193e-01	0.14300	8.344e-01	4.041e-01	1.000e+00	2.121e+02	-1.098e-01	0.14624	-0.7504751	4.530e-01	8.647e-01	2.121e+02	-2.989e-01	0.15420	-1.938e+00	5.259e-02	1.480e-01	2.121e+02	3.151e-01	0.16265	1.938e+00	5.268e-02	1.717e-01	2.121e+02	-1.011e-01	0.16173	-6.253e-01	5.318e-01	6.190e-01	2.121e+02
ENSGALG00000001835	8.463e+00	1.343e-01	1.21751	1.103e-01	9.121e-01	9.576e-01	8.463e+00	-4.044e-01	1.26660	-3.193e-01	7.495e-01	9.435e-01	8.463e+00	-2.056e+00	1.61438	-1.2734275	2.029e-01	1.000e+00	8.463e+00	2.343e-01	1.86111	1.259e-01	8.998e-01	1.000e+00	8.463e+00	1.709e+00	1.68215	1.0159792	3.096e-01	7.786e-01	8.463e+00	2.474e-01	1.46051	1.694e-01	8.655e-01	9.331e-01	8.463e+00	1.785e+00	1.31905	1.353e+00	1.760e-01	3.762e-01	8.463e+00	3.961e+00	1.03135	3.841e+00	1.227e-04	3.940e-04	8.463e+00
ENSGALG00000001837	1.050e+03	7.875e-01	0.18806	4.188e+00	2.819e-05	3.997e-04	1.050e+03	5.345e-02	0.18684	2.861e-01	7.748e-01	9.506e-01	1.050e+03	-7.895e-02	0.18699	-0.4222026	6.729e-01	1.000e+00	1.050e+03	3.265e-01	0.18675	1.748e+00	8.039e-02	8.702e-01	1.050e+03	1.877e-01	0.18667	1.0053615	3.147e-01	7.816e-01	1.050e+03	6.967e-01	0.18640	3.738e+00	1.856e-04	1.859e-03	1.050e+03	-2.929e-01	0.18725	-1.564e+00	1.177e-01	2.926e-01	1.050e+03	-1.071e+00	0.18974	-5.646e+00	1.640e-08	1.203e-07	1.050e+03
ENSGALG00000001838	2.308e+03	-3.540e-01	0.26426	-1.339e+00	1.804e-01	3.551e-01	2.308e+03	-1.621e-01	0.26448	-6.130e-01	5.399e-01	8.800e-01	2.308e+03	-7.611e-03	0.26459	-0.0287658	9.771e-01	1.000e+00	2.308e+03	-5.315e-02	0.26463	-2.009e-01	8.408e-01	1.000e+00	2.308e+03	2.122e-01	0.26476	0.8013482	4.229e-01	8.539e-01	2.308e+03	2.639e-01	0.26482	9.966e-01	3.189e-01	5.063e-01	2.308e+03	1.086e+00	0.26468	4.104e+00	4.057e-05	9.971e-04	2.308e+03	-1.543e+00	0.26502	-5.822e+00	5.808e-09	4.653e-08	2.308e+03
ENSGALG00000001840	1.290e+01	-1.464e+00	0.48082	-3.044e+00	2.332e-03	1.452e-02	1.290e+01	-7.740e-01	0.55583	-1.392e+00	1.638e-01	6.358e-01	1.290e+01	-7.688e-01	0.62236	-1.2353327	2.167e-01	1.000e+00	1.290e+01	7.020e-01	0.61377	1.144e+00	2.527e-01	1.000e+00	1.290e+01	1.058e+00	0.55579	1.9033453	5.700e-02	3.985e-01	1.290e+01	-3.987e-01	0.54922	-7.259e-01	4.679e-01	6.484e-01	1.290e+01	-1.637e-01	0.64111	-2.553e-01	7.985e-01	8.966e-01	1.290e+01	6.391e-01	0.62866	1.017e+00	3.094e-01	3.998e-01	1.290e+01
ENSGALG00000001841	1.534e+02	3.199e-01	0.26555	1.205e+00	2.283e-01	4.139e-01	1.534e+02	-5.547e-02	0.26490	-2.094e-01	8.341e-01	9.661e-01	1.534e+02	-1.832e-02	0.26551	-0.0690001	9.450e-01	1.000e+00	1.534e+02	5.709e-02	0.26551	2.150e-01	8.298e-01	1.000e+00	1.534e+02	-4.662e-01	0.26954	-1.7296530	8.369e-02	4.751e-01	1.534e+02	-8.989e-01	0.28370	-3.168e+00	1.533e-03	9.935e-03	1.534e+02	-6.174e-03	0.30381	-2.032e-02	9.838e-01	9.935e-01	1.534e+02	-6.330e-01	0.31532	-2.007e+00	4.471e-02	7.638e-02	1.534e+02
ENSGALG00000001844	5.555e+01	6.999e-01	0.31853	2.197e+00	2.801e-02	9.688e-02	5.555e+01	-3.119e-01	0.31109	-1.003e+00	3.160e-01	7.670e-01	5.555e+01	3.353e-01	0.31222	1.0737677	2.829e-01	1.000e+00	5.555e+01	2.064e-01	0.30278	6.818e-01	4.953e-01	1.000e+00	5.555e+01	4.632e-01	0.29974	1.5454227	1.222e-01	5.563e-01	5.555e+01	6.805e-01	0.29173	2.332e+00	1.968e-02	7.152e-02	5.555e+01	3.938e-01	0.28954	1.360e+00	1.738e-01	3.738e-01	5.555e+01	-1.139e+00	0.30231	-3.768e+00	1.648e-04	5.142e-04	5.555e+01
ENSGALG00000001845	6.490e+02	-6.692e-02	0.29651	-2.257e-01	8.214e-01	9.066e-01	6.490e+02	-3.080e-01	0.29685	-1.037e+00	2.995e-01	7.552e-01	6.490e+02	3.190e-02	0.29711	0.1073723	9.145e-01	1.000e+00	6.490e+02	-3.765e-01	0.29748	-1.266e+00	2.056e-01	1.000e+00	6.490e+02	-2.704e-01	0.29873	-0.9051208	3.654e-01	8.189e-01	6.490e+02	-4.679e-01	0.30109	-1.554e+00	1.202e-01	2.646e-01	6.490e+02	2.126e-01	0.30425	6.989e-01	4.846e-01	6.888e-01	6.490e+02	-1.715e+00	0.31179	-5.500e+00	3.801e-08	2.579e-07	6.490e+02
ENSGALG00000001848	1.429e+03	-3.487e-01	0.17148	-2.034e+00	4.198e-02	1.303e-01	1.429e+03	-2.549e-01	0.17209	-1.481e+00	1.385e-01	6.045e-01	1.429e+03	-8.267e-02	0.17250	-0.4792617	6.318e-01	1.000e+00	1.429e+03	-6.472e-03	0.17264	-3.749e-02	9.701e-01	1.000e+00	1.429e+03	5.039e-02	0.17316	0.2909944	7.711e-01	9.601e-01	1.429e+03	5.551e-01	0.17316	3.206e+00	1.347e-03	8.971e-03	1.429e+03	3.932e-01	0.17325	2.269e+00	2.325e-02	9.824e-02	1.429e+03	2.176e-01	0.17275	1.260e+00	2.078e-01	2.867e-01	1.429e+03
ENSGALG00000001849	4.146e+01	-3.143e-01	0.40301	-7.798e-01	4.355e-01	6.270e-01	4.146e+01	-2.819e-01	0.40727	-6.922e-01	4.888e-01	8.576e-01	4.146e+01	-5.591e-01	0.41447	-1.3490176	1.773e-01	1.000e+00	4.146e+01	-8.806e-01	0.43351	-2.031e+00	4.223e-02	7.313e-01	4.146e+01	-1.171e+00	0.49528	-2.3652874	1.802e-02	2.252e-01	4.146e+01	8.784e-01	0.51465	1.707e+00	8.786e-02	2.138e-01	4.146e+01	-6.768e-01	0.54728	-1.237e+00	2.162e-01	4.269e-01	4.146e+01	1.124e+00	0.53897	2.086e+00	3.702e-02	6.475e-02	4.146e+01
ENSGALG00000001850	2.317e+03	-5.451e-01	0.23919	-2.279e+00	2.266e-02	8.276e-02	2.317e+03	-1.030e-01	0.23946	-4.303e-01	6.670e-01	9.227e-01	2.317e+03	-7.158e-02	0.23959	-0.2987695	7.651e-01	1.000e+00	2.317e+03	7.191e-02	0.23960	3.001e-01	7.641e-01	1.000e+00	2.317e+03	1.522e-01	0.23971	0.6348279	5.255e-01	8.897e-01	2.317e+03	4.860e-01	0.23969	2.028e+00	4.258e-02	1.259e-01	2.317e+03	5.395e-01	0.23969	2.251e+00	2.440e-02	1.014e-01	2.317e+03	-1.302e+00	0.24020	-5.422e+00	5.903e-08	3.831e-07	2.317e+03
ENSGALG00000001852	1.016e+03	3.139e-01	0.09638	3.257e+00	1.128e-03	8.175e-03	1.016e+03	6.284e-02	0.09585	6.556e-01	5.121e-01	8.676e-01	1.016e+03	-8.475e-02	0.09607	-0.8822218	3.777e-01	1.000e+00	1.016e+03	1.072e-01	0.09610	1.115e+00	2.647e-01	1.000e+00	1.016e+03	-6.784e-02	0.09691	-0.7000509	4.839e-01	8.743e-01	1.016e+03	-4.763e-01	0.09975	-4.775e+00	1.795e-06	4.381e-05	1.016e+03	-2.882e-01	0.10630	-2.711e+00	6.709e-03	4.139e-02	1.016e+03	-9.986e-03	0.10782	-9.262e-02	9.262e-01	9.493e-01	1.016e+03
ENSGALG00000001856	7.686e+00	1.594e-01	0.58148	2.742e-01	7.840e-01	8.840e-01	7.686e+00	-1.955e-01	0.58537	-3.339e-01	7.385e-01	9.416e-01	7.686e+00	-7.818e-01	0.62240	-1.2561511	2.091e-01	1.000e+00	7.686e+00	-5.254e-01	0.68741	-7.643e-01	4.447e-01	1.000e+00	7.686e+00	1.423e-01	0.73685	0.1930704	8.469e-01	9.754e-01	7.686e+00	-2.943e-01	0.78921	-3.729e-01	7.092e-01	8.351e-01	7.686e+00	6.813e-01	0.81834	8.325e-01	4.051e-01	6.211e-01	7.686e+00	8.905e-01	0.72970	1.220e+00	2.223e-01	3.036e-01	7.686e+00
ENSGALG00000001857	5.260e+02	2.955e+00	0.41406	7.138e+00	9.485e-13	1.433e-10	5.260e+02	2.098e-01	0.39647	5.293e-01	5.966e-01	9.030e-01	5.260e+02	3.085e-01	0.39590	0.7791260	4.359e-01	1.000e+00	5.260e+02	-1.517e-01	0.39570	-3.834e-01	7.014e-01	1.000e+00	5.260e+02	8.560e-01	0.39541	2.1649699	3.039e-02	2.965e-01	5.260e+02	1.001e+00	0.39409	2.541e+00	1.106e-02	4.587e-02	5.260e+02	3.522e-01	0.39377	8.943e-01	3.712e-01	5.905e-01	5.260e+02	-5.431e+00	0.42484	-1.278e+01	2.022e-37	4.464e-35	5.260e+02
ENSGALG00000001859	3.896e+01	1.254e+00	0.52338	2.396e+00	1.657e-02	6.530e-02	3.896e+01	2.636e-01	0.50309	5.240e-01	6.003e-01	9.043e-01	3.896e+01	3.503e-01	0.49941	0.7015177	4.830e-01	1.000e+00	3.896e+01	-6.620e-01	0.50282	-1.317e+00	1.880e-01	1.000e+00	3.896e+01	-2.636e-01	0.51694	-0.5098688	6.101e-01	9.167e-01	3.896e+01	-3.392e-01	0.53553	-6.333e-01	5.265e-01	6.978e-01	3.896e+01	-6.971e-01	0.59147	-1.179e+00	2.386e-01	4.532e-01	3.896e+01	2.388e+00	0.57116	4.180e+00	2.911e-05	1.068e-04	3.896e+01
ENSGALG00000001860	4.029e+02	6.794e-02	0.33771	2.012e-01	8.406e-01	9.177e-01	4.029e+02	-1.058e-01	0.33793	-3.130e-01	7.543e-01	9.444e-01	4.029e+02	-2.545e-03	0.33826	-0.0075229	9.940e-01	1.000e+00	4.029e+02	-1.164e-01	0.33853	-3.438e-01	7.310e-01	1.000e+00	4.029e+02	-3.073e-02	0.33966	-0.0904796	9.279e-01	9.874e-01	4.029e+02	8.851e-02	0.34084	2.597e-01	7.951e-01	8.913e-01	4.029e+02	9.988e-01	0.34065	2.932e+00	3.369e-03	2.556e-02	4.029e+02	-7.168e-01	0.34013	-2.107e+00	3.508e-02	6.177e-02	4.029e+02
ENSGALG00000001862	3.370e+01	1.269e+00	0.49698	2.553e+00	1.067e-02	4.664e-02	3.370e+01	-2.761e-01	0.47272	-5.841e-01	5.592e-01	8.896e-01	3.370e+01	2.766e-01	0.47427	0.5831960	5.598e-01	1.000e+00	3.370e+01	3.247e-01	0.46503	6.982e-01	4.851e-01	1.000e+00	3.370e+01	2.384e-01	0.46357	0.5141787	6.071e-01	9.159e-01	3.370e+01	2.266e-01	0.46504	4.872e-01	6.261e-01	7.747e-01	3.370e+01	9.377e-01	0.46233	2.028e+00	4.255e-02	1.485e-01	3.370e+01	-2.457e+00	0.50422	-4.872e+00	1.103e-06	5.489e-06	3.370e+01
ENSGALG00000001863	9.134e+00	-3.212e-01	0.67465	-4.761e-01	6.340e-01	7.851e-01	9.134e+00	-1.725e+00	0.78367	-2.201e+00	2.775e-02	3.400e-01	9.134e+00	8.785e-01	0.81437	1.0787292	2.807e-01	1.000e+00	9.134e+00	-7.943e-02	0.76154	-1.043e-01	9.169e-01	1.000e+00	9.134e+00	1.171e+00	0.73789	1.5871584	1.125e-01	5.394e-01	9.134e+00	2.222e-01	0.70016	3.173e-01	7.510e-01	8.641e-01	9.134e+00	-3.382e-02	0.72887	-4.641e-02	9.630e-01	9.832e-01	9.134e+00	-3.410e-01	0.74730	-4.563e-01	6.482e-01	7.257e-01	9.134e+00
ENSGALG00000001864	2.945e+02	3.896e-01	0.29950	1.301e+00	1.934e-01	3.714e-01	2.945e+02	-1.285e-01	0.29817	-4.310e-01	6.665e-01	9.227e-01	2.945e+02	2.897e-01	0.29775	0.9729894	3.306e-01	1.000e+00	2.945e+02	7.491e-01	0.29453	2.544e+00	1.097e-02	4.666e-01	2.945e+02	-9.912e-02	0.29352	-0.3377120	7.356e-01	9.488e-01	2.945e+02	-8.412e-01	0.29920	-2.811e+00	4.931e-03	2.464e-02	2.945e+02	-3.046e-02	0.30991	-9.829e-02	9.217e-01	9.627e-01	2.945e+02	2.775e+00	0.30303	9.156e+00	5.372e-20	2.365e-18	2.945e+02
ENSGALG00000001866	8.693e-01	-1.962e+00	2.21301	-8.867e-01	3.752e-01	NA	8.693e-01	1.181e+00	2.28479	5.168e-01	6.053e-01	NA	8.693e-01	1.649e+00	2.09753	0.7863567	4.317e-01	NA	8.693e-01	-1.599e+00	2.09753	-7.625e-01	4.458e-01	1.000e+00	8.693e-01	2.848e+00	2.04080	1.3955207	1.629e-01	NA	8.693e-01	-6.348e-01	1.84054	-3.449e-01	7.302e-01	NA	8.693e-01	-1.186e+00	2.06840	-5.732e-01	5.665e-01	NA	8.693e-01	1.627e+00	2.03843	7.981e-01	4.248e-01	5.188e-01	8.693e-01
ENSGALG00000001869	3.123e+00	-6.075e-01	1.02898	-5.904e-01	5.549e-01	7.261e-01	3.123e+00	-3.159e-01	1.06272	-2.973e-01	7.663e-01	NA	3.123e+00	-1.508e+00	1.17994	-1.2777267	2.013e-01	NA	3.123e+00	1.725e+00	1.17321	1.471e+00	1.414e-01	9.904e-01	3.123e+00	-6.460e-01	1.12068	-0.5764089	5.643e-01	NA	3.123e+00	-2.802e+00	1.58730	-1.765e+00	7.751e-02	1.962e-01	3.123e+00	1.326e+00	1.80485	7.346e-01	4.626e-01	6.696e-01	3.123e+00	-2.152e+00	1.80485	-1.192e+00	2.332e-01	3.160e-01	3.123e+00
ENSGALG00000001872	2.946e+03	2.048e-01	0.27119	7.554e-01	4.500e-01	6.418e-01	2.946e+03	2.989e-01	0.27095	1.103e+00	2.700e-01	7.389e-01	2.946e+03	2.115e-01	0.27077	0.7811225	4.347e-01	1.000e+00	2.946e+03	4.505e-01	0.27050	1.665e+00	9.585e-02	9.180e-01	2.946e+03	4.046e-01	0.27036	1.4967060	1.345e-01	5.778e-01	2.946e+03	8.495e-01	0.27018	3.144e+00	1.665e-03	1.053e-02	2.946e+03	-5.629e-01	0.27048	-2.081e+00	3.742e-02	1.374e-01	2.946e+03	8.380e-01	0.27043	3.099e+00	1.944e-03	4.719e-03	2.946e+03
ENSGALG00000001876	2.489e+02	3.115e-01	0.35309	8.821e-01	3.777e-01	5.740e-01	2.489e+02	3.526e-01	0.34941	1.009e+00	3.129e-01	7.661e-01	2.489e+02	6.271e-01	0.34565	1.8142552	6.964e-02	8.976e-01	2.489e+02	2.329e-01	0.34226	6.805e-01	4.962e-01	1.000e+00	2.489e+02	7.354e-01	0.34085	2.1575954	3.096e-02	2.983e-01	2.489e+02	5.432e-01	0.33916	1.602e+00	1.092e-01	2.466e-01	2.489e+02	-5.488e-01	0.34244	-1.603e+00	1.090e-01	2.789e-01	2.489e+02	5.253e-01	0.34263	1.533e+00	1.252e-01	1.858e-01	2.489e+02
ENSGALG00000001882	2.837e+01	-1.708e-02	0.65036	-2.626e-02	9.791e-01	9.913e-01	2.837e+01	-6.883e-01	0.68079	-1.011e+00	3.120e-01	7.655e-01	2.837e+01	1.206e+00	0.67248	1.7927984	7.301e-02	9.072e-01	2.837e+01	3.324e-01	0.61688	5.388e-01	5.900e-01	1.000e+00	2.837e+01	9.794e-01	0.59771	1.6385699	1.013e-01	5.167e-01	2.837e+01	1.747e+00	0.57140	3.057e+00	2.235e-03	1.325e-02	2.837e+01	-7.266e-01	0.57492	-1.264e+00	2.063e-01	4.159e-01	2.837e+01	-1.390e+00	0.60299	-2.306e+00	2.111e-02	3.962e-02	2.837e+01
ENSGALG00000001883	2.788e+01	3.298e-01	0.34849	9.463e-01	3.440e-01	5.414e-01	2.788e+01	-2.699e-01	0.34917	-7.731e-01	4.395e-01	8.282e-01	2.788e+01	-5.549e-02	0.35955	-0.1543249	8.774e-01	1.000e+00	2.788e+01	2.608e-01	0.35501	7.347e-01	4.625e-01	1.000e+00	2.788e+01	5.570e-01	0.34629	1.6083979	1.077e-01	5.297e-01	2.788e+01	5.712e-01	0.33217	1.720e+00	8.552e-02	2.103e-01	2.788e+01	1.816e-01	0.33476	5.425e-01	5.875e-01	7.629e-01	2.788e+01	-9.172e-01	0.35698	-2.569e+00	1.019e-02	2.073e-02	2.788e+01
ENSGALG00000001889	5.828e+01	1.152e-01	0.36684	3.141e-01	7.534e-01	8.658e-01	5.828e+01	-2.535e-01	0.36903	-6.870e-01	4.921e-01	8.587e-01	5.828e+01	2.872e-01	0.36962	0.7771009	4.371e-01	1.000e+00	5.828e+01	-3.652e-01	0.37088	-9.848e-01	3.247e-01	1.000e+00	5.828e+01	5.228e-01	0.37343	1.4000733	1.615e-01	6.204e-01	5.828e+01	-4.028e-01	0.37902	-1.063e+00	2.879e-01	4.747e-01	5.828e+01	-1.640e-01	0.40169	-4.084e-01	6.830e-01	8.281e-01	5.828e+01	-5.121e-02	0.40645	-1.260e-01	8.997e-01	9.291e-01	5.828e+01
ENSGALG00000001892	7.771e+01	-6.818e-01	0.52557	-1.297e+00	1.945e-01	3.727e-01	7.771e+01	-8.719e-01	0.53209	-1.639e+00	1.013e-01	5.520e-01	7.771e+01	-4.389e-01	0.53950	-0.8134653	4.160e-01	1.000e+00	7.771e+01	-3.823e-01	0.54708	-6.988e-01	4.847e-01	1.000e+00	7.771e+01	-4.061e-01	0.56266	-0.7218207	4.704e-01	8.723e-01	7.771e+01	-1.792e-01	0.58205	-3.079e-01	7.581e-01	8.698e-01	7.771e+01	-2.886e+00	0.84464	-3.417e+00	6.341e-04	7.793e-03	7.771e+01	6.368e+00	0.82266	7.741e+00	9.870e-15	2.173e-13	7.771e+01
ENSGALG00000001894	1.212e+01	-6.982e-02	1.52354	-4.583e-02	9.634e-01	9.840e-01	1.212e+01	-3.402e-01	1.59172	-2.137e-01	8.308e-01	9.647e-01	1.212e+01	7.652e-01	1.55860	0.4909600	6.235e-01	1.000e+00	1.212e+01	-6.077e-01	1.54174	-3.941e-01	6.935e-01	1.000e+00	1.212e+01	6.540e-01	1.58627	0.4123128	6.801e-01	9.355e-01	1.212e+01	4.750e+00	1.36187	3.488e+00	4.873e-04	4.064e-03	1.212e+01	-4.202e+00	1.40256	-2.996e+00	2.737e-03	2.204e-02	1.212e+01	4.968e+00	1.39921	3.550e+00	3.848e-04	1.106e-03	1.212e+01
ENSGALG00000001895	2.595e+02	-4.853e-01	0.38471	-1.261e+00	2.072e-01	3.888e-01	2.595e+02	-7.912e-01	0.38711	-2.044e+00	4.096e-02	3.941e-01	2.595e+02	-1.941e-01	0.38932	-0.4986179	6.180e-01	1.000e+00	2.595e+02	-4.764e-01	0.39205	-1.215e+00	2.243e-01	1.000e+00	2.595e+02	-2.352e-01	0.39865	-0.5900429	5.552e-01	8.975e-01	2.595e+02	5.570e-01	0.39975	1.393e+00	1.635e-01	3.249e-01	2.595e+02	1.057e-01	0.40013	2.642e-01	7.917e-01	8.936e-01	2.595e+02	2.127e+00	0.39419	5.396e+00	6.820e-08	4.375e-07	2.595e+02
ENSGALG00000001900	3.552e+00	4.954e-01	0.92763	5.340e-01	5.933e-01	7.555e-01	3.552e+00	1.690e+00	0.79418	2.128e+00	3.334e-02	NA	3.552e+00	-3.922e-01	0.72202	-0.5432630	5.869e-01	NA	3.552e+00	-1.048e-01	0.74380	-1.410e-01	8.879e-01	1.000e+00	3.552e+00	-1.428e-01	0.77962	-0.1831727	8.547e-01	NA	3.552e+00	-3.581e+00	1.37591	-2.602e+00	9.260e-03	4.013e-02	3.552e+00	5.823e-01	1.71367	3.398e-01	7.340e-01	8.589e-01	3.552e+00	-4.462e-01	1.71367	-2.604e-01	7.946e-01	8.476e-01	3.552e+00
ENSGALG00000001901	2.137e+03	-5.885e-01	0.24601	-2.392e+00	1.675e-02	6.578e-02	2.137e+03	-2.678e-01	0.24638	-1.087e+00	2.771e-01	7.431e-01	2.137e+03	-6.361e-02	0.24658	-0.2579830	7.964e-01	1.000e+00	2.137e+03	-1.972e-01	0.24676	-7.991e-01	4.242e-01	1.000e+00	2.137e+03	1.005e-01	0.24710	0.4068161	6.841e-01	9.362e-01	2.137e+03	8.245e-01	0.24691	3.339e+00	8.402e-04	6.248e-03	2.137e+03	8.484e-01	0.24651	3.442e+00	5.781e-04	7.284e-03	2.137e+03	-1.140e+00	0.24672	-4.620e+00	3.837e-06	1.694e-05	2.137e+03
ENSGALG00000001905	5.199e+02	4.656e-01	0.51926	8.967e-01	3.699e-01	5.662e-01	5.199e+02	-1.461e-02	0.51873	-2.817e-02	9.775e-01	9.965e-01	5.199e+02	1.362e-01	0.51887	0.2624591	7.930e-01	1.000e+00	5.199e+02	1.902e-01	0.51890	3.665e-01	7.140e-01	1.000e+00	5.199e+02	2.762e-01	0.51939	0.5317577	5.949e-01	9.117e-01	5.199e+02	1.993e+00	0.51830	3.845e+00	1.204e-04	1.321e-03	5.199e+02	-5.314e-01	0.51826	-1.025e+00	3.052e-01	5.258e-01	5.199e+02	3.931e-02	0.51826	7.586e-02	9.395e-01	9.591e-01	5.199e+02
ENSGALG00000001907	1.451e+03	-4.884e-01	0.26941	-1.813e+00	6.983e-02	1.880e-01	1.451e+03	-5.466e-01	0.26999	-2.025e+00	4.290e-02	4.020e-01	1.451e+03	-1.079e-01	0.27042	-0.3989780	6.899e-01	1.000e+00	1.451e+03	-1.705e-02	0.27053	-6.301e-02	9.498e-01	1.000e+00	1.451e+03	-2.145e-01	0.27118	-0.7910151	4.289e-01	8.555e-01	1.451e+03	6.235e-01	0.27134	2.298e+00	2.156e-02	7.650e-02	1.451e+03	1.401e-01	0.27163	5.159e-01	6.059e-01	7.759e-01	1.451e+03	1.295e+00	0.27085	4.780e+00	1.751e-06	8.336e-06	1.451e+03
ENSGALG00000001912	1.277e+00	1.314e+00	1.43997	9.128e-01	3.613e-01	NA	1.277e+00	-1.902e+00	1.52122	-1.250e+00	2.112e-01	NA	1.277e+00	9.621e-01	1.56691	0.6140173	5.392e-01	NA	1.277e+00	-9.662e-01	1.58300	-6.104e-01	5.416e-01	1.000e+00	1.277e+00	7.217e-01	1.65502	0.4360663	6.628e-01	NA	1.277e+00	-2.631e+00	1.84730	-1.424e+00	1.543e-01	NA	1.277e+00	2.516e+00	1.94745	1.292e+00	1.964e-01	NA	1.277e+00	9.788e-02	1.75283	5.584e-02	9.555e-01	9.723e-01	1.277e+00
ENSGALG00000001916	5.873e+02	2.640e-01	0.50821	5.196e-01	6.034e-01	7.628e-01	5.873e+02	-2.624e-01	0.50826	-5.163e-01	6.057e-01	9.058e-01	5.873e+02	-1.027e-01	0.50846	-0.2019931	8.399e-01	1.000e+00	5.873e+02	-3.458e-01	0.50875	-6.797e-01	4.967e-01	1.000e+00	5.873e+02	-2.696e-01	0.50953	-0.5291936	5.967e-01	9.121e-01	5.873e+02	1.919e-01	0.51013	3.761e-01	7.068e-01	8.335e-01	5.873e+02	-8.871e-01	0.51346	-1.728e+00	8.406e-02	2.348e-01	5.873e+02	-3.063e+00	0.53680	-5.706e+00	1.153e-08	8.669e-08	5.873e+02
ENSGALG00000001917	4.413e+00	-8.362e-01	0.61545	-1.359e+00	1.742e-01	3.467e-01	4.413e+00	4.303e-01	0.63612	6.765e-01	4.987e-01	8.617e-01	4.413e+00	2.752e-01	0.60690	0.4535078	6.502e-01	NA	4.413e+00	-7.577e-01	0.63905	-1.186e+00	2.358e-01	1.000e+00	4.413e+00	-5.459e-01	0.75754	-0.7206560	4.711e-01	8.729e-01	4.413e+00	-9.904e-01	0.98367	-1.007e+00	3.140e-01	5.011e-01	4.413e+00	4.913e-01	1.12044	4.385e-01	6.610e-01	8.138e-01	4.413e+00	-2.189e+00	1.45568	-1.504e+00	1.326e-01	1.951e-01	4.413e+00
ENSGALG00000001918	2.178e+02	-1.661e-01	0.28208	-5.890e-01	5.559e-01	7.265e-01	2.178e+02	-1.011e-01	0.28277	-3.575e-01	7.207e-01	9.381e-01	2.178e+02	-2.353e-01	0.28368	-0.8293720	4.069e-01	1.000e+00	2.178e+02	-5.808e-01	0.28631	-2.029e+00	4.251e-02	7.314e-01	2.178e+02	1.407e-01	0.28941	0.4861335	6.269e-01	9.209e-01	2.178e+02	1.794e-02	0.29138	6.159e-02	9.509e-01	9.768e-01	2.178e+02	7.830e-02	0.29691	2.637e-01	7.920e-01	8.937e-01	2.178e+02	-1.408e+00	0.31292	-4.501e+00	6.765e-06	2.836e-05	2.178e+02
ENSGALG00000001921	5.959e+01	-1.199e-02	0.35742	-3.356e-02	9.732e-01	9.885e-01	5.959e+01	4.007e-01	0.35478	1.129e+00	2.587e-01	7.296e-01	5.959e+01	-5.359e-02	0.35278	-0.1518990	8.793e-01	1.000e+00	5.959e+01	2.171e-01	0.35182	6.171e-01	5.371e-01	1.000e+00	5.959e+01	-1.551e-01	0.35540	-0.4363319	6.626e-01	9.308e-01	5.959e+01	-7.328e-01	0.37340	-1.963e+00	4.969e-02	1.418e-01	5.959e+01	3.417e-01	0.39318	8.692e-01	3.848e-01	6.034e-01	5.959e+01	-2.402e-01	0.39328	-6.109e-01	5.413e-01	6.278e-01	5.959e+01
ENSGALG00000001925	3.346e+02	-7.361e-02	0.21647	-3.400e-01	7.338e-01	8.538e-01	3.346e+02	-3.323e-02	0.21701	-1.531e-01	8.783e-01	9.777e-01	3.346e+02	2.715e-01	0.21674	1.2528650	2.103e-01	1.000e+00	3.346e+02	1.436e-01	0.21579	6.654e-01	5.058e-01	1.000e+00	3.346e+02	7.091e-02	0.21636	0.3277497	7.431e-01	9.517e-01	3.346e+02	-6.939e-01	0.22046	-3.148e+00	1.645e-03	1.046e-02	3.346e+02	-1.154e-01	0.22900	-5.039e-01	6.144e-01	7.817e-01	3.346e+02	-6.621e-01	0.23456	-2.823e+00	4.762e-03	1.052e-02	3.346e+02
ENSGALG00000001926	2.980e+03	1.924e+00	0.36546	5.265e+00	1.402e-07	4.580e-06	2.980e+03	3.204e-01	0.36295	8.829e-01	3.773e-01	7.990e-01	2.980e+03	6.682e-01	0.36260	1.8428098	6.536e-02	8.820e-01	2.980e+03	1.787e-01	0.36229	4.933e-01	6.218e-01	1.000e+00	2.980e+03	8.531e-01	0.36214	2.3556923	1.849e-02	2.285e-01	2.980e+03	1.218e+00	0.36187	3.366e+00	7.626e-04	5.796e-03	2.980e+03	9.847e-03	0.36183	2.721e-02	9.783e-01	9.914e-01	2.980e+03	-3.536e+00	0.36351	-9.728e+00	2.293e-22	1.312e-20	2.980e+03
ENSGALG00000001932	6.074e-01	2.652e+00	3.00933	8.811e-01	3.783e-01	NA	6.074e-01	-1.412e+00	2.90990	-4.853e-01	6.274e-01	NA	6.074e-01	-2.123e+00	3.10873	-0.6829908	4.946e-01	NA	6.074e-01	1.670e-01	3.25023	5.138e-02	9.590e-01	1.000e+00	6.074e-01	-6.629e-01	3.25560	-0.2036321	8.386e-01	NA	6.074e-01	0.000e+00	3.25560	0.000e+00	1.000e+00	NA	6.074e-01	0.000e+00	3.25560	0.000e+00	1.000e+00	NA	6.074e-01	0.000e+00	3.25560	0.000e+00	1.000e+00	NA	6.074e-01
ENSGALG00000001933	1.974e+01	-2.093e+00	0.47223	-4.432e+00	9.321e-06	1.570e-04	1.974e+01	-2.151e-02	0.54572	-3.942e-02	9.686e-01	9.942e-01	1.974e+01	1.188e+00	0.50396	2.3582645	1.836e-02	4.940e-01	1.974e+01	-7.997e-02	0.45226	-1.768e-01	8.596e-01	1.000e+00	1.974e+01	-1.989e-01	0.48148	-0.4130653	6.796e-01	9.355e-01	1.974e+01	8.212e-02	0.50622	1.622e-01	8.711e-01	9.365e-01	1.974e+01	1.373e+00	0.48336	2.841e+00	4.504e-03	3.095e-02	1.974e+01	1.022e+00	0.41986	2.434e+00	1.493e-02	2.914e-02	1.974e+01
ENSGALG00000001934	8.940e-01	-1.375e-01	2.46182	-5.586e-02	9.555e-01	NA	8.940e-01	-7.429e-01	2.46186	-3.017e-01	7.628e-01	NA	8.940e-01	2.144e+00	2.33597	0.9176571	3.588e-01	NA	8.940e-01	1.883e+00	2.07605	9.068e-01	3.645e-01	1.000e+00	8.940e-01	1.160e-01	1.94931	0.0595157	9.525e-01	NA	8.940e-01	-1.637e+00	2.12471	-7.706e-01	4.410e-01	NA	8.940e-01	-2.335e-01	2.32532	-1.004e-01	9.200e-01	NA	8.940e-01	-1.563e+00	2.41646	-6.467e-01	5.178e-01	6.055e-01	8.940e-01
ENSGALG00000001936	3.695e-01	-1.578e+00	4.79784	-3.290e-01	7.422e-01	NA	3.695e-01	9.788e-01	4.84172	2.022e-01	8.398e-01	NA	3.695e-01	-1.866e+00	4.84172	-0.3854377	6.999e-01	NA	3.695e-01	0.000e+00	4.86771	0.000e+00	1.000e+00	NA	3.695e-01	0.000e+00	4.86771	0.0000000	1.000e+00	NA	3.695e-01	0.000e+00	4.86771	0.000e+00	1.000e+00	NA	3.695e-01	0.000e+00	4.86771	0.000e+00	1.000e+00	NA	3.695e-01	2.431e+00	4.77714	5.090e-01	6.108e-01	NA	3.695e-01
ENSGALG00000001938	6.105e+02	-4.018e-01	0.35738	-1.124e+00	2.609e-01	4.526e-01	6.105e+02	-2.427e-01	0.35797	-6.781e-01	4.977e-01	8.610e-01	6.105e+02	-1.079e-01	0.35838	-0.3009474	7.635e-01	1.000e+00	6.105e+02	-3.649e-01	0.35900	-1.017e+00	3.094e-01	1.000e+00	6.105e+02	-6.443e-01	0.36155	-1.7819489	7.476e-02	4.531e-01	6.105e+02	4.595e-01	0.36312	1.266e+00	2.057e-01	3.783e-01	6.105e+02	3.522e-01	0.36364	9.686e-01	3.328e-01	5.544e-01	6.105e+02	1.658e+00	0.36093	4.595e+00	4.331e-06	1.891e-05	6.105e+02
ENSGALG00000001939	4.733e+02	-5.095e-01	0.41001	-1.243e+00	2.140e-01	3.963e-01	4.733e+02	-7.396e-01	0.41160	-1.797e+00	7.236e-02	4.883e-01	4.733e+02	-1.708e-01	0.41299	-0.4135121	6.792e-01	1.000e+00	4.733e+02	-6.573e-01	0.41513	-1.583e+00	1.134e-01	9.600e-01	4.733e+02	-8.506e-02	0.41859	-0.2031996	8.390e-01	9.736e-01	4.733e+02	1.110e+00	0.41737	2.660e+00	7.815e-03	3.527e-02	4.733e+02	9.981e-02	0.41654	2.396e-01	8.106e-01	9.042e-01	4.733e+02	2.353e+00	0.41371	5.689e+00	1.280e-08	9.543e-08	4.733e+02
ENSGALG00000001942	5.071e+02	-1.744e-01	0.16751	-1.041e+00	2.979e-01	4.938e-01	5.071e+02	-1.850e-01	0.16827	-1.099e+00	2.717e-01	7.408e-01	5.071e+02	1.690e-02	0.16873	0.1001710	9.202e-01	1.000e+00	5.071e+02	-1.556e-02	0.16880	-9.215e-02	9.266e-01	1.000e+00	5.071e+02	-3.767e-01	0.17081	-2.2051504	2.744e-02	2.828e-01	5.071e+02	-7.718e-01	0.17711	-4.358e+00	1.314e-05	2.189e-04	5.071e+02	-1.413e-01	0.18781	-7.525e-01	4.517e-01	6.603e-01	5.071e+02	-6.810e-01	0.19509	-3.491e+00	4.814e-04	1.354e-03	5.071e+02
ENSGALG00000001943	1.951e+02	-4.731e-01	0.25819	-1.833e+00	6.687e-02	1.826e-01	1.951e+02	6.749e-02	0.25986	2.597e-01	7.951e-01	9.571e-01	1.951e+02	-1.352e-01	0.26058	-0.5186825	6.040e-01	1.000e+00	1.951e+02	1.513e-02	0.26134	5.790e-02	9.538e-01	1.000e+00	1.951e+02	6.823e-02	0.26301	0.2594331	7.953e-01	9.644e-01	1.951e+02	2.483e-02	0.26536	9.356e-02	9.255e-01	9.637e-01	1.951e+02	-1.901e-01	0.27369	-6.946e-01	4.873e-01	6.908e-01	1.951e+02	3.966e-01	0.27315	1.452e+00	1.465e-01	2.125e-01	1.951e+02
ENSGALG00000001944	3.159e+02	2.747e-01	0.18355	1.496e+00	1.345e-01	2.928e-01	3.159e+02	2.629e-01	0.18031	1.458e+00	1.448e-01	6.118e-01	3.159e+02	2.170e-01	0.17815	1.2181310	2.232e-01	1.000e+00	3.159e+02	1.954e-01	0.17608	1.110e+00	2.670e-01	1.000e+00	3.159e+02	3.204e-01	0.17583	1.8221580	6.843e-02	4.361e-01	3.159e+02	4.099e-01	0.17506	2.342e+00	1.919e-02	7.015e-02	3.159e+02	5.393e-01	0.17506	3.081e+00	2.064e-03	1.815e-02	3.159e+02	1.946e-01	0.17283	1.126e+00	2.603e-01	3.464e-01	3.159e+02
ENSGALG00000001945	6.642e+02	3.572e-01	0.20775	1.719e+00	8.556e-02	2.162e-01	6.642e+02	-2.278e-02	0.20731	-1.099e-01	9.125e-01	9.832e-01	6.642e+02	1.531e-01	0.20729	0.7384551	4.602e-01	1.000e+00	6.642e+02	1.686e-01	0.20686	8.152e-01	4.149e-01	1.000e+00	6.642e+02	9.092e-02	0.20714	0.4389356	6.607e-01	9.299e-01	6.642e+02	-6.758e-02	0.20810	-3.247e-01	7.454e-01	8.602e-01	6.642e+02	-5.822e-02	0.21074	-2.763e-01	7.823e-01	8.887e-01	6.642e+02	1.155e-01	0.21088	5.477e-01	5.839e-01	6.670e-01	6.642e+02
ENSGALG00000001946	4.882e+01	9.546e-01	0.65729	1.452e+00	1.464e-01	3.096e-01	4.882e+01	-9.782e-01	0.65751	-1.488e+00	1.368e-01	6.020e-01	4.882e+01	-9.899e-01	0.66584	-1.4866277	1.371e-01	1.000e+00	4.882e+01	-4.666e-01	0.67691	-6.894e-01	4.906e-01	1.000e+00	4.882e+01	-1.206e+00	0.71462	-1.6878710	9.144e-02	4.950e-01	4.882e+01	1.418e+00	0.71941	1.971e+00	4.877e-02	1.400e-01	4.882e+01	-3.235e+00	0.92572	-3.495e+00	4.745e-04	6.274e-03	4.882e+01	3.862e+00	0.92059	4.195e+00	2.731e-05	1.006e-04	4.882e+01
ENSGALG00000001947	7.469e+02	-4.238e-01	0.15963	-2.655e+00	7.940e-03	3.743e-02	7.469e+02	-2.651e-01	0.16071	-1.650e+00	9.900e-02	5.476e-01	7.469e+02	-2.767e-01	0.16175	-1.7103511	8.720e-02	9.619e-01	7.469e+02	-1.251e-02	0.16242	-7.702e-02	9.386e-01	1.000e+00	7.469e+02	-2.926e-01	0.16429	-1.7807858	7.495e-02	4.532e-01	7.469e+02	-7.943e-02	0.16710	-4.754e-01	6.345e-01	7.801e-01	7.469e+02	1.538e-01	0.17091	9.000e-01	3.681e-01	5.877e-01	7.469e+02	1.519e+00	0.16702	9.092e+00	9.712e-20	4.169e-18	7.469e+02
ENSGALG00000001948	2.470e+03	-4.016e-01	0.13258	-3.029e+00	2.454e-03	1.508e-02	2.470e+03	-1.144e-01	0.13291	-8.609e-01	3.893e-01	8.053e-01	2.470e+03	2.736e-02	0.13302	0.2056704	8.370e-01	1.000e+00	2.470e+03	-1.103e-01	0.13311	-8.284e-01	4.075e-01	1.000e+00	2.470e+03	2.365e-01	0.13332	1.7741900	7.603e-02	4.559e-01	2.470e+03	-6.189e-02	0.13367	-4.630e-01	6.433e-01	7.871e-01	2.470e+03	1.372e-01	0.13462	1.019e+00	3.081e-01	5.287e-01	2.470e+03	-6.826e-01	0.13534	-5.044e+00	4.564e-07	2.477e-06	2.470e+03
ENSGALG00000001949	2.352e+03	-3.860e-01	0.14182	-2.722e+00	6.488e-03	3.194e-02	2.352e+03	-1.210e-02	0.14208	-8.516e-02	9.321e-01	9.858e-01	2.352e+03	-1.107e-01	0.14222	-0.7781439	4.365e-01	1.000e+00	2.352e+03	6.751e-02	0.14227	4.745e-01	6.351e-01	1.000e+00	2.352e+03	-7.990e-02	0.14261	-0.5602875	5.753e-01	9.030e-01	2.352e+03	-1.192e-01	0.14330	-8.320e-01	4.054e-01	5.944e-01	2.352e+03	3.613e-01	0.14413	2.507e+00	1.219e-02	6.265e-02	2.352e+03	6.058e-02	0.14379	4.213e-01	6.735e-01	7.472e-01	2.352e+03
ENSGALG00000001950	5.959e+02	-2.404e-01	0.23540	-1.021e+00	3.071e-01	5.036e-01	5.959e+02	-1.659e-01	0.23600	-7.029e-01	4.821e-01	8.541e-01	5.959e+02	-1.422e-01	0.23653	-0.6013451	5.476e-01	1.000e+00	5.959e+02	8.230e-03	0.23678	3.476e-02	9.723e-01	1.000e+00	5.959e+02	-2.179e-01	0.23797	-0.9157963	3.598e-01	8.145e-01	5.959e+02	1.185e-01	0.23935	4.949e-01	6.207e-01	7.707e-01	5.959e+02	-2.522e-01	0.24305	-1.038e+00	2.994e-01	5.198e-01	5.959e+02	6.848e-01	0.24227	2.827e+00	4.702e-03	1.040e-02	5.959e+02
ENSGALG00000001951	2.593e+02	-1.165e+00	0.43104	-2.704e+00	6.854e-03	3.334e-02	2.593e+02	6.238e-02	0.43369	1.438e-01	8.856e-01	9.785e-01	2.593e+02	-1.879e-01	0.43446	-0.4324192	6.654e-01	1.000e+00	2.593e+02	-5.963e-03	0.43527	-1.370e-02	9.891e-01	1.000e+00	2.593e+02	-7.464e-02	0.43746	-0.1706191	8.645e-01	9.773e-01	2.593e+02	5.142e-01	0.43805	1.174e+00	2.405e-01	4.216e-01	2.593e+02	2.563e-01	0.43922	5.835e-01	5.595e-01	7.452e-01	2.593e+02	2.286e+00	0.43426	5.263e+00	1.414e-07	8.515e-07	2.593e+02
ENSGALG00000001954	2.319e+02	-1.393e-01	0.23059	-6.042e-01	5.457e-01	7.185e-01	2.319e+02	1.011e-01	0.23110	4.374e-01	6.618e-01	9.225e-01	2.319e+02	-5.858e-02	0.23136	-0.2532031	8.001e-01	1.000e+00	2.319e+02	-1.976e-01	0.23265	-8.494e-01	3.957e-01	1.000e+00	2.319e+02	2.728e-01	0.23427	1.1642551	2.443e-01	7.267e-01	2.319e+02	3.327e-02	0.23567	1.412e-01	8.877e-01	9.466e-01	2.319e+02	3.762e-01	0.23887	1.575e+00	1.153e-01	2.888e-01	2.319e+02	-1.790e-01	0.23827	-7.513e-01	4.525e-01	5.448e-01	2.319e+02
ENSGALG00000001955	2.187e+01	8.867e-01	0.68049	1.303e+00	1.926e-01	3.703e-01	2.187e+01	5.616e-01	0.65639	8.556e-01	3.922e-01	8.076e-01	2.187e+01	7.666e-01	0.64503	1.1885048	2.346e-01	1.000e+00	2.187e+01	-5.030e-01	0.64271	-7.827e-01	4.338e-01	1.000e+00	2.187e+01	-1.610e-01	0.65289	-0.2465594	8.052e-01	9.671e-01	2.187e+01	-1.109e+00	0.68664	-1.615e+00	1.064e-01	2.428e-01	2.187e+01	-8.847e-01	0.78743	-1.124e+00	2.612e-01	4.782e-01	2.187e+01	-4.663e-01	0.85378	-5.462e-01	5.850e-01	6.680e-01	2.187e+01
ENSGALG00000001956	2.945e+03	-2.146e-01	0.24459	-8.772e-01	3.804e-01	5.761e-01	2.945e+03	5.896e-01	0.24450	2.412e+00	1.588e-02	2.620e-01	2.945e+03	3.695e-01	0.24426	1.5127531	1.303e-01	1.000e+00	2.945e+03	2.885e-01	0.24411	1.182e+00	2.373e-01	1.000e+00	2.945e+03	1.583e-01	0.24411	0.6485783	5.166e-01	8.870e-01	2.945e+03	-7.421e-01	0.24446	-3.036e+00	2.401e-03	1.405e-02	2.945e+03	-6.545e-01	0.24578	-2.663e+00	7.744e-03	4.565e-02	2.945e+03	2.926e-02	0.24616	1.188e-01	9.054e-01	9.332e-01	2.945e+03
ENSGALG00000001959	3.373e+01	8.977e-02	0.34398	2.610e-01	7.941e-01	8.902e-01	3.373e+01	-4.977e-01	0.34804	-1.430e+00	1.527e-01	6.230e-01	3.373e+01	9.278e-02	0.35446	0.2617656	7.935e-01	1.000e+00	3.373e+01	-1.906e-01	0.35928	-5.306e-01	5.957e-01	1.000e+00	3.373e+01	-4.963e-01	0.37986	-1.3066267	1.913e-01	6.639e-01	3.373e+01	-4.112e-01	0.41776	-9.843e-01	3.249e-01	5.133e-01	3.373e+01	1.064e+00	0.42338	2.513e+00	1.197e-02	6.195e-02	3.373e+01	-9.601e-01	0.42773	-2.245e+00	2.479e-02	4.559e-02	3.373e+01
ENSGALG00000001962	5.750e+03	-7.545e-01	0.32752	-2.304e+00	2.123e-02	7.882e-02	5.750e+03	-2.818e-01	0.32763	-8.600e-01	3.898e-01	8.057e-01	5.750e+03	-2.147e-01	0.32770	-0.6550814	5.124e-01	1.000e+00	5.750e+03	-1.640e-02	0.32773	-5.003e-02	9.601e-01	1.000e+00	5.750e+03	-3.474e-02	0.32782	-0.1059875	9.156e-01	9.855e-01	5.750e+03	4.965e-01	0.32784	1.514e+00	1.299e-01	2.793e-01	5.750e+03	9.417e-01	0.32782	2.873e+00	4.070e-03	2.892e-02	5.750e+03	-5.685e-01	0.32783	-1.734e+00	8.289e-02	1.306e-01	5.750e+03
ENSGALG00000001963	1.722e+01	6.941e-01	0.42895	1.618e+00	1.056e-01	2.492e-01	1.722e+01	9.473e-01	0.38191	2.480e+00	1.312e-02	2.384e-01	1.722e+01	1.695e-01	0.35973	0.4711939	6.375e-01	1.000e+00	1.722e+01	-3.957e-01	0.36535	-1.083e+00	2.787e-01	1.000e+00	1.722e+01	-5.504e-01	0.40032	-1.3750087	1.691e-01	6.317e-01	1.722e+01	-9.189e-01	0.47877	-1.919e+00	5.495e-02	1.530e-01	1.722e+01	-1.141e+00	0.68225	-1.672e+00	9.445e-02	2.533e-01	1.722e+01	1.668e+00	0.66685	2.502e+00	1.235e-02	2.462e-02	1.722e+01
ENSGALG00000001964	5.442e+02	2.916e-01	0.16134	1.808e+00	7.066e-02	1.894e-01	5.442e+02	9.915e-03	0.16095	6.160e-02	9.509e-01	9.906e-01	5.442e+02	-1.810e-01	0.16144	-1.1208826	2.623e-01	1.000e+00	5.442e+02	-6.796e-02	0.16200	-4.195e-01	6.749e-01	1.000e+00	5.442e+02	-4.177e-01	0.16443	-2.5401986	1.108e-02	1.750e-01	5.442e+02	4.419e-02	0.16726	2.642e-01	7.916e-01	8.898e-01	5.442e+02	-2.273e-01	0.17296	-1.314e+00	1.888e-01	3.933e-01	5.442e+02	6.295e-02	0.17402	3.617e-01	7.176e-01	7.867e-01	5.442e+02
ENSGALG00000001965	3.224e+03	-3.181e-01	0.17335	-1.835e+00	6.647e-02	1.820e-01	3.224e+03	1.272e-01	0.17344	7.331e-01	4.635e-01	8.431e-01	3.224e+03	-2.392e-01	0.17353	-1.3785151	1.680e-01	1.000e+00	3.224e+03	7.330e-02	0.17360	4.223e-01	6.728e-01	1.000e+00	3.224e+03	-5.003e-02	0.17379	-0.2878735	7.734e-01	9.606e-01	3.224e+03	-2.815e-01	0.17429	-1.615e+00	1.063e-01	2.427e-01	3.224e+03	2.139e-01	0.17509	1.222e+00	2.217e-01	4.347e-01	3.224e+03	6.609e-01	0.17463	3.785e+00	1.540e-04	4.839e-04	3.224e+03
ENSGALG00000001968	4.642e+01	2.508e-01	0.35536	7.058e-01	4.803e-01	6.677e-01	4.642e+01	1.306e-01	0.35021	3.730e-01	7.092e-01	9.364e-01	4.642e+01	1.188e+00	0.33768	3.5193948	4.325e-04	5.469e-02	4.642e+01	4.803e-01	0.32101	1.496e+00	1.346e-01	9.835e-01	4.642e+01	-2.128e-01	0.32247	-0.6599844	5.093e-01	8.832e-01	4.642e+01	-2.242e+00	0.37436	-5.988e+00	2.123e-09	1.767e-07	4.642e+01	-1.914e+00	0.58646	-3.264e+00	1.100e-03	1.178e-02	4.642e+01	-7.947e-01	0.77350	-1.027e+00	3.042e-01	3.944e-01	4.642e+01
ENSGALG00000001971	7.661e+02	-3.390e-01	0.20277	-1.672e+00	9.455e-02	2.307e-01	7.661e+02	-3.735e-01	0.20358	-1.835e+00	6.657e-02	4.735e-01	7.661e+02	-1.643e-01	0.20428	-0.8043712	4.212e-01	1.000e+00	7.661e+02	-4.453e-01	0.20533	-2.169e+00	3.012e-02	6.893e-01	7.661e+02	-9.773e-02	0.20721	-0.4716314	6.372e-01	9.233e-01	7.661e+02	4.044e-01	0.20782	1.946e+00	5.165e-02	1.460e-01	7.661e+02	-6.210e-02	0.20990	-2.958e-01	7.673e-01	8.797e-01	7.661e+02	6.852e-01	0.20881	3.281e+00	1.033e-03	2.682e-03	7.661e+02
ENSGALG00000001972	2.695e+03	-7.421e-01	0.49049	-1.513e+00	1.303e-01	2.864e-01	2.695e+03	-3.890e-01	0.49079	-7.926e-01	4.280e-01	8.251e-01	2.695e+03	3.878e-02	0.49093	0.0789864	9.370e-01	1.000e+00	2.695e+03	1.856e-01	0.49086	3.781e-01	7.053e-01	1.000e+00	2.695e+03	3.639e-01	0.49083	0.7414309	4.584e-01	8.666e-01	2.695e+03	8.268e-01	0.49067	1.685e+00	9.197e-02	2.205e-01	2.695e+03	1.819e+00	0.49037	3.709e+00	2.083e-04	3.424e-03	2.695e+03	-3.010e+00	0.49080	-6.134e+00	8.578e-10	8.147e-09	2.695e+03
ENSGALG00000001973	9.638e+02	-3.978e-01	0.34732	-1.145e+00	2.521e-01	4.422e-01	9.638e+02	-4.547e-01	0.34791	-1.307e+00	1.912e-01	6.706e-01	9.638e+02	5.051e-03	0.34827	0.0145034	9.884e-01	1.000e+00	9.638e+02	-4.793e-03	0.34830	-1.376e-02	9.890e-01	1.000e+00	9.638e+02	2.032e-01	0.34852	0.5830030	5.599e-01	8.992e-01	9.638e+02	2.964e-01	0.34860	8.502e-01	3.952e-01	5.842e-01	9.638e+02	8.872e-01	0.34845	2.546e+00	1.089e-02	5.797e-02	9.638e+02	-1.129e+00	0.34877	-3.236e+00	1.211e-03	3.090e-03	9.638e+02
ENSGALG00000001975	3.038e+02	7.826e-01	0.22313	3.507e+00	4.527e-04	3.873e-03	3.038e+02	3.263e-01	0.21789	1.498e+00	1.343e-01	5.995e-01	3.038e+02	3.273e-02	0.21706	0.1507847	8.801e-01	1.000e+00	3.038e+02	-2.781e-02	0.21712	-1.281e-01	8.981e-01	1.000e+00	3.038e+02	3.105e-01	0.21771	1.4263493	1.538e-01	6.108e-01	3.038e+02	3.125e-01	0.21763	1.436e+00	1.511e-01	3.087e-01	3.038e+02	-7.557e-02	0.22089	-3.421e-01	7.323e-01	8.579e-01	3.038e+02	4.756e-01	0.22024	2.160e+00	3.080e-02	5.522e-02	3.038e+02
ENSGALG00000001976	4.049e+02	-6.369e-01	0.20527	-3.103e+00	1.916e-03	1.241e-02	4.049e+02	-5.172e-01	0.20759	-2.492e+00	1.272e-02	2.362e-01	4.049e+02	-1.660e-01	0.20934	-0.7927691	4.279e-01	1.000e+00	4.049e+02	-3.075e-01	0.21101	-1.457e+00	1.451e-01	9.950e-01	4.049e+02	-6.707e-02	0.21414	-0.3131869	7.541e-01	9.565e-01	4.049e+02	5.282e-01	0.21461	2.461e+00	1.385e-02	5.470e-02	4.049e+02	-1.448e-01	0.21801	-6.642e-01	5.066e-01	7.055e-01	4.049e+02	7.266e-01	0.21628	3.359e+00	7.810e-04	2.085e-03	4.049e+02
ENSGALG00000001977	3.112e+01	3.959e+00	1.33508	2.965e+00	3.023e-03	1.772e-02	3.112e+01	2.084e+00	1.12252	1.857e+00	6.335e-02	4.668e-01	3.112e+01	-3.087e-01	1.11303	-0.2773392	7.815e-01	1.000e+00	3.112e+01	-2.093e-01	1.11486	-1.878e-01	8.511e-01	1.000e+00	3.112e+01	5.622e-02	1.11716	0.0503222	9.599e-01	9.942e-01	3.112e+01	-4.142e-01	1.12244	-3.690e-01	7.121e-01	8.372e-01	3.112e+01	-2.168e+00	1.19044	-1.821e+00	6.862e-02	2.042e-01	3.112e+01	-4.076e+00	1.66739	-2.445e+00	1.450e-02	2.840e-02	3.112e+01
ENSGALG00000001978	4.439e+02	3.375e-01	0.17262	1.955e+00	5.054e-02	1.490e-01	4.439e+02	-5.510e-02	0.17218	-3.200e-01	7.490e-01	9.433e-01	4.439e+02	-4.300e-02	0.17260	-0.2491176	8.033e-01	1.000e+00	4.439e+02	8.742e-04	0.17279	5.059e-03	9.960e-01	1.000e+00	4.439e+02	-1.923e-01	0.17449	-1.1019733	2.705e-01	7.490e-01	4.439e+02	-4.581e-01	0.17884	-2.562e+00	1.042e-02	4.385e-02	4.439e+02	2.167e-02	0.18584	1.166e-01	9.072e-01	9.555e-01	4.439e+02	5.385e-02	0.18615	2.893e-01	7.724e-01	8.314e-01	4.439e+02
ENSGALG00000001981	5.254e+02	-6.294e-01	0.27447	-2.293e+00	2.183e-02	8.041e-02	5.254e+02	-2.843e-02	0.27545	-1.032e-01	9.178e-01	9.832e-01	5.254e+02	1.349e-01	0.27541	0.4896719	6.244e-01	1.000e+00	5.254e+02	-8.111e-02	0.27517	-2.948e-01	7.682e-01	1.000e+00	5.254e+02	3.427e-01	0.27514	1.2456857	2.129e-01	6.923e-01	5.254e+02	6.300e-03	0.27487	2.292e-02	9.817e-01	9.929e-01	5.254e+02	6.250e-01	0.27495	2.273e+00	2.301e-02	9.756e-02	5.254e+02	-1.853e+00	0.28172	-6.576e+00	4.827e-11	5.702e-10	5.254e+02
ENSGALG00000001983	4.804e+01	1.717e-01	0.43169	3.978e-01	6.908e-01	8.257e-01	4.804e+01	-2.722e-01	0.43358	-6.277e-01	5.302e-01	8.757e-01	4.804e+01	6.430e-01	0.43120	1.4911958	1.359e-01	1.000e+00	4.804e+01	-8.024e-01	0.43119	-1.861e+00	6.275e-02	8.117e-01	4.804e+01	2.870e-02	0.44336	0.0647256	9.484e-01	9.914e-01	4.804e+01	-5.577e-01	0.46998	-1.187e+00	2.354e-01	4.155e-01	4.804e+01	1.400e+00	0.48596	2.881e+00	3.960e-03	2.837e-02	4.804e+01	-2.980e+00	0.51285	-5.811e+00	6.214e-09	4.958e-08	4.804e+01
ENSGALG00000001985	1.330e+02	9.111e-01	0.17726	5.140e+00	2.750e-07	8.125e-06	1.330e+02	1.584e-01	0.16520	9.591e-01	3.375e-01	7.812e-01	1.330e+02	-5.155e-02	0.16506	-0.3123428	7.548e-01	1.000e+00	1.330e+02	-7.590e-02	0.16653	-4.558e-01	6.485e-01	1.000e+00	1.330e+02	1.815e-01	0.16994	1.0678158	2.856e-01	7.592e-01	1.330e+02	-5.174e-01	0.18064	-2.864e+00	4.183e-03	2.173e-02	1.330e+02	2.860e-01	0.19446	1.471e+00	1.413e-01	3.283e-01	1.330e+02	8.997e-01	0.18401	4.889e+00	1.012e-06	5.073e-06	1.330e+02
ENSGALG00000001986	5.622e+03	-6.527e-02	0.10784	-6.053e-01	5.450e-01	7.185e-01	5.622e+03	-9.291e-02	0.10794	-8.607e-01	3.894e-01	8.053e-01	5.622e+03	-1.014e-01	0.10805	-0.9387461	3.479e-01	1.000e+00	5.622e+03	-1.326e-01	0.10817	-1.226e+00	2.203e-01	1.000e+00	5.622e+03	1.003e-01	0.10840	0.9254476	3.547e-01	8.116e-01	5.622e+03	2.257e-01	0.10854	2.079e+00	3.757e-02	1.152e-01	5.622e+03	3.240e-01	0.10884	2.977e+00	2.913e-03	2.304e-02	5.622e+03	9.742e-01	0.10836	8.991e+00	2.459e-19	9.973e-18	5.622e+03
ENSGALG00000001988	1.508e+02	7.214e-01	0.30507	2.365e+00	1.805e-02	6.971e-02	1.508e+02	2.774e-03	0.30232	9.177e-03	9.927e-01	9.991e-01	1.508e+02	3.599e-02	0.30259	0.1189268	9.053e-01	1.000e+00	1.508e+02	-5.126e-02	0.30279	-1.693e-01	8.656e-01	1.000e+00	1.508e+02	-5.163e-02	0.30490	-0.1693312	8.655e-01	9.773e-01	1.508e+02	-1.150e+00	0.31721	-3.625e+00	2.893e-04	2.659e-03	1.508e+02	-6.114e-01	0.34909	-1.751e+00	7.987e-02	2.270e-01	1.508e+02	1.691e+00	0.34133	4.955e+00	7.252e-07	3.745e-06	1.508e+02
ENSGALG00000001992	1.779e+04	-7.094e-01	0.19527	-3.633e+00	2.801e-04	2.635e-03	1.779e+04	1.942e-01	0.19531	9.944e-01	3.200e-01	7.704e-01	1.779e+04	-4.556e-02	0.19531	-0.2332915	8.155e-01	1.000e+00	1.779e+04	1.759e-01	0.19530	9.004e-01	3.679e-01	1.000e+00	1.779e+04	1.300e-01	0.19531	0.6653563	5.058e-01	8.820e-01	1.779e+04	5.562e-01	0.19530	2.848e+00	4.398e-03	2.256e-02	1.779e+04	-3.560e-02	0.19535	-1.823e-01	8.554e-01	9.292e-01	1.779e+04	6.104e-01	0.19532	3.125e+00	1.779e-03	4.361e-03	1.779e+04
ENSGALG00000001994	1.373e-01	-1.975e+00	6.27585	-3.146e-01	7.530e-01	NA	1.373e-01	-7.428e-01	6.34336	-1.171e-01	9.068e-01	NA	1.373e-01	0.000e+00	6.34336	0.0000000	1.000e+00	NA	1.373e-01	0.000e+00	6.34336	0.000e+00	1.000e+00	NA	1.373e-01	0.000e+00	6.34336	0.0000000	1.000e+00	NA	1.373e-01	0.000e+00	6.34336	0.000e+00	1.000e+00	NA	1.373e-01	0.000e+00	6.34336	0.000e+00	1.000e+00	NA	1.373e-01	0.000e+00	6.34336	0.000e+00	1.000e+00	NA	1.373e-01
ENSGALG00000001995	1.698e+02	-7.130e-01	0.43046	-1.656e+00	9.766e-02	2.359e-01	1.698e+02	-3.965e-01	0.43273	-9.163e-01	3.595e-01	7.921e-01	1.698e+02	-2.030e-01	0.43439	-0.4672797	6.403e-01	1.000e+00	1.698e+02	-3.871e-01	0.43655	-8.868e-01	3.752e-01	1.000e+00	1.698e+02	-4.797e-01	0.44278	-1.0833275	2.787e-01	7.554e-01	1.698e+02	6.862e-01	0.44458	1.544e+00	1.227e-01	2.685e-01	1.698e+02	-2.456e-01	0.44915	-5.468e-01	5.845e-01	7.607e-01	1.698e+02	8.125e-01	0.44691	1.818e+00	6.905e-02	1.117e-01	1.698e+02
ENSGALG00000001996	4.567e+01	2.516e-01	0.31550	7.974e-01	4.252e-01	6.176e-01	4.567e+01	2.458e-01	0.30676	8.011e-01	4.231e-01	8.221e-01	4.567e+01	5.375e-01	0.29628	1.8141988	6.965e-02	8.976e-01	4.567e+01	5.819e-01	0.28129	2.069e+00	3.859e-02	7.267e-01	4.567e+01	1.867e-01	0.27780	0.6719784	5.016e-01	8.804e-01	4.567e+01	-9.761e-01	0.29828	-3.272e+00	1.067e-03	7.523e-03	4.567e+01	2.124e-01	0.32602	6.514e-01	5.148e-01	7.110e-01	4.567e+01	-2.026e+00	0.40199	-5.040e+00	4.659e-07	2.518e-06	4.567e+01
ENSGALG00000001998	3.797e+02	2.047e-01	0.17574	1.165e+00	2.441e-01	4.329e-01	3.797e+02	3.831e-01	0.17383	2.204e+00	2.754e-02	3.400e-01	3.797e+02	4.806e-02	0.17278	0.2781233	7.809e-01	1.000e+00	3.797e+02	2.820e-01	0.17191	1.641e+00	1.009e-01	9.320e-01	3.797e+02	1.374e-01	0.17203	0.7985843	4.245e-01	8.542e-01	3.797e+02	-9.258e-02	0.17377	-5.328e-01	5.942e-01	7.513e-01	3.797e+02	-1.461e-01	0.17921	-8.153e-01	4.149e-01	6.290e-01	3.797e+02	-1.239e-01	0.18072	-6.854e-01	4.931e-01	5.825e-01	3.797e+02
ENSGALG00000002000	5.314e+02	-4.229e-01	0.47629	-8.880e-01	3.746e-01	5.708e-01	5.314e+02	3.946e-01	0.47648	8.281e-01	4.076e-01	8.160e-01	5.314e+02	1.879e-01	0.47571	0.3950686	6.928e-01	1.000e+00	5.314e+02	1.476e-01	0.47523	3.105e-01	7.562e-01	1.000e+00	5.314e+02	6.655e-01	0.47478	1.4017304	1.610e-01	6.196e-01	5.314e+02	1.356e+00	0.47355	2.863e+00	4.193e-03	2.176e-02	5.314e+02	1.425e-01	0.47310	3.011e-01	7.633e-01	8.768e-01	5.314e+02	-2.680e+00	0.47690	-5.620e+00	1.912e-08	1.378e-07	5.314e+02
ENSGALG00000002001	4.029e+02	-6.886e-02	0.18063	-3.812e-01	7.030e-01	8.336e-01	4.029e+02	-1.520e-01	0.18157	-8.372e-01	4.025e-01	8.142e-01	4.029e+02	9.026e-02	0.18186	0.4963192	6.197e-01	1.000e+00	4.029e+02	3.233e-02	0.18163	1.780e-01	8.587e-01	1.000e+00	4.029e+02	-1.448e-01	0.18364	-0.7885619	4.304e-01	8.556e-01	4.029e+02	2.072e-01	0.18560	1.116e+00	2.644e-01	4.480e-01	4.029e+02	-2.702e-02	0.18968	-1.425e-01	8.867e-01	9.447e-01	4.029e+02	3.924e-01	0.18894	2.077e+00	3.781e-02	6.603e-02	4.029e+02
ENSGALG00000002002	7.885e+02	-3.388e-01	0.23204	-1.460e+00	1.442e-01	3.064e-01	7.885e+02	3.259e-01	0.23216	1.404e+00	1.603e-01	6.306e-01	7.885e+02	7.815e-03	0.23192	0.0336984	9.731e-01	1.000e+00	7.885e+02	8.398e-02	0.23186	3.622e-01	7.172e-01	1.000e+00	7.885e+02	1.837e-01	0.23207	0.7915956	4.286e-01	8.553e-01	7.885e+02	-2.841e-01	0.23301	-1.219e+00	2.228e-01	4.003e-01	7.885e+02	2.186e-01	0.23482	9.311e-01	3.518e-01	5.732e-01	7.885e+02	-5.680e-01	0.23565	-2.410e+00	1.594e-02	3.090e-02	7.885e+02
ENSGALG00000002003	3.311e+02	-2.658e-01	0.43758	-6.075e-01	5.435e-01	7.176e-01	3.311e+02	-5.685e-01	0.43869	-1.296e+00	1.950e-01	6.734e-01	3.311e+02	-1.490e-01	0.43978	-0.3388197	7.347e-01	1.000e+00	3.311e+02	-3.924e-01	0.44084	-8.901e-01	3.734e-01	1.000e+00	3.311e+02	-5.352e-01	0.44462	-1.2037273	2.287e-01	7.108e-01	3.311e+02	6.236e-01	0.44617	1.398e+00	1.622e-01	3.233e-01	3.311e+02	-4.725e-01	0.45089	-1.048e+00	2.947e-01	5.147e-01	3.311e+02	2.479e+00	0.44733	5.542e+00	2.986e-08	2.071e-07	3.311e+02
[truncated: 16,343 more rows]
[truncated: 6 more columns]

## Sheet: Clusters
Cluster 1	AAMP	Cluster 2	AAAS	CLuster 3	A4GALT	Cluster 4	AACS	Cluster 5	A2ML4	Cluster 6	AADAC
	AARS2		AADAT		AAED1		AAGAB		AATF		AADACL3C
	ABCB1		AASS		AAK1		AAR2		ABCA4		AAMDC
	ABCB11		AATK		AASDHPPT		AARS1		ABCB10		AANAT
	ABCB5		ABCA2		ABCA1		ABAT		ABCC2		AARSD1
[truncated: 2,726 more rows]

## Sheet: Chondrogenic
	D0	D1	D2	D3	D4	D6	D10	D15	M	Symbol
[truncated: 247 more rows]

[truncated: 7 more sheets: WGCNA, TFs-in-dataset, TFs-GO0051216-1, TFs-GO0051216-2, GO3700-GO51216, GSE109503-GO, Chicken-vs-GSE109503]
